# Supplementary material for: Using phenome-wide association studies and the SF-12 quality of life metric to identify profound consequences of adverse childhood experiences on adult mental and physical health in a Northern Nevadan population
Source: Front Psychiatry. 2022 Oct 6;13:984366. doi: 10.3389/fpsyt.2022.984366 (PMC9583677; doi:10.3389/fpsyt.2022.984366)
Supplement: Supplementary file 2 [file Table_1.XLSX]

## Sheet: Results.Phewas.AceScore.ICDOnly
Table S1
Predictor	Beta	SE	Lower	Upper	OR	P-value	N Total	N Cases	N Controls	Phenotype Description
ACE score	0.203827	0.00912852	1.22538	1.22679	1.22609	1.95096e-110	10911	3592	7319	Mood disorders
ACE score	0.201311	0.00926838	1.22229	1.22372	1.223	1.32327e-104	10729	3410	7319	Depression
ACE score	0.21562	0.0102489	1.23983	1.24143	1.24063	2.93013e-98	9710	2391	7319	Major depressive disorder
ACE score	0.179128	0.00854493	1.19553	1.19682	1.19617	1.42438e-97	11809	4490	7319	Anxiety disorders
ACE score	0.181058	0.00887618	1.19782	1.19915	1.19849	1.73416e-92	11170	3851	7319	Anxiety disorder
ACE score	0.177398	0.00882453	1.19345	1.19477	1.19411	6.96752e-90	13273	3286	9987	Tobacco use disorder
ACE score	0.386354	0.0208557	1.46968	1.47353	1.47161	1.29635e-76	7652	333	7319	Posttraumatic stress disorder
ACE score	0.22136	0.012927	1.24676	1.24878	1.24777	9.85889e-66	8499	1180	7319	Schizophrenia/psychotic disorders
ACE score	0.218465	0.0130564	1.24315	1.24518	1.24417	7.60739e-63	8476	1157	7319	Psychosis
ACE score	0.306119	0.0189299	1.35653	1.35976	1.35814	8.05301e-59	7731	412	7319	Bipolar
ACE score	0.241351	0.0149291	1.27178	1.27416	1.27297	8.68245e-59	10701	714	9987	Substance addiction and disorders
ACE score	0.195361	0.0125669	1.21479	1.21671	1.21575	1.70213e-54	8580	1261	7319	Generalized anxiety disorder
ACE score	0.147885	0.0116266	1.15853	1.16022	1.15938	4.60574e-37	9011	1692	7319	Other mental disorder
ACE score	0.129322	0.010416	1.13731	1.1388	1.13806	2.14902e-35	10537	1908	8629	Morbid obesity
ACE score	0.10847	0.00890743	1.11395	1.11519	1.11457	4.09577e-34	12663	3253	9410	Sleep disorders
ACE score	0.105303	0.00865187	1.11044	1.11165	1.11105	4.42937e-34	13725	2953	10772	Nausea and vomiting
ACE score	0.202208	0.0166427	1.22283	1.22538	1.2241	5.73923e-34	10595	608	9987	Alcohol-related disorders
ACE score	0.164579	0.0137964	1.17788	1.17992	1.1789	8.33897e-33	8387	1068	7319	Adjustment reaction
ACE score	0.0973658	0.00817751	1.1017	1.10283	1.10226	1.0942e-32	12790	4161	8629	Obesity
ACE score	0.204966	0.0172522	1.22616	1.22881	1.22748	1.49292e-32	7905	586	7319	Dysthymic disorder
ACE score	0.161425	0.0135968	1.17418	1.17619	1.17518	1.64923e-32	13188	958	12230	Tooth Diseases
ACE score	0.0910632	0.00773339	1.09481	1.09587	1.09534	5.23108e-32	13725	5096	8629	Overweight
ACE score	0.322454	0.0274691	1.37814	1.38289	1.38051	8.0596e-32	7494	175	7319	Suicidal ideation or attempt
ACE score	0.115337	0.00988395	1.12156	1.12295	1.12225	1.83322e-31	11830	2420	9410	Insomnia
ACE score	0.11878	0.0103779	1.12539	1.12686	1.12612	2.47614e-30	11813	2403	9410	Sleep apnea
ACE score	0.112247	0.00985379	1.1181	1.11948	1.11879	4.62514e-30	9811	2866	6945	Shortness of breath
ACE score	0.0996818	0.00881777	1.10421	1.10543	1.10482	1.24439e-29	12879	3498	9381	Esophagitis
ACE score	0.098663	0.00876087	1.10309	1.1043	1.10369	2.02638e-29	12955	3574	9381	Diseases of esophagus
ACE score	0.100491	0.00893339	1.10509	1.10633	1.10571	2.34315e-29	12758	3377	9381	GERD
ACE score	0.207037	0.0186698	1.22859	1.23147	1.23003	1.41187e-28	10444	457	9987	Alcoholism
ACE score	0.348189	0.0317852	1.41368	1.41933	1.4165	6.32668e-28	7446	127	7319	Suicidal ideation
ACE score	0.0968175	0.00898539	1.10104	1.10228	1.10166	4.51853e-27	12124	3055	9069	Digestive symptoms
ACE score	0.082615	0.00799874	1.08558	1.08667	1.08612	5.23713e-25	13725	4603	9122	Back pain
ACE score	0.193478	0.0189485	1.21202	1.21491	1.21346	1.77526e-24	7757	438	7319	Agoraphobia and Panic Disorder
ACE score	0.0958639	0.00940179	1.09996	1.10126	1.10061	2.05871e-24	11657	2579	9078	Asthma
ACE score	0.166018	0.0163504	1.17938	1.18181	1.18059	3.18868e-24	9926	848	9078	Chronic airway obstruction
ACE score	0.100034	0.0100391	1.10451	1.1059	1.10521	2.18194e-23	12573	1987	10586	Migraine
ACE score	0.0883873	0.00892125	1.0918	1.09302	1.09241	3.86216e-23	11494	3790	7704	Chronic pain
ACE score	0.0764089	0.00773417	1.07888	1.07993	1.0794	5.11413e-23	13725	4933	8792	Abdominal pain
ACE score	0.203513	0.0206249	1.22412	1.22729	1.2257	5.76682e-23	12295	349	11946	Chronic pain syndrome
ACE score	0.125798	0.0128496	1.13314	1.13497	1.13405	1.24245e-22	13374	1150	12224	Neurological disorders
ACE score	0.0943161	0.00966588	1.09824	1.09957	1.09891	1.71102e-22	13642	2462	11180	Electrolyte Disorders
ACE score	0.110754	0.011383	1.11632	1.11792	1.11712	2.25058e-22	11327	1917	9410	Obstructive sleep apnea
ACE score	0.115831	0.012001	1.12196	1.12365	1.12281	4.832e-22	13725	1282	12443	Constipation
ACE score	0.121613	0.0126429	1.12842	1.13021	1.12932	6.64095e-22	11120	1218	9902	Opiates affecting therapy
ACE score	0.0981263	0.0102928	1.10239	1.10381	1.1031	1.52141e-21	9654	2709	6945	Other dyspnea
ACE score	0.101097	0.0107917	1.10564	1.10713	1.10638	7.3868e-21	11362	1981	9381	Heartburn
ACE score	0.111367	0.0119854	1.11697	1.11865	1.11781	1.51572e-20	12277	1482	10795	Thoracic lumbosacral neuritis
ACE score	0.172494	0.018583	1.18688	1.18965	1.18826	1.65815e-20	10369	467	9902	Poisoning by analgesics
ACE score	0.0918594	0.0100277	1.09552	1.0969	1.09621	5.16033e-20	13725	1992	11733	Diarrhea
ACE score	0.0923038	0.0101246	1.096	1.09739	1.0967	7.74073e-20	12631	3367	9264	Osteoarthrosis NOS
ACE score	0.124162	0.0136324	1.13123	1.13317	1.1322	8.40744e-20	10950	1048	9902	Allergy to medicinal agents
ACE score	0.0975167	0.0107352	1.10169	1.10317	1.10243	1.04809e-19	13156	1976	11180	Electrolyte imbalance
ACE score	0.12285	0.0135368	1.12976	1.13167	1.13071	1.1343e-19	10085	1016	9069	Noninfectious gastroenteritis
ACE score	0.109541	0.0120914	1.11492	1.11661	1.11577	1.31133e-19	12570	1390	11180	Hypopotassemia
ACE score	0.0936373	0.010389	1.09745	1.09888	1.09816	2.00327e-19	13725	1806	11919	Contusion
ACE score	0.110134	0.0122549	1.11557	1.11729	1.11643	2.54338e-19	10505	1436	9069	Functional digestive disorders
ACE score	0.068869	0.00774387	1.07078	1.07182	1.0713	5.9295e-19	13725	6021	7704	Pain
ACE score	0.0903186	0.0101862	1.09382	1.09522	1.09452	7.53115e-19	12538	1952	10586	Headache Syndromes
ACE score	0.0866295	0.00979753	1.08982	1.09116	1.09049	9.40455e-19	13258	3334	9924	Arthropathy NOS
ACE score	0.0754545	0.00853846	1.0778	1.07895	1.07837	9.83079e-19	13681	3539	10142	Nonspecific chest pain
ACE score	0.0856752	0.00973284	1.08879	1.09012	1.08945	1.33568e-18	13299	3375	9924	Other arthropathies
ACE score	0.0830903	0.00946003	1.086	1.08728	1.08664	1.58749e-18	11770	2692	9078	Bronchitis
ACE score	0.0958469	0.0109574	1.09983	1.10135	1.10059	2.18608e-18	12157	2126	10031	Degeneration of intervertebral disc
ACE score	0.344344	0.0396642	1.40756	1.41458	1.41106	3.9067e-18	7398	79	7319	Suicide or self-inflicted injury
ACE score	0.0990009	0.0114207	1.10328	1.10486	1.10407	4.37779e-18	10996	1831	9165	Diabetes mellitus
ACE score	0.117619	0.0136294	1.12385	1.12578	1.12482	6.14638e-18	9593	964	8629	Abnormal weight gain
ACE score	0.0971662	0.0112738	1.10126	1.10282	1.10204	6.76769e-18	13725	1536	12189	Myalgia and myositis unspecified
ACE score	0.373832	0.0436409	1.44932	1.45728	1.45329	1.0705e-17	7383	64	7319	Personality disorders
ACE score	0.0995036	0.011636	1.10382	1.10543	1.10462	1.21669e-17	10934	1769	9165	Type 2 diabetes
ACE score	0.098789	0.0115918	1.10303	1.10464	1.10383	1.56446e-17	12230	1579	10651	Pneumonia
ACE score	0.0848926	0.0100834	1.08791	1.08929	1.0886	3.79557e-17	12599	2568	10031	Intervertebral disc disorders
ACE score	0.0778198	0.00925454	1.0803	1.08156	1.08093	4.14125e-17	12682	2670	10012	Sprains and strains
ACE score	0.0931099	0.0110936	1.09682	1.09835	1.09758	4.73333e-17	11598	1696	9902	Poisoning by antibiotics
ACE score	0.202871	0.0244312	1.22304	1.22679	1.22491	1.00873e-16	12465	235	12230	Diseases of pulp and periapical tissues
ACE score	0.110787	0.0133473	1.11622	1.11809	1.11716	1.03849e-16	12222	1042	11180	Hypovolemia
ACE score	0.204003	0.0246448	1.22441	1.2282	1.2263	1.2553e-16	12461	231	12230	Periapical abscess
ACE score	0.0645718	0.0078358	1.06618	1.06723	1.0667	1.71328e-16	13725	4873	8852	Malaise and fatigue
ACE score	0.163871	0.0198872	1.17659	1.17953	1.17806	1.72181e-16	9946	536	9410	Central sleep apnea
ACE score	0.122094	0.0148351	1.12881	1.13091	1.12986	1.87131e-16	11615	820	10795	Cervical radiculitis
ACE score	0.0817532	0.0099337	1.08451	1.08586	1.08519	1.87385e-16	13725	2153	11572	Cervicalgia
ACE score	0.195063	0.0237799	1.21358	1.2172	1.21539	2.3472e-16	9406	328	9078	Chronic bronchitis
ACE score	0.097211	0.0118758	1.10127	1.10291	1.10209	2.70857e-16	12289	1494	10795	Sciatica
ACE score	0.0701088	0.00861722	1.07205	1.0732	1.07262	4.08893e-16	11782	4078	7704	Acute pain
ACE score	0.304746	0.0375772	1.35309	1.35948	1.35628	5.06786e-16	12318	88	12230	Dental caries
ACE score	0.159866	0.019716	1.1719	1.17481	1.17335	5.12716e-16	12344	391	11953	Convulsions
ACE score	0.113776	0.0141051	1.11951	1.12149	1.1205	7.24821e-16	10805	1121	9684	Urinary incontinence
ACE score	0.0740285	0.00919927	1.07622	1.07746	1.07684	8.46976e-16	13725	4461	9264	Osteoarthrosis
ACE score	0.14686	0.0185104	1.15685	1.15954	1.15819	2.12314e-15	12409	456	11953	Epilepsy, seizures
ACE score	0.284945	0.0359169	1.3267	1.33269	1.32969	2.13118e-15	12327	97	12230	Diseases of hard tissues of teeth
ACE score	0.115118	0.014563	1.12098	1.12303	1.12201	2.68374e-15	10356	946	9410	Organic or persistent insomnia
ACE score	0.436907	0.0553786	1.54255	1.5533	1.54791	3.03497e-15	7359	40	7319	Antisocial/borderline personality disorder
ACE score	0.118738	0.0151104	1.12501	1.12714	1.12608	3.90138e-15	9827	749	9078	Asthma with exacerbation
ACE score	0.0591033	0.00762548	1.06038	1.06139	1.06088	9.13475e-15	13725	6780	6945	Respiratory symptoms
ACE score	0.0681615	0.00888597	1.06994	1.07113	1.07054	1.71079e-14	13690	5056	8634	Essential hypertension
ACE score	0.0637239	0.00831122	1.06524	1.06635	1.0658	1.7577e-14	13725	4013	9712	Pain in Limb
ACE score	0.0973124	0.0127078	1.10133	1.10308	1.1022	1.89325e-14	11497	1466	10031	Spinal stenosis
ACE score	0.067594	0.0088587	1.06934	1.07053	1.06993	2.34325e-14	13725	5091	8634	Hypertension
ACE score	0.151627	0.019883	1.16228	1.16518	1.16373	2.42211e-14	9878	468	9410	Sleep related movement disorders
ACE score	0.123753	0.0163045	1.13058	1.13289	1.13174	3.19594e-14	13125	767	12358	NA
ACE score	0.0590837	0.00778672	1.06035	1.06138	1.06086	3.25498e-14	13725	6283	7442	Pain in joint
ACE score	0.136885	0.0180993	1.1454	1.148	1.1467	3.93781e-14	12952	594	12358	Respiratory failure
ACE score	0.0843466	0.0112035	1.08724	1.08877	1.08801	5.12939e-14	13379	1663	11716	Disorders of function of stomach
ACE score	0.102622	0.0136429	1.10713	1.10902	1.10807	5.39348e-14	11075	1044	10031	Other back disorders
ACE score	0.130391	0.017478	1.13802	1.14052	1.13927	8.63541e-14	13287	554	12733	Other disorders of intestine
ACE score	0.127525	0.01714	1.13479	1.13723	1.13601	1.00543e-13	13725	660	13065	Asphyxia/Hypoxemia
ACE score	0.0813946	0.0109403	1.08405	1.08554	1.0848	1.00763e-13	12203	2172	10031	Spondylosis and allied disorders
ACE score	0.135156	0.0182353	1.14341	1.14602	1.14471	1.24631e-13	9937	527	9410	Hypersomnia
ACE score	0.13851	0.0187307	1.14721	1.14991	1.14856	1.41596e-13	13725	430	13295	Bariatric surgery
ACE score	0.110393	0.0149324	1.11567	1.11776	1.11672	1.43767e-13	10254	1185	9069	Diverticulosis/Diverticulitis
ACE score	0.0869772	0.0117968	1.09006	1.09168	1.09087	1.66914e-13	11380	1368	10012	Sprains and strains of back and neck
ACE score	0.0632608	0.00868217	1.06472	1.06588	1.0653	3.1862e-13	13251	3731	9520	Cardiac dysrhythmias
ACE score	0.102622	0.0141382	1.10709	1.10905	1.10807	3.9145e-13	7955	1010	6945	Painful respiration
ACE score	0.0966609	0.013399	1.10056	1.10241	1.10149	5.43271e-13	10988	1086	9902	Allergy/adverse effect of penicillin
ACE score	0.0801837	0.0111155	1.08273	1.08424	1.08349	5.44624e-13	12128	2097	10031	Spondylosis without myelopathy
ACE score	0.0822092	0.0114187	1.08491	1.08646	1.08568	6.04232e-13	13313	1597	11716	Dyspepsia and other specified disorders of function of stomach
ACE score	0.0724052	0.0100795	1.07441	1.07577	1.07509	6.79912e-13	12129	2165	9964	Viral infection
ACE score	0.143004	0.0201408	1.15228	1.15519	1.15373	1.24552e-12	10131	371	9760	Pyelonephritis
ACE score	0.121582	0.0172358	1.12806	1.1305	1.12928	1.73797e-12	9658	589	9069	Irritable Bowel Syndrome
ACE score	0.150404	0.0213267	1.16075	1.16386	1.1623	1.75868e-12	9807	397	9410	Restless legs syndrome
ACE score	0.0652555	0.00929481	1.06681	1.06805	1.06743	2.20864e-12	12242	2878	9364	Disturbance of skin sensation
ACE score	0.122059	0.0177972	1.12856	1.13108	1.12982	6.96661e-12	12751	527	12224	Other specified nonpsychotic and/or transient mental disorders
ACE score	0.151507	0.0222411	1.16196	1.16521	1.16359	9.62458e-12	12232	285	11947	Polycystic ovaries
ACE score	0.0888577	0.0130727	1.09203	1.09382	1.09293	1.06671e-11	13587	1235	12352	Abnormal movement
ACE score	0.171745	0.0252801	1.18549	1.18926	1.18738	1.09302e-11	10226	262	9964	Viral hepatitis
ACE score	0.188104	0.0277102	1.20486	1.20906	1.20696	1.1351e-11	9319	241	9078	Obstructive chronic bronchitis
ACE score	0.24507	0.0362367	1.27481	1.28062	1.27771	1.35142e-11	10076	112	9964	Viral hepatitis C
ACE score	0.0980406	0.0145291	1.102	1.10401	1.10301	1.50018e-11	13089	958	12131	Diaphragmatic hernia
ACE score	0.209799	0.0313064	1.23101	1.23585	1.23343	2.06321e-11	12369	139	12230	Acute periodontitis
ACE score	0.107196	0.0160463	1.11203	1.11427	1.11315	2.3828e-11	10082	1013	9069	Diverticulosis
ACE score	0.106737	0.0160316	1.11152	1.11376	1.11264	2.77739e-11	10643	741	9902	Adverse drug events and drug allergies
ACE score	0.207713	0.0312623	1.22845	1.23327	1.23086	3.04839e-11	12370	140	12230	Periodontitis (acute or chronic)
ACE score	0.185305	0.0279444	1.20148	1.2057	1.20359	3.32972e-11	12413	183	12230	Gingival and periodontal diseases
ACE score	0.173346	0.0262811	1.18732	1.19124	1.18928	4.22927e-11	7557	238	7319	Psychogenic and somatoform disorders
ACE score	0.0979669	0.0148622	1.1019	1.10395	1.10293	4.34904e-11	12934	802	12132	Gastrointestinal hemorrhage
ACE score	0.0722459	0.010967	1.07418	1.07566	1.07492	4.47034e-11	13123	1695	11428	Superficial cellulitis and abscess
ACE score	0.111789	0.0169953	1.11709	1.11947	1.11828	4.7793e-11	13686	681	13005	Symptoms involving nervous and musculoskeletal systems
ACE score	0.0820202	0.0124739	1.08463	1.08633	1.08548	4.85442e-11	12183	1310	10873	Other chronic nonalcoholic liver disease
ACE score	0.0643833	0.00981558	1.06584	1.06716	1.0665	5.40617e-11	13522	2350	11172	Dizziness and giddiness (Light-headedness and vertigo)
ACE score	0.080886	0.0123816	1.08341	1.08509	1.08425	6.45576e-11	12213	1340	10873	Chronic liver disease and cirrhosis
ACE score	0.0965011	0.0148003	1.10029	1.10233	1.10131	7.02063e-11	9683	831	8852	Chronic fatigue syndrome
ACE score	0.105623	0.0162371	1.11027	1.11253	1.1114	7.76782e-11	11214	628	10586	Migraine w/ aura
ACE score	0.218149	0.0336316	1.24115	1.2464	1.24377	8.78989e-11	13303	116	13187	Conduct disorders
ACE score	0.136744	0.0211822	1.14501	1.14806	1.14653	1.07791e-10	13520	333	13187	Pervasive developmental disorders
ACE score	0.0539826	0.00836599	1.05491	1.05602	1.05547	1.09934e-10	11565	4620	6945	Cough
ACE score	0.0991913	0.015405	1.10321	1.10534	1.10428	1.20341e-10	10267	886	9381	Dysphagia
ACE score	0.062072	0.00965976	1.06339	1.06468	1.06404	1.31149e-10	12039	2830	9209	Peripheral enthesopathies
ACE score	0.0847745	0.0132509	1.08757	1.08938	1.08847	1.5779e-10	13403	1649	11754	Ischemic Heart Disease
ACE score	0.063299	0.00989542	1.06468	1.06601	1.06535	1.58676e-10	13178	2347	10831	Other anemias
ACE score	0.102851	0.0160896	1.10721	1.10944	1.10833	1.63333e-10	13725	742	12983	Exhaustion/Starvation
ACE score	0.168288	0.0263907	1.18132	1.18524	1.18328	1.80832e-10	9436	271	9165	Type 2 Diabetes (neurological)
ACE score	0.121671	0.0191214	1.12803	1.13074	1.12938	1.97778e-10	12743	519	12224	Memory loss
ACE score	0.0806492	0.0127118	1.08313	1.08485	1.08399	2.23223e-10	12028	1254	10774	Radiotherapy
ACE score	0.0749621	0.0118292	1.07704	1.07864	1.07784	2.34204e-10	13235	1318	11917	Female genital symptoms
ACE score	0.140386	0.0221823	1.14912	1.15232	1.15072	2.4714e-10	13486	299	13187	Attention deficit hyperactivity disorder
ACE score	0.15867	0.0250931	1.17011	1.1738	1.17195	2.56076e-10	9429	351	9078	Emphysema
ACE score	0.0695927	0.0110262	1.07133	1.07281	1.07207	2.76185e-10	13388	1616	11772	Bacterial infection NOS
ACE score	0.0633675	0.010076	1.06475	1.06609	1.06542	3.19619e-10	11861	2696	9165	Other abnormal glucose
ACE score	0.0774976	0.0123252	1.07974	1.08141	1.08058	3.22177e-10	13301	1355	11946	Other peripheral nerve disorders
ACE score	0.118699	0.01892	1.1247	1.12737	1.12603	3.52455e-10	9615	546	9069	Personal history of diseases of digestive system
ACE score	0.0902358	0.0144149	1.09344	1.09542	1.09443	3.85251e-10	10210	1001	9209	Other disorders of soft tissues
ACE score	0.13104	0.0210648	1.13851	1.14152	1.14001	4.94681e-10	12790	432	12358	Dependence on respirator [Ventilator] or supplemental oxygen
ACE score	0.13916	0.0227208	1.14767	1.15095	1.14931	9.08155e-10	12177	423	11754	Angina pectoris
ACE score	0.0721129	0.0117949	1.07398	1.07557	1.07478	9.72321e-10	12474	1502	10972	Fracture of unspecified bones
ACE score	0.120297	0.0197038	1.12644	1.12923	1.12783	1.02604e-09	12918	378	12540	Endometriosis
ACE score	0.19458	0.0322686	1.21234	1.21726	1.2148	1.63938e-09	13725	134	13591	NA
ACE score	0.120198	0.0199381	1.12631	1.12913	1.12772	1.6542e-09	12643	419	12224	Alteration of consciousness
ACE score	0.102886	0.0171081	1.10718	1.10955	1.10837	1.81113e-09	9999	564	9435	Ovarian cyst
ACE score	0.0648795	0.0108095	1.06631	1.06775	1.06703	1.94794e-09	13725	1731	11994	Other resp. diseases
ACE score	0.0974581	0.0162433	1.10124	1.10349	1.10237	1.97434e-09	12987	711	12276	Hypotension
ACE score	0.139111	0.023217	1.14758	1.15093	1.14925	2.07555e-09	9442	373	9069	Diverticulitis
ACE score	0.0559837	0.0093484	1.05696	1.0582	1.05758	2.11669e-09	12565	2805	9760	Urinary tract infection
ACE score	0.145753	0.0244211	1.15514	1.15868	1.15691	2.39697e-09	12506	282	12224	Altered mental status
ACE score	0.0802136	0.0134755	1.0826	1.08443	1.08352	2.63967e-09	13725	1044	12681	Syncope and collapse
ACE score	0.0705916	0.0118791	1.07234	1.07394	1.07314	2.80717e-09	12297	1523	10774	Chemotherapy
ACE score	0.0599156	0.0101091	1.06107	1.06242	1.06175	3.08748e-09	13725	2031	11694	Noninfl. fem. genital disorders
ACE score	0.144121	0.024338	1.15326	1.15679	1.15502	3.1875e-09	13498	246	13252	Concussion
ACE score	0.192358	0.0325246	1.20963	1.21458	1.2121	3.33463e-09	7454	135	7319	Mental disorders durring/after pregnancy
ACE score	0.142656	0.0241654	1.15159	1.15508	1.15333	3.5622e-09	8584	262	8322	Hypoglycemia
ACE score	0.0817953	0.0138732	1.08429	1.08618	1.08523	3.72556e-09	12584	890	11694	Noninflammatory disorders of vagina
ACE score	0.267785	0.0454188	1.30335	1.31079	1.30707	3.72651e-09	9962	60	9902	Poisoning by psychotropic agents
ACE score	0.092879	0.0159139	1.09623	1.09842	1.09733	5.3355e-09	12036	856	11180	Hyposmolality and/or hyponatremia
ACE score	0.0491522	0.00842214	1.04983	1.05094	1.05038	5.34451e-09	13556	3872	9684	Other symptoms/disorders or the urinary system
ACE score	0.129032	0.0223373	1.13613	1.13932	1.13773	7.62683e-09	9765	384	9381	Reflux esophagitis
ACE score	0.104732	0.0181371	1.10915	1.11168	1.11041	7.72033e-09	12834	558	12276	Hypotension NOS
ACE score	0.121872	0.0211369	1.12811	1.13111	1.12961	8.12519e-09	12798	446	12352	Abnormality of gait
ACE score	0.124307	0.0216004	1.13083	1.1339	1.13236	8.67175e-09	12883	424	12459	Occlusion of cerebral arteries
ACE score	0.11698	0.0203821	1.12266	1.12553	1.1241	9.50443e-09	9343	709	8634	Hypertensive heart/renal disease
ACE score	0.0687409	0.0119817	1.07035	1.07196	1.07116	9.62725e-09	13725	1594	12131	Abdominal hernia
ACE score	0.0798913	0.0139367	1.08222	1.08412	1.08317	9.89992e-09	10464	944	9520	Tachycardia NOS
ACE score	0.145425	0.025386	1.15469	1.15837	1.15653	1.01304e-08	9350	281	9069	Intestinal obstruction without mention of hernia
ACE score	0.106202	0.0185469	1.11075	1.11334	1.11205	1.02746e-08	12455	701	11754	Other forms of chronic heart disease
ACE score	0.12455	0.0218193	1.13109	1.13419	1.13264	1.14154e-08	12874	415	12459	Cerebral artery occlusion, with cerebral infarction
ACE score	0.0939669	0.0164621	1.09739	1.09966	1.09852	1.14267e-08	13489	745	12744	Inflammatory and toxic neuropathy
ACE score	0.182677	0.0327287	1.19796	1.20289	1.20043	2.38362e-08	13725	143	13582	Abnormal sputum
ACE score	0.108801	0.0195671	1.11357	1.11631	1.11494	2.69133e-08	10493	462	10031	Disorders of coccyx
ACE score	0.190323	0.034283	1.20704	1.21224	1.20964	2.83173e-08	13709	127	13582	Hemoptysis
ACE score	0.0613392	0.0110979	1.06252	1.064	1.06326	3.25538e-08	11343	1823	9520	Palpitations
ACE score	0.108091	0.0195788	1.11278	1.11552	1.11415	3.37422e-08	10489	458	10031	Other symptoms referable to back
ACE score	0.106583	0.0194023	1.11112	1.11382	1.11247	3.94466e-08	12274	502	11772	Septicemia
ACE score	0.059601	0.0108864	1.06069	1.06214	1.06141	4.37992e-08	9871	1891	7980	Other upper respiratory disease
ACE score	0.0783881	0.0143525	1.08057	1.08252	1.08154	4.71827e-08	13672	1213	12459	Cerebrovascular disease
ACE score	0.0800361	0.0146924	1.08233	1.08432	1.08333	5.11013e-08	10566	1046	9520	Arrhythmia (cardiac) NOS
ACE score	0.185802	0.0341178	1.20161	1.20676	1.20418	5.15473e-08	13312	125	13187	Develomental delays and disorders
ACE score	0.0782037	0.0143883	1.08037	1.08232	1.08134	5.47267e-08	13127	959	12168	Swelling of limb
ACE score	0.380487	0.0700862	1.45658	1.46944	1.463	5.67212e-08	7343	24	7319	Dissociative disorder
ACE score	0.0655652	0.0120842	1.06695	1.06857	1.06776	5.77327e-08	12721	1711	11010	Other disorders of the kidney and ureters
ACE score	0.0712924	0.0131439	1.07301	1.07478	1.0739	5.82824e-08	11797	1146	10651	Acute bronchitis and bronchiolitis
ACE score	0.0487608	0.00899283	1.04938	1.05056	1.04997	5.88738e-08	12957	3792	9165	Abnormal glucose
ACE score	0.150314	0.0277293	1.16018	1.16422	1.1622	5.93477e-08	10097	195	9902	Adverse effects of sedatives or other central nervous system depressants and anesthetics
ACE score	0.147651	0.0272556	1.15713	1.16109	1.15911	6.05153e-08	7562	243	7319	Sexual and gender identity disorders
ACE score	0.0841041	0.0155482	1.08668	1.0888	1.08774	6.32863e-08	13159	723	12436	Spasm of muscle
ACE score	0.0838102	0.0155064	1.08637	1.08848	1.08742	6.48482e-08	13157	805	12352	Abnormal involuntary movements
ACE score	0.0709393	0.0131495	1.07263	1.0744	1.07352	6.85901e-08	10931	1411	9520	Other specified cardiac dysrhythmias
ACE score	0.0964915	0.0179186	1.10006	1.10254	1.1013	7.24528e-08	9628	550	9078	Acute bronchospasm
ACE score	0.0863345	0.0160447	1.08907	1.09127	1.09017	7.41208e-08	10948	917	10031	Spinal stenosis of lumbar region
ACE score	0.105043	0.0195595	1.1094	1.11212	1.11076	7.8558e-08	12346	399	11947	Ovarian dysfunction
ACE score	0.160893	0.0300098	1.17235	1.17677	1.17456	8.26127e-08	9375	210	9165	Polyneuropathy in diabetes
ACE score	0.0965146	0.0180493	1.10008	1.10257	1.10133	8.92882e-08	10597	566	10031	Disorders of sacrum
ACE score	0.0974497	0.0182264	1.1011	1.10362	1.10236	8.96037e-08	11363	568	10795	Neuralgia, neuritis, and radiculitis NOS
ACE score	0.0699827	0.0130901	1.07161	1.07337	1.07249	8.98059e-08	11141	1129	10012	Other sprains and strains
ACE score	0.136385	0.0255331	1.14429	1.14796	1.14612	9.21852e-08	12196	249	11947	Disorders of adrenal glands
ACE score	0.0509993	0.00956464	1.05169	1.05295	1.05232	9.70988e-08	12147	2526	9621	Allergies, other
ACE score	0.0678135	0.0127194	1.06931	1.07102	1.07017	9.74038e-08	13468	1369	12099	Edema
ACE score	0.0765593	0.0143704	1.07859	1.08054	1.07957	9.9533e-08	11476	981	10495	Elevated white blood cell count
ACE score	0.0849719	0.0159808	1.0876	1.08978	1.08869	1.05426e-07	10667	765	9902	Poisoning/allergy of sulfonamides
ACE score	0.102231	0.0192275	1.1063	1.10898	1.10764	1.05536e-07	13725	502	13223	Sepsis and SIRS
ACE score	0.0756872	0.0142658	1.07766	1.07959	1.07863	1.12371e-07	11079	1048	10031	Displacement of intervertebral disc
ACE score	0.0559342	0.0105494	1.05683	1.05823	1.05753	1.14449e-07	12399	3135	9264	Osteoarthritis; localized
ACE score	0.0561314	0.0106219	1.05703	1.05844	1.05774	1.26062e-07	12329	3065	9264	Osteoarthrosis, localized, primary
ACE score	0.104481	0.0197823	1.10876	1.11151	1.11013	1.28106e-07	12565	433	12132	Blood in stool
ACE score	0.147853	0.0280108	1.15731	1.16138	1.15934	1.30291e-07	10246	215	10031	Other unspecified back disorders
ACE score	0.0720802	0.0137359	1.07382	1.07567	1.07474	1.54123e-07	11594	1099	10495	Diseases of white blood cells
ACE score	0.118107	0.0225319	1.12377	1.12695	1.12536	1.59046e-07	11538	358	11180	Acidosis
ACE score	0.0727039	0.013874	1.07448	1.07635	1.07541	1.60327e-07	13023	915	12108	Candidiasis
ACE score	0.147468	0.0282152	1.15685	1.16095	1.1589	1.72697e-07	7541	222	7319	Phobia
ACE score	0.0668706	0.0128149	1.0683	1.07002	1.06916	1.80665e-07	12179	1685	10494	Encounter for long-term (current) use of aspirin
ACE score	0.163959	0.0314282	1.17584	1.18049	1.17817	1.81908e-07	10918	146	10772	Persistent vomiting
ACE score	0.131257	0.0251603	1.13846	1.14206	1.14026	1.82026e-07	12705	269	12436	Muscle weakness
ACE score	0.196004	0.0377368	1.21365	1.21941	1.21653	2.05856e-07	7415	96	7319	Eating disorder
ACE score	0.128588	0.0247761	1.13546	1.13899	1.13722	2.10275e-07	12046	274	11772	Staphylococcus infections
ACE score	0.0569609	0.0110123	1.05788	1.05935	1.05861	2.31022e-07	11435	2000	9435	Menstruation Disorders
ACE score	0.0654692	0.0126742	1.06681	1.06851	1.06766	2.39745e-07	12239	1745	10494	Encounter for long-term (current) use of anticoagulants, antithrombotics, aspirin
ACE score	0.0618749	0.012037	1.06303	1.06463	1.06383	2.74156e-07	13609	1337	12272	Other infectious and parasitic diseases
ACE score	0.0479497	0.00935368	1.0485	1.04973	1.04912	2.95508e-07	10424	2998	7426	Acute sinusitis
ACE score	0.10186	0.0198965	1.10585	1.10861	1.10723	3.06413e-07	13691	468	13223	Sepsis
ACE score	0.0747414	0.0146446	1.07662	1.0786	1.07761	3.33109e-07	10843	879	9964	Herpes simplex
ACE score	0.11235	0.0222531	1.11734	1.12047	1.1189	4.44719e-07	11553	373	11180	Acid-base balance disorder
ACE score	0.0710427	0.0141417	1.07268	1.07458	1.07363	5.07062e-07	11889	1016	10873	Abnormal serum enzyme levels
ACE score	0.0782608	0.0155989	1.08035	1.08246	1.0814	5.24661e-07	8964	868	8096	Vitamin B-complex deficiencies
ACE score	0.0817431	0.0162946	1.08407	1.08629	1.08518	5.2602e-07	13405	778	12627	Other disorders of bladder
ACE score	0.067363	0.0134316	1.06878	1.07058	1.06968	5.29635e-07	12838	1439	11399	Heart valve disorders
ACE score	0.0794352	0.0158722	1.0816	1.08375	1.08268	5.59547e-07	13630	749	12881	Visual disturbances
ACE score	0.17973	0.0360251	1.19419	1.1996	1.19689	6.06815e-07	11830	114	11716	Gastroparesis
ACE score	0.0724227	0.0145348	1.07413	1.07609	1.07511	6.27026e-07	12606	1016	11590	Purpura and other hemorrhagic conditions
ACE score	0.152635	0.0306342	1.16266	1.16714	1.1649	6.27654e-07	7502	183	7319	Psychogenic disorder
ACE score	0.0960408	0.0193185	1.09947	1.10214	1.1008	6.64583e-07	13040	581	12459	Transient cerebral ischemia
ACE score	0.0882259	0.017779	1.09102	1.09345	1.09223	6.96435e-07	7540	595	6945	Wheezing
ACE score	0.0591851	0.0119659	1.06018	1.06177	1.06097	7.57044e-07	13357	1363	11994	Other diseases of respiratory system, NEC
ACE score	0.0663792	0.0134759	1.06773	1.06954	1.06863	8.40336e-07	12598	1088	11510	Open wounds of head; neck; and trunk
ACE score	0.0729813	0.0148421	1.07471	1.07671	1.07571	8.78002e-07	13126	1372	11754	Coronary atherosclerosis
ACE score	0.0575652	0.0117403	1.05847	1.06003	1.05925	9.42791e-07	11275	1515	9760	Cystitis and urethritis
ACE score	0.0799849	0.016345	1.08216	1.08438	1.08327	9.90326e-07	10101	666	9435	Excessive or frequent menstruation
ACE score	0.152707	0.0313056	1.1627	1.16727	1.16498	1.07196e-06	9567	186	9381	Disorders of esophageal motility
ACE score	0.158495	0.0325447	1.16936	1.17414	1.17175	1.11552e-06	11917	145	11772	Methicillin resistant Staphylococcus aureus
ACE score	0.0996212	0.0205138	1.10333	1.10617	1.10475	1.19595e-06	9824	389	9435	Dysmenorrhea
ACE score	0.107372	0.0222368	1.1118	1.1149	1.11335	1.37532e-06	12242	488	11754	Myocardial infarction
ACE score	0.102038	0.0211809	1.10595	1.1089	1.10743	1.45412e-06	9588	423	9165	Insulin pump user
ACE score	0.0559987	0.0116551	1.05682	1.05837	1.0576	1.55011e-06	11372	1937	9435	Symptomatic menopause
ACE score	0.0652462	0.013712	1.0665	1.06834	1.06742	1.95217e-06	13613	1067	12546	Urinary calculus
ACE score	0.0673092	0.0141632	1.06868	1.07058	1.06963	2.01026e-06	13403	1086	12317	Ill-defined descriptions and complications of heart disease
ACE score	0.0945673	0.02004	1.0978	1.10056	1.09918	2.37106e-06	12637	469	12168	Musculoskeletal symptoms referable to limbs
ACE score	0.098694	0.0209319	1.10228	1.10518	1.10373	2.41719e-06	12403	409	11994	Respiratory/chest symptoms
ACE score	0.0853119	0.0181346	1.08782	1.0903	1.08906	2.54649e-06	13142	683	12459	Cerebral ischemia
ACE score	0.177304	0.0377648	1.19117	1.19682	1.19399	2.66669e-06	11874	102	11772	Tuberculosis
ACE score	0.0857397	0.0183381	1.08827	1.09078	1.08952	2.93265e-06	10024	589	9435	Need for Hormone replacement therapy (postmenopausal)
ACE score	0.180618	0.0387251	1.19505	1.20087	1.19796	3.09946e-06	12164	93	12071	Cervical cancer
ACE score	0.0553653	0.0118948	1.05614	1.05772	1.05693	3.24644e-06	11231	1471	9760	Cystitis
ACE score	0.0525744	0.011301	1.05323	1.05473	1.05398	3.28448e-06	11542	1943	9599	Other disorders of thyroid
ACE score	0.096262	0.0207147	1.09962	1.10248	1.10105	3.36735e-06	11833	405	11428	Cellulitis and abscess of fingers/toes
ACE score	0.0706666	0.015224	1.0722	1.07425	1.07322	3.45408e-06	11753	880	10873	Other disorders of liver
ACE score	0.15044	0.0325093	1.15998	1.16472	1.16235	3.69927e-06	7476	157	7319	Acute reaction to stress
ACE score	0.299488	0.0649754	1.34368	1.35467	1.34917	4.04129e-06	7348	29	7319	Schizophrenia
ACE score	0.207907	0.0451241	1.22762	1.23458	1.2311	4.07656e-06	9478	68	9410	Parasomnia
ACE score	0.0759457	0.0165478	1.07778	1.08002	1.0789	4.44359e-06	13133	593	12540	Vaginitis and vulvovaginitis
ACE score	0.0636866	0.0138916	1.06483	1.06669	1.06576	4.54993e-06	12638	1042	11596	Joint effusions
ACE score	0.0480541	0.0105158	1.04854	1.04992	1.04923	4.88423e-06	11682	1998	9684	Dysuria
ACE score	0.0704805	0.0154535	1.07198	1.07406	1.07302	5.09546e-06	13725	688	13037	Vesicovaginal fistula
ACE score	0.118923	0.0261402	1.12444	1.12813	1.12628	5.37971e-06	7573	254	7319	Tension headache
ACE score	0.0424313	0.00937685	1.04273	1.04396	1.04334	6.03639e-06	11005	3025	7980	Allergic rhinitis
ACE score	0.0419265	0.00928209	1.04221	1.04342	1.04282	6.2743e-06	10551	3125	7426	Acute pharyngitis
ACE score	0.212242	0.047048	1.2328	1.2401	1.23645	6.44643e-06	9152	74	9078	Chronic obstructive asthma
ACE score	0.0651389	0.0144491	1.06634	1.06827	1.06731	6.53859e-06	12245	1235	11010	Renal failure
ACE score	0.134152	0.0298096	1.14143	1.14571	1.14357	6.78576e-06	7528	209	7319	Decreased libido
ACE score	0.0851427	0.0189645	1.08758	1.09017	1.08887	7.13604e-06	12200	484	11716	Gastritis and duodenitis
ACE score	0.212634	0.0473948	1.23326	1.24061	1.23693	7.24225e-06	7381	62	7319	Somatoform disorder
ACE score	0.0430477	0.00965774	1.04336	1.04462	1.04399	8.29903e-06	12612	3013	9599	Hypothyroidism NOS
ACE score	0.0727032	0.0163203	1.07431	1.07651	1.07541	8.39846e-06	13131	691	12440	Other biliary tract disease
ACE score	0.0635004	0.0143681	1.0646	1.06652	1.06556	9.89145e-06	10348	984	9364	Symptoms affecting skin
ACE score	0.0704099	0.0159792	1.07187	1.07402	1.07295	1.05131e-05	13105	788	12317	Symptoms involving cardiovascular system
ACE score	0.0741185	0.0168222	1.0758	1.07807	1.07693	1.05305e-05	11927	917	11010	Chronic renal failure [CKD]
ACE score	0.155014	0.0352668	1.16509	1.17026	1.16767	1.10529e-05	9213	144	9069	Other intestinal obstruction
ACE score	0.0476728	0.0108674	1.04811	1.04954	1.04883	1.15042e-05	11364	2155	9209	Other disorders of synovium, tendon, and bursa
ACE score	0.0645107	0.0147643	1.06565	1.06762	1.06664	1.24606e-05	13725	814	12911	NA
ACE score	0.109945	0.0251784	1.11445	1.11798	1.11622	1.26177e-05	13506	254	13252	Skull and face fracture and other intercranial injury
ACE score	0.318356	0.0729776	1.36858	1.38117	1.37486	1.28659e-05	7343	24	7319	Paranoid disorders
ACE score	0.0520174	0.0119301	1.05261	1.05418	1.05339	1.29955e-05	11054	1619	9435	Irregular menstrual cycle/bleeding
ACE score	0.0855205	0.0196642	1.08794	1.09063	1.08928	1.3673e-05	11326	453	10873	Hepatomegaly
ACE score	0.111299	0.0256036	1.11593	1.11952	1.11773	1.38011e-05	9055	421	8634	Hypertensive heart disease
ACE score	0.242353	0.0558732	1.26978	1.27871	1.27424	1.44083e-05	13458	45	13413	Chronic pancreatitis
ACE score	0.0914427	0.0210893	1.09431	1.0972	1.09575	1.45113e-05	9176	542	8634	Other hypertensive complications
ACE score	0.034116	0.00789976	1.03419	1.03522	1.0347	1.57015e-05	12835	5409	7426	Upper respiratory infections
ACE score	0.0521056	0.0120677	1.05269	1.05428	1.05349	1.57612e-05	13725	1311	12414	Fever of unknown origin
ACE score	0.101162	0.0234453	1.10483	1.10808	1.10646	1.59748e-05	8312	332	7980	Diseases of the larynx and vocal cords
ACE score	0.0980366	0.0227291	1.10143	1.10458	1.103	1.60867e-05	12450	318	12132	Hemorrhage of rectum and anus
ACE score	0.19396	0.044989	1.21063	1.21748	1.21405	1.62319e-05	9826	66	9760	Chronic interstitial cystitis
ACE score	0.08062	0.018712	1.08269	1.08523	1.08396	1.64392e-05	8652	556	8096	Other nutritional deficiency
ACE score	0.0661841	0.0153857	1.06739	1.06945	1.06842	1.69529e-05	12639	955	11684	Acquired spondylolisthesis
ACE score	0.0406665	0.00945727	1.04089	1.04212	1.0415	1.7078e-05	12798	3199	9599	Hypothyroidism
ACE score	0.0740392	0.0172896	1.07568	1.07802	1.07685	1.84981e-05	10554	590	9964	Viremia, NOS
ACE score	0.0457381	0.0107275	1.0461	1.0475	1.0468	2.01145e-05	12012	2577	9435	Menopausal and postmenopausal disorders
ACE score	0.0688087	0.0161843	1.07014	1.07232	1.07123	2.12263e-05	10782	818	9964	Varicella infection
ACE score	0.0831981	0.0195847	1.08542	1.08809	1.08676	2.15582e-05	10288	768	9520	Atrial fibrillation and flutter
ACE score	0.0844535	0.0199073	1.08676	1.08948	1.08812	2.212e-05	10266	746	9520	Atrial fibrillation
ACE score	0.103768	0.0244705	1.10764	1.11105	1.10934	2.22992e-05	13725	298	13427	Peptic ulcer (excl. esophageal)
ACE score	0.11887	0.0280392	1.12424	1.1282	1.12622	2.24093e-05	8980	346	8634	Hypertensive chronic kidney disease
ACE score	0.0778041	0.0183856	1.07966	1.08216	1.08091	2.31827e-05	10449	610	9839	Other inflammatory spondylopathies
ACE score	0.0552116	0.0130777	1.0559	1.05763	1.05676	2.42339e-05	13725	1252	12473	Disorders of carbohydrate transport and metabolism
ACE score	0.110163	0.0262252	1.11462	1.1183	1.11646	2.66146e-05	8238	258	7980	Voice disturbance
ACE score	0.0670298	0.0160191	1.06825	1.0704	1.06933	2.8595e-05	13412	913	12499	Abnormal findings examination of lungs
ACE score	0.0531782	0.012718	1.05378	1.05546	1.05462	2.89821e-05	13137	1221	11916	Other disorders of metabolism
ACE score	0.0997243	0.023883	1.10321	1.10652	1.10487	2.9729e-05	11954	260	11694	Noninflammatory disorders of ovary, fallopian tube, and broad ligament
ACE score	0.0595368	0.0142964	1.06039	1.0623	1.06134	3.12094e-05	10270	1061	9209	Synovitis and tenosynovitis
ACE score	0.112447	0.027038	1.11712	1.12091	1.11901	3.19842e-05	9560	296	9264	Osteoarthrosis, generalized
ACE score	0.0642963	0.0154736	1.06537	1.06744	1.06641	3.24964e-05	13380	834	12546	Calculus of kidney
ACE score	0.153517	0.0371323	1.16321	1.16864	1.16593	3.55989e-05	10156	125	10031	Postlaminectomy syndrome
ACE score	0.0544637	0.013182	1.0551	1.05685	1.05597	3.60115e-05	13708	1235	12473	Intestinal disaccharidase deficiencies and disaccharide malabsorption
ACE score	0.0995222	0.0241041	1.10297	1.10631	1.10464	3.64594e-05	13725	313	13412	Respiratory abnormalities
ACE score	0.0722884	0.0175304	1.07378	1.07615	1.07497	3.72973e-05	10031	596	9435	Irregular menstrual cycle
ACE score	0.0397743	0.00965222	1.03995	1.04121	1.04058	3.77656e-05	10674	2694	7980	Chronic sinusitis
ACE score	0.210758	0.0511525	1.23066	1.23858	1.23461	3.78549e-05	13469	57	13412	Orthopnea
ACE score	0.104405	0.0253764	1.10828	1.11182	1.11005	3.88439e-05	12509	285	12224	Aphasia/speech disturbance
ACE score	0.0448203	0.0109076	1.04512	1.04656	1.04584	3.97224e-05	9860	3515	6345	Hypercholesterolemia
ACE score	0.0990907	0.0242519	1.10249	1.10585	1.10417	4.39083e-05	13725	312	13413	Diseases of pancreas
ACE score	0.151848	0.0372697	1.16126	1.1667	1.16398	4.61543e-05	12057	110	11947	Adrenal hypofunction
ACE score	0.225985	0.0555491	1.2492	1.25793	1.25356	4.73774e-05	12579	39	12540	Pelvic inflammatory disease, NOS
ACE score	0.0937146	0.0230443	1.09666	1.09983	1.09825	4.76798e-05	10184	345	9839	Rheumatoid arthritis
ACE score	0.0565819	0.0139422	1.05729	1.05914	1.05821	4.9428e-05	13441	901	12540	Inflammatory diseases of female pelvic organs
ACE score	0.104749	0.0258366	1.10863	1.11223	1.11043	5.0287e-05	10314	283	10031	Other and unspecified disc disorder
ACE score	0.0772881	0.0190805	1.07906	1.08165	1.08035	5.10784e-05	11742	732	11010	Chronic Kidney Disease, Stage III
ACE score	0.0325947	0.00805229	1.03261	1.03365	1.03313	5.16845e-05	13348	5252	8096	Vitamin deficiency
ACE score	0.0539012	0.0133196	1.0545	1.05626	1.05538	5.19331e-05	12345	1047	11298	Otalgia
ACE score	0.15148	0.0374384	1.16082	1.16629	1.16355	5.20767e-05	12056	109	11947	Glucocorticoid deficiency
ACE score	0.0515051	0.0127614	1.05201	1.0537	1.05285	5.43713e-05	11114	1430	9684	Frequency of urination and polyuria
ACE score	0.0912071	0.0226127	1.09394	1.09705	1.0955	5.49663e-05	12424	325	12099	Pallor and flushing
ACE score	0.0441009	0.0109344	1.04437	1.0458	1.04509	5.50131e-05	13465	1869	11596	Symptoms and disorders of the joints
ACE score	0.0707809	0.0176162	1.07216	1.07453	1.07335	5.87066e-05	12724	592	12132	Other symptoms involving abdomen and pelvis
ACE score	0.0613913	0.0152854	1.0623	1.06433	1.06331	5.9111e-05	10556	1036	9520	Abnormal electrocardiogram [ECG] [EKG]
ACE score	0.0801322	0.0200202	1.08207	1.08479	1.08343	6.26604e-05	12072	673	11399	Nonrheumatic aortic valve disorders
ACE score	0.0645488	0.0161403	1.0656	1.06776	1.06668	6.35508e-05	8683	703	7980	Acute tonsillitis
ACE score	0.0533215	0.0133642	1.05388	1.05565	1.05477	6.61055e-05	11110	1590	9520	Cardiac conduction disorders
ACE score	0.0725458	0.0182416	1.07401	1.07647	1.07524	6.98084e-05	13160	661	12499	Solitary pulmonary nodule
ACE score	0.271481	0.0684191	1.30629	1.31754	1.31191	7.2506e-05	12299	27	12272	Helminthiases
ACE score	0.0337326	0.0085333	1.03375	1.03486	1.03431	7.71576e-05	13713	7368	6345	Hyperlipidemia
ACE score	0.0337105	0.00852856	1.03373	1.03484	1.03429	7.72854e-05	13725	7380	6345	Disorders of lipid metabolism
ACE score	0.0513708	0.013042	1.05185	1.05357	1.05271	8.18673e-05	11032	1272	9760	Hematuria
ACE score	0.109426	0.0279468	1.11368	1.11759	1.11564	9.02124e-05	11924	208	11716	Other disorders of stomach and duodenum
ACE score	0.122948	0.0314044	1.1286	1.13305	1.13083	9.04094e-05	11251	241	11010	Stricture/obstruction of ureter
ACE score	0.0995932	0.0255331	1.10295	1.10649	1.10472	9.59713e-05	13050	286	12764	Disorders of magnesium metabolism
ACE score	0.0742911	0.0190542	1.07583	1.07841	1.07712	9.66196e-05	10520	556	9964	Herpes zoster
ACE score	0.0663104	0.0171455	1.06741	1.06971	1.06856	0.000109954	12215	816	11399	Nonrheumatic mitral valve disorders
ACE score	0.100925	0.0261208	1.10438	1.10801	1.10619	0.000111652	11665	237	11428	Cellulitis and abscess of trunk
ACE score	0.0560977	0.014563	1.05674	1.05867	1.0577	0.000117126	12749	1065	11684	Other acquired musculoskeletal deformity
ACE score	0.124921	0.0325199	1.13075	1.13537	1.13306	0.000122349	8233	137	8096	Polyphagia
ACE score	0.123633	0.0322065	1.12932	1.13389	1.1316	0.000123662	12528	176	12352	Lack of coordination
ACE score	0.121562	0.0316778	1.12702	1.1315	1.12926	0.000124312	9237	168	9069	Intestinal malabsorption (non-celiac)
ACE score	0.0733879	0.0191332	1.07486	1.07744	1.07615	0.000125242	13725	515	13210	Feeding difficulties
ACE score	0.0312185	0.00814267	1.03118	1.03224	1.03171	0.000126106	13182	5086	8096	Vitamin D deficiency
ACE score	0.07832	0.020434	1.08008	1.08285	1.08147	0.000126678	10287	448	9839	Rheumatoid arthritis and other inflammatory polyarthropathies
ACE score	0.110303	0.028789	1.1146	1.11863	1.11662	0.0001274	10260	229	10031	Other allied disorders of spine
ACE score	0.143713	0.0375442	1.15184	1.15727	1.15455	0.000129271	10159	128	10031	Spondylosis with myelopathy
ACE score	0.112189	0.0293325	1.11667	1.12078	1.11872	0.000130925	13625	198	13427	Peptic ulcer, site unspecified
ACE score	0.177186	0.0463858	1.19038	1.19733	1.19385	0.000133546	9828	68	9760	Urethritis and urethral syndrome
ACE score	0.138483	0.0362983	1.14592	1.15115	1.14853	0.000136104	12339	115	12224	Specific nonpsychotic mental disorders due to brain damage
ACE score	0.0425722	0.0111726	1.04276	1.04422	1.04349	0.000138737	11316	2151	9165	Impaired fasting glucose
ACE score	0.0838538	0.0220342	1.08597	1.08897	1.08747	0.000141447	12278	361	11917	stress incontinence, female
ACE score	0.122436	0.0322377	1.12796	1.13253	1.13025	0.000145917	9218	149	9069	Celiac disease
ACE score	0.2536	0.0670313	1.28325	1.29408	1.28866	0.000154763	9994	30	9964	Human immunodeficiency virus [HIV] disease
ACE score	0.0525812	0.0139012	1.05307	1.05491	1.05399	0.000155261	10759	1160	9599	Acquired hypothyroidism
ACE score	0.0547745	0.0144865	1.05534	1.05726	1.0563	0.000156153	13725	1542	12183	Cataract
ACE score	0.052314	0.013845	1.05279	1.05462	1.05371	0.000157754	11696	1045	10651	Influenza
ACE score	0.0506395	0.013424	1.05106	1.05283	1.05194	0.00016174	13725	1043	12682	Colic
ACE score	0.17124	0.0454259	1.1834	1.19016	1.18678	0.00016348	12027	74	11953	Other paralytic syndromes
ACE score	0.285892	0.0761734	1.3246	1.33732	1.33095	0.000174611	9987	23	9964	HIV infection, symptomatic
ACE score	0.0916249	0.0244171	1.09428	1.09763	1.09595	0.000175091	12946	319	12627	Functional disorders of bladder
ACE score	0.0693056	0.0184727	1.07052	1.07301	1.07176	0.000175576	12115	519	11596	Derangement of joint, non-traumatic
ACE score	-0.0839766	0.0224178	0.91816	0.920746	0.919453	0.000179695	13725	436	13289	NA
ACE score	0.0477881	0.0127682	1.04811	1.04979	1.04895	0.000182025	11018	1258	9760	Acute cystitis
ACE score	0.0941683	0.0251954	1.09701	1.10048	1.09874	0.000185843	12697	257	12440	Cholecystitis without cholelithiasis
ACE score	0.0557791	0.0149732	1.05637	1.05836	1.05736	0.000195118	8824	844	7980	Acute and chronic tonsillitis
ACE score	0.0457963	0.0123671	1.04605	1.04767	1.04686	0.000213016	10770	1561	9209	Enthesopathy
ACE score	0.0710839	0.0192108	1.07238	1.07496	1.07367	0.000215426	11953	525	11428	Cellulitis and abscess of leg, except foot
ACE score	0.130421	0.0352498	1.13679	1.14183	1.13931	0.000215689	13671	129	13542	Postoperative infection
ACE score	0.0663413	0.0180362	1.06738	1.0698	1.06859	0.000234857	10226	706	9520	Paroxysmal tachycardia, unspecified
ACE score	0.0567424	0.0154983	1.05735	1.05941	1.05838	0.000251042	10543	1023	9520	Premature beats
ACE score	0.20175	0.0551376	1.21931	1.22778	1.22354	0.000253183	11822	50	11772	Rheumatic fever / chorea
ACE score	0.0888095	0.0243475	1.0912	1.09454	1.09287	0.000264715	10077	393	9684	Retention of urine
ACE score	0.0630839	0.017321	1.06396	1.06627	1.06512	0.000270485	13725	616	13109	Swelling of skin
ACE score	-0.0578808	0.0158956	0.942822	0.944703	0.943762	0.000271266	13054	926	12128	Benign neoplasm of skin
ACE score	0.107749	0.0295913	1.1117	1.11584	1.11377	0.00027133	9410	245	9165	Type 2 diabetes with renal manifestations
ACE score	0.0946065	0.0260205	1.09743	1.10102	1.09923	0.00027707	13725	235	13490	NA
ACE score	0.0428979	0.0118051	1.04306	1.0446	1.04383	0.000279242	10912	1548	9364	Rash and other nonspecific skin eruption
ACE score	0.0758648	0.0208896	1.0774	1.08023	1.07882	0.000281549	10007	386	9621	Allergic reaction to food
ACE score	0.0900441	0.0248326	1.09252	1.09593	1.09422	0.0002878	11755	356	11399	Mitral valve disease
ACE score	0.0811831	0.0224377	1.08304	1.0861	1.08457	0.00029671	13612	324	13288	Insect bite
ACE score	0.0765508	0.0212572	1.07812	1.081	1.07956	0.000316779	13509	357	13152	Early or threatened labor; hemorrhage in early pregnancy
ACE score	0.0982526	0.0273092	1.10135	1.10513	1.10324	0.000320941	12272	201	12071	Cervical cancer and dysplasia
ACE score	0.169536	0.0471647	1.18125	1.18826	1.18475	0.000324947	11848	76	11772	Gram negative septicemia
ACE score	0.0757658	0.0211077	1.07728	1.08014	1.07871	0.000331326	13045	586	12459	Occlusion and stenosis of precerebral arteries
ACE score	0.163742	0.0457395	1.17453	1.18129	1.17791	0.000343747	8700	71	8629	Localized adiposity
ACE score	0.0741071	0.0207924	1.07552	1.07833	1.07692	0.000365056	12445	503	11942	Peripheral vascular disease
ACE score	0.200661	0.0563226	1.2179	1.22653	1.22221	0.000367045	11995	42	11953	Cataplexy and narcolepsy
ACE score	0.092454	0.0260253	1.09507	1.09865	1.09686	0.000381638	9476	267	9209	Calcaneal spur; Exostosis NOS
ACE score	0.0432667	0.012191	1.04342	1.04501	1.04422	0.000386622	12929	1419	11510	Open wounds of extremities
ACE score	0.172446	0.0486656	1.18459	1.19184	1.18821	0.00039487	13627	54	13573	Infections of genitourinary tract during pregnancy
ACE score	0.122495	0.0346676	1.12786	1.13277	1.13031	0.000410251	9209	140	9069	Inflammatory bowel disease and other gastroenteritis and colitis
ACE score	0.0973911	0.0275645	1.10039	1.1042	1.10229	0.000410549	10162	299	9863	Osteitis deformans and osteopathies associated with other disorders classified elsewhere
ACE score	0.110532	0.0314196	1.11467	1.11907	1.11687	0.000434913	13583	170	13413	Acute pancreatitis
ACE score	0.0954969	0.0272133	1.09833	1.10208	1.10021	0.00044947	13288	227	13061	Bacterial enteritis
ACE score	0.10813	0.0308766	1.11204	1.11635	1.11419	0.000461768	12721	175	12546	Renal colic
ACE score	0.209381	0.0598501	1.22829	1.23755	1.23291	0.000468028	13459	47	13412	Disorders of diaphragm
ACE score	0.0978947	0.0280141	1.10091	1.10478	1.10285	0.00047498	11640	212	11428	Cellulitis and abscess of face/neck
ACE score	0.12198	0.0349382	1.12726	1.13221	1.12973	0.000480655	12399	175	12224	Delirium dementia and amnestic and other cognitive disorders
ACE score	0.14951	0.0428374	1.15815	1.16439	1.16127	0.000482705	12043	90	11953	Hemiplegia
ACE score	0.0458923	0.0131559	1.0461	1.04783	1.04696	0.000486004	12341	1567	10774	Cancer, suspected or other
ACE score	0.270402	0.0776003	1.30413	1.31688	1.31049	0.000492966	13671	21	13650	Toxic effect of other gases, fumes, or vapors
ACE score	0.106629	0.0306059	1.11039	1.11466	1.11252	0.000494111	13725	151	13574	High-risk pregnancy
ACE score	0.0342395	0.0098593	1.03419	1.03547	1.03483	0.000515047	13472	2610	10862	Other abnormal blood chemistry
ACE score	0.0828166	0.0239097	1.08471	1.08797	1.08634	0.000532761	9716	281	9435	Irregular menstrual bleeding
ACE score	0.0725677	0.0209876	1.07385	1.07668	1.07527	0.000544913	12282	365	11917	Symptoms involving female genital tract
ACE score	0.136894	0.0396359	1.14386	1.14956	1.14671	0.000552744	9384	120	9264	Osteoarthrosis involving more than one site, but not specified as generalized
ACE score	0.10056	0.0291506	1.10377	1.10781	1.10579	0.000561262	12637	197	12440	Other disorders of biliary tract
ACE score	0.0844251	0.0245313	1.08642	1.08977	1.08809	0.000578448	13342	279	13063	Disorders involving the immune mechanism
ACE score	0.0585024	0.017041	1.05911	1.06138	1.06025	0.000596853	12962	1020	11942	Atherosclerosis
ACE score	0.0668293	0.0194919	1.06781	1.07042	1.06911	0.000606774	13508	445	13063	Other immunological findings
ACE score	0.0977472	0.0285331	1.10071	1.10466	1.10268	0.000613114	13335	183	13152	Hemorrhage in early pregnancy
ACE score	0.159004	0.046556	1.16892	1.17577	1.17234	0.000637059	7388	69	7319	Obsessive-compulsive disorders
ACE score	0.143361	0.0419926	1.15111	1.15719	1.15415	0.000640247	10062	98	9964	Viral hepatitis A
ACE score	0.0489298	0.0144154	1.0492	1.0511	1.05015	0.00068809	11430	935	10495	Lymphadenitis
ACE score	0.0661409	0.0194994	1.06707	1.06968	1.06838	0.000693999	10099	579	9520	Paroxysmal supraventricular tachycardia
ACE score	-0.111333	0.0328255	0.892799	0.896482	0.89464	0.000694662	13558	264	13294	Hemangioma of skin and subcutaneous tissue
ACE score	0.055078	0.0162459	1.05555	1.0577	1.05662	0.000698211	12546	956	11590	Encounter for long-term (current) use of anticoagulants
ACE score	0.0681026	0.020146	1.06912	1.07183	1.07048	0.000723673	10136	452	9684	Urinary symptoms
ACE score	0.102804	0.0304978	1.10616	1.11039	1.10827	0.000749328	13725	173	13552	Hypothermia/Chills
ACE score	0.156241	0.0464686	1.1657	1.17252	1.16911	0.000772954	12302	78	12224	Other persistent mental disorders due to conditions classified elsewhere
ACE score	0.105995	0.0317097	1.10961	1.11403	1.11182	0.000829743	9739	219	9520	Paroxysmal ventricular tachycardia
ACE score	0.0683453	0.0204803	1.06936	1.07211	1.07073	0.000846496	13725	454	13271	Disorders of refraction and accommodation; blindness and low vision
ACE score	0.0551767	0.0165802	1.05563	1.05783	1.05673	0.00087514	12833	725	12108	Dermatophytosis
ACE score	0.161872	0.0486425	1.17213	1.1793	1.17571	0.000875385	11497	69	11428	Cellulitis and abscess of foot, toe
ACE score	0.164065	0.0493352	1.17465	1.18194	1.17829	0.000882529	9133	64	9069	Regional enteritis
ACE score	0.0440564	0.0132548	1.04417	1.04591	1.04504	0.000887977	12321	1547	10774	Malignant neoplasm, other
ACE score	0.0879537	0.0264984	1.09012	1.09375	1.09194	0.000902748	12025	253	11772	Streptococcus infection
ACE score	0.123266	0.0371431	1.12855	1.13382	1.13119	0.000904457	8220	124	8096	Anorexia
ACE score	0.100244	0.0302222	1.10335	1.10754	1.10544	0.000910256	13462	191	13271	Blindness and low vision
ACE score	0.106929	0.0322976	1.1106	1.11511	1.11285	0.000930545	13403	175	13228	Complication of internal orthopedic device
ACE score	0.11705	0.0353822	1.12168	1.12667	1.12418	0.00093906	12353	129	12224	Transient alteration of awareness
ACE score	0.0527345	0.0159481	1.0531	1.0552	1.05415	0.000944274	12892	784	12108	Dermatophytosis / Dermatomycosis
ACE score	0.0662766	0.0200793	1.06718	1.06987	1.06852	0.000964319	12652	710	11942	Atherosclerosis of aorta
ACE score	0.0497206	0.0151061	1.04998	1.05197	1.05098	0.000996849	13303	763	12540	Inflammatory disease of cervix, vagina, and vulva
ACE score	0.0544204	0.0165513	1.05483	1.05702	1.05593	0.00100909	13725	664	13061	Intestinal infection
ACE score	0.176154	0.053632	1.18861	1.19664	1.19262	0.00102166	13540	47	13493	Nervous system congenital anomalies
ACE score	0.067886	0.0207293	1.06885	1.07163	1.07024	0.00105705	12643	413	12230	Diseases of the jaws
ACE score	0.250276	0.0764555	1.27823	1.29055	1.28438	0.00106231	13123	23	13100	Other cardiomyopathy
ACE score	0.0751961	0.0229719	1.07654	1.07965	1.0781	0.00106265	11817	418	11399	Nonrheumatic tricuspid valve disorders
ACE score	0.111359	0.0340489	1.11541	1.12018	1.1178	0.0010733	13036	155	12881	Diplopia and disorders of binocular vision
ACE score	0.0629293	0.0192597	1.06367	1.06624	1.06495	0.0010854	10232	548	9684	Other abnormality of urination
ACE score	0.119387	0.0366539	1.12422	1.1294	1.12681	0.00112536	9538	157	9381	Barrett's esophagus
ACE score	0.132275	0.0409632	1.13849	1.14436	1.14142	0.00124173	10136	105	10031	Intervertebral disc disorder with myelopathy
ACE score	0.0549457	0.0170382	1.05535	1.05761	1.05648	0.00126039	13599	633	12966	Swelling, mass, or lump in head and neck [Space-occupying lesion, intracranial NOS]
ACE score	0.087784	0.0272367	1.08989	1.09362	1.09175	0.00126853	12123	206	11917	Dyspareunia
ACE score	0.0496405	0.0154647	1.04987	1.05191	1.05089	0.00132766	12311	912	11399	Abnormal heart sounds
ACE score	0.0868731	0.0270728	1.08891	1.09261	1.09076	0.00133256	12626	309	12317	Congestive heart failure (CHF) NOS
ACE score	0.114314	0.0356554	1.1186	1.12361	1.1211	0.00134552	13725	118	13607	NA
ACE score	0.185591	0.0581013	1.19955	1.20832	1.20393	0.0014019	10035	48	9987	Polyneuropathy due to drugs
ACE score	0.0599795	0.0187898	1.06056	1.06307	1.06181	0.00141227	6952	607	6345	Hyperglyceridemia
ACE score	0.183087	0.0574768	1.19659	1.20525	1.20092	0.00144552	9803	43	9760	Urethral syndrome
ACE score	0.0690539	0.0217397	1.07003	1.07295	1.07149	0.00149115	11485	475	11010	Acute renal failure
ACE score	0.194154	0.0613851	1.20961	1.21896	1.21428	0.00156211	11981	34	11947	Cushing's syndrome
ACE score	0.143957	0.0457143	1.15153	1.15815	1.15483	0.00163801	12603	63	12540	Pelvic inflammatory disease (PID)
ACE score	0.0994766	0.0316142	1.1024	1.10678	1.10459	0.00165193	11168	196	10972	Fracture of ribs
ACE score	0.0488783	0.0155809	1.04907	1.05112	1.05009	0.00170644	11329	835	10494	Hemorrhoids
ACE score	0.0638678	0.0203775	1.06459	1.06731	1.06595	0.00172309	10066	467	9599	Nontoxic multinodular goiter
ACE score	0.155333	0.0496105	1.16442	1.17168	1.16805	0.00174185	13119	56	13063	Other specified disorders involving the immune mechanism
ACE score	0.078295	0.0250433	1.07974	1.08314	1.08144	0.00176967	12708	268	12440	Other disorders of gallbladder
ACE score	0.0615789	0.0197776	1.0622	1.06483	1.06351	0.00184842	11627	617	11010	Cyst of kidney, acquired
ACE score	0.0570864	0.0183872	1.05753	1.05997	1.05875	0.00190484	11523	551	10972	Fracture of ankle and foot
ACE score	0.166506	0.0538684	1.17718	1.18516	1.18117	0.00199499	13238	51	13187	Speech and language disorder
ACE score	0.0825518	0.0268349	1.08423	1.08788	1.08605	0.00209595	8364	268	8096	Protein-calorie malnutrition
ACE score	0.0908342	0.0296658	1.09305	1.09713	1.09509	0.00219926	11055	193	10862	Elevated C-reactive protein (CRP)
ACE score	0.0820985	0.0268416	1.08374	1.08739	1.08556	0.00222356	12815	229	12586	Ingrowing nail
ACE score	0.202203	0.0663282	1.21901	1.22919	1.2241	0.00229972	12258	34	12224	Hallucinations
ACE score	0.0649484	0.0213261	1.06568	1.06853	1.0671	0.00232299	10403	391	10012	Joint/ligament sprain
ACE score	-0.140597	0.0462354	0.866319	0.871358	0.868839	0.00235871	13629	111	13518	Other disorders of the breast associated with childbirth and disorders of lactation
ACE score	0.0731533	0.0241209	1.07427	1.07752	1.0759	0.00242309	13106	362	12744	Hereditary and idiopathic peripheral neuropathy
ACE score	0.0897784	0.0297287	1.09189	1.09597	1.09393	0.00252834	13618	206	13412	Hypoventilation
ACE score	0.10664	0.0353445	1.11007	1.115	1.11253	0.0025515	12859	126	12733	Peritoneal adhesions (postoperative) (postinfection)
ACE score	0.111034	0.0369308	1.11485	1.12002	1.11743	0.00264234	9714	194	9520	First degree AV block
ACE score	0.152439	0.0509485	1.16095	1.1684	1.16467	0.00277134	11654	64	11590	Secondary thrombocytopenia
ACE score	0.151441	0.0506627	1.15982	1.16721	1.16351	0.0027971	12002	55	11947	Adrenal hyperfunction
ACE score	0.0720085	0.0241763	1.07304	1.07629	1.07466	0.00289688	13465	321	13144	Proteinuria
ACE score	0.112275	0.0377324	1.11617	1.12147	1.11882	0.00292464	13178	117	13061	Intestinal infection due to C. difficile
ACE score	0.145541	0.0489129	1.15312	1.16022	1.15667	0.00292488	12193	61	12132	Hematemesis
ACE score	0.0658027	0.0221263	1.06653	1.0695	1.06802	0.00293981	9978	458	9520	Supraventricular premature beats
ACE score	0.135003	0.0454672	1.14128	1.1478	1.14454	0.00298547	12022	80	11942	Polyarteritis nodosa and allied conditions
ACE score	0.114911	0.0387164	1.11905	1.1245	1.12177	0.00299723	12245	114	12131	Incisional hernia
ACE score	0.0692912	0.0233524	1.07018	1.07332	1.07175	0.00300524	11905	309	11596	Other derangement of joint
ACE score	0.134949	0.0455582	1.14121	1.14775	1.14448	0.00305536	9235	70	9165	Glycosuria or Acetonuria
ACE score	0.0831905	0.0281316	1.08483	1.08867	1.08675	0.00310459	12182	229	11953	Other conditions of brain
ACE score	0.0448759	0.0151769	1.0449	1.04689	1.0459	0.0031079	13301	861	12440	Cholelithiasis and cholecystitis
ACE score	0.0508996	0.0172149	1.05108	1.05335	1.05222	0.00310937	13725	615	13110	Pruritus and related conditions
ACE score	0.0577496	0.0195375	1.05815	1.06075	1.05945	0.00311825	10099	500	9599	Abnormal results of function study of thyroid
ACE score	0.0462759	0.0157314	1.04633	1.0484	1.04736	0.00326505	13176	900	12276	Other disorders of circulatory system
ACE score	0.141008	0.0480055	1.14797	1.1549	1.15143	0.00331052	9143	74	9069	Impaction of intestine
ACE score	0.11106	0.0379085	1.11481	1.12012	1.11746	0.00339294	12682	96	12586	Hirsutism
ACE score	0.0453409	0.0154834	1.04537	1.0474	1.04638	0.00340758	12489	899	11590	Coagulation defects
ACE score	0.11402	0.0389389	1.11804	1.12351	1.12077	0.00340956	12728	121	12607	Colorectal cancer
ACE score	0.0736504	0.0251678	1.07473	1.07813	1.07643	0.00342934	13414	314	13100	Endocarditis
ACE score	0.0917363	0.0314111	1.09392	1.09824	1.09608	0.00349462	12144	197	11947	Disorders of parathyroid gland
ACE score	0.118595	0.040625	1.12305	1.12878	1.12591	0.0035087	10966	104	10862	Elevated sedimentation rate
ACE score	0.157731	0.0540876	1.16688	1.17483	1.17085	0.00354318	9667	46	9621	Acute dermatitis due to solar radiation
ACE score	0.0587473	0.0202337	1.05916	1.06185	1.06051	0.00369082	13725	445	13280	NA
ACE score	0.0713783	0.0246244	1.07233	1.07565	1.07399	0.00374737	12713	396	12317	Congestive heart failure; nonhypertensive
ACE score	0.0952826	0.0329883	1.09769	1.10225	1.09997	0.0038724	9322	157	9165	Type 1 diabetes
ACE score	0.0808725	0.0280141	1.08233	1.08614	1.08423	0.00389114	13725	246	13479	Chronic ulcer of skin
ACE score	0.110311	0.0382167	1.11395	1.1193	1.11663	0.00389593	11695	126	11569	Polycythemia vera
ACE score	0.111898	0.0387921	1.11568	1.12112	1.1184	0.00391977	10012	110	9902	Poisoning by other anti-infectives
ACE score	0.0743148	0.0257849	1.0754	1.07889	1.07715	0.00395024	10075	315	9760	Gross hematuria
ACE score	0.0742819	0.0257735	1.07537	1.07885	1.07711	0.00395032	11976	260	11716	Gastritis and duodenitis, NOS
ACE score	0.0819974	0.028488	1.08351	1.08739	1.08545	0.00399802	13175	222	12953	Diseases of the salivary glands
ACE score	0.165731	0.0576472	1.17599	1.18453	1.18026	0.00404126	12274	50	12224	Delirium due to conditions classified elsewhere
ACE score	0.197903	0.0690074	1.21358	1.22413	1.21884	0.00413276	12298	26	12272	Protozoan infection
ACE score	0.0533617	0.0186396	1.05358	1.05604	1.05481	0.00419896	10120	521	9599	Chronic lymphocytic thyroiditis
ACE score	0.0352926	0.0123293	1.03512	1.03672	1.03592	0.00420302	8864	2519	6345	Mixed hyperlipidemia
ACE score	0.157706	0.0551335	1.16678	1.17487	1.17082	0.00423067	13625	53	13572	Other CNS infection and poliomyelitis
ACE score	0.0743772	0.0260268	1.07546	1.07897	1.07721	0.00426701	12240	287	11953	Extrapyramidal disease and abnormal movement disorders
ACE score	0.0604907	0.0211851	1.06095	1.06377	1.06236	0.00429901	13565	465	13100	Carditis
ACE score	0.0600036	0.0211556	1.06043	1.06325	1.06184	0.00456393	11409	437	10972	Fracture of lower limb
ACE score	0.121591	0.0429027	1.12625	1.13233	1.12929	0.00459544	12708	101	12607	Colon cancer
ACE score	0.0810966	0.0286194	1.08253	1.08642	1.08448	0.00460235	13572	230	13342	Myeloproliferative disease
ACE score	0.110152	0.0390202	1.11372	1.11918	1.11645	0.00475836	11876	104	11772	H. pylori
ACE score	0.149527	0.0529786	1.15743	1.16514	1.16128	0.00476661	13477	64	13413	Cyst and pseudocyst of pancreas
ACE score	0.0817494	0.0289897	1.08321	1.08716	1.08518	0.00480311	12240	298	11942	Peripheral vascular disease, unspecified
ACE score	0.130908	0.0464608	1.13654	1.14319	1.13986	0.00483832	9501	66	9435	Premenopausal menorrhagia
ACE score	0.078747	0.0279866	1.08003	1.08383	1.08193	0.00489689	11244	234	11010	Nephritis; nephrosis; renal sclerosis
ACE score	0.0519145	0.0184609	1.05207	1.05451	1.05329	0.00492148	10134	535	9599	Chronic thyroiditis
ACE score	0.107481	0.0382353	1.1108	1.11614	1.11347	0.00493826	11830	114	11716	Atrophic gastritis
ACE score	0.0873118	0.0310833	1.08911	1.09336	1.09124	0.00497013	13313	213	13100	Cardiomyopathy
ACE score	0.0750995	0.0268156	1.07618	1.0798	1.07799	0.00510093	12792	273	12519	Acute pulmonary heart disease
ACE score	0.0750995	0.0268156	1.07618	1.0798	1.07799	0.00510093	12792	273	12519	Pulmonary embolism and infarction, acute
ACE score	0.0870036	0.0311167	1.08877	1.09303	1.0909	0.00517331	12458	182	12276	Orthostatic hypotension
ACE score	0.0482273	0.0172917	1.04827	1.05055	1.04941	0.00528635	13371	852	12519	Cardiomegaly
ACE score	0.045065	0.0161608	1.04504	1.04716	1.0461	0.00529465	13647	945	12702	Benign neoplasm of colon
ACE score	0.245327	0.0880276	1.27099	1.28511	1.27804	0.00532087	11531	21	11510	Traumatic amputation
ACE score	0.0881525	0.0317413	1.08998	1.09433	1.09215	0.00548259	12322	190	12132	Hemorrhage of gastrointestinal tract
ACE score	0.123981	0.0447036	1.12882	1.13517	1.13199	0.00554739	9160	91	9069	Paralytic ileus
ACE score	0.112146	0.0404862	1.11584	1.12152	1.11868	0.005606	9279	114	9165	Secondary diabetes mellitus
ACE score	0.070246	0.0253679	1.07107	1.07448	1.07277	0.00562128	11326	316	11010	Abnormal kidney function
ACE score	0.0940688	0.0341377	1.09628	1.10099	1.09864	0.00585894	12255	147	12108	Candidiasis of skin and nails
ACE score	0.0681485	0.0247571	1.06886	1.07219	1.07052	0.00591085	11821	311	11510	Other open wound of head and face
ACE score	0.0438709	0.0159388	1.0438	1.04589	1.04485	0.00591506	13725	744	12981	Flatulence
ACE score	0.129141	0.0469809	1.1345	1.1412	1.13785	0.00598148	12587	88	12499	Abnormal results of function study of pulmonary system
ACE score	0.0679295	0.0247307	1.06863	1.07195	1.07029	0.0060186	8307	327	7980	Epistaxis or throat hemorrhage
ACE score	0.0648403	0.0236248	1.06541	1.06857	1.06699	0.00605875	13062	329	12733	Anal and rectal conditions
ACE score	0.179661	0.0655251	1.1919	1.20173	1.19681	0.00610916	9941	39	9902	Adrenal cortical steroids causing adverse effects in therapeutic use
ACE score	0.173332	0.0633932	1.18454	1.19399	1.18926	0.00625238	10030	43	9987	Alcoholic liver damage
ACE score	0.0782231	0.0287161	1.07942	1.08331	1.08136	0.00644932	12666	226	12440	Nonspecific abnormal findings on radiological and other examination of biliary tract
ACE score	0.136526	0.0502241	1.14268	1.1499	1.14629	0.00656098	13119	56	13063	Autoimmune disease NEC
ACE score	0.0406635	0.0149945	1.04052	1.04248	1.0415	0.00669022	13725	961	12764	Disorders of mineral metabolism
ACE score	0.0388996	0.0143508	1.03873	1.0406	1.03967	0.00671584	11830	999	10831	Iron deficiency anemias
ACE score	0.111691	0.0412804	1.11527	1.12106	1.11817	0.00681654	9505	95	9410	Circadian rhythm sleep disorder
ACE score	0.04413	0.0163163	1.04405	1.04619	1.04512	0.00683753	12471	787	11684	Curvature of spine
ACE score	0.0920095	0.0340388	1.09404	1.09872	1.09638	0.00687012	10314	145	10169	Hypertrophy of breast (Gynecomastia)
ACE score	0.105693	0.0391226	1.10875	1.11421	1.11148	0.00690073	13592	113	13479	Chronic ulcer of unspecified site
ACE score	0.0419833	0.0155831	1.04186	1.0439	1.04288	0.00705654	12272	844	11428	Other local infections of skin and subcutaneous tissue
ACE score	0.0755809	0.0280672	1.07661	1.08041	1.07851	0.00708424	10390	248	10142	Precordial pain
ACE score	0.086001	0.0320175	1.08762	1.092	1.08981	0.00723002	13230	167	13063	Immunity deficiency
ACE score	0.0638504	0.0238438	1.06434	1.06753	1.06593	0.00740941	11923	327	11596	Stiffness of joint
ACE score	0.224644	0.0841477	1.24528	1.25849	1.25188	0.00759317	13364	22	13342	Multiple myeloma
ACE score	0.101623	0.0380787	1.10432	1.10961	1.10697	0.00761293	12594	135	12459	Late effects of cerebrovascular disease
ACE score	0.045849	0.017185	1.04579	1.04804	1.04692	0.00763114	12160	650	11510	Open wound of finger(s)
ACE score	0.0535794	0.0200991	1.05371	1.05637	1.05504	0.00768147	13083	564	12519	Pulmonary heart disease
ACE score	0.215	0.0808391	1.23358	1.24615	1.23986	0.00782323	12484	25	12459	Cerebral atherosclerosis
ACE score	0.0917482	0.0345411	1.09372	1.09846	1.09609	0.00790263	11153	143	11010	Nephritis and nephropathy without mention of glomerulonephritis
ACE score	0.0912609	0.0343681	1.09319	1.09792	1.09555	0.00792148	11928	156	11772	E. coli
ACE score	0.0735611	0.0277475	1.07446	1.07821	1.07633	0.00802327	9496	287	9209	Rupture of tendon, nontraumatic
ACE score	0.147631	0.0557498	1.15504	1.16314	1.15909	0.00809458	11993	51	11942	Arteritis NOS
ACE score	0.0668114	0.0252403	1.0674	1.07079	1.06909	0.00812051	7694	268	7426	Acute laryngitis and tracheitis
ACE score	0.059131	0.0224075	1.05942	1.06241	1.06091	0.00831788	13601	397	13204	Genitourinary congenital anomalies
ACE score	0.0455307	0.0172966	1.04545	1.04772	1.04658	0.0084798	13013	737	12276	Circulatory disease NEC
ACE score	0.0716793	0.0272665	1.07247	1.07615	1.07431	0.00856769	12457	326	12131	Inguinal hernia
ACE score	0.0744744	0.0284049	1.0754	1.07924	1.07732	0.0087445	13609	218	13391	Prolapse of vaginal walls
ACE score	0.0382511	0.0145928	1.03804	1.03994	1.03899	0.00876125	11499	1004	10495	Other diseases of blood and blood-forming organs
ACE score	0.0661115	0.0252494	1.06665	1.07004	1.06835	0.00883589	13529	325	13204	Congenital anomalies of urinary system
ACE score	0.0788079	0.0301126	1.07995	1.08404	1.082	0.00886788	11784	188	11596	Articular cartilage disorder
ACE score	0.0853145	0.0325988	1.08683	1.09129	1.08906	0.00886796	13360	153	13207	Other benign neoplasm of connective and other soft tissue
ACE score	0.064576	0.0247092	1.06505	1.06836	1.06671	0.00896362	13725	303	13422	NA
ACE score	0.0710625	0.0271974	1.07182	1.07548	1.07365	0.00897928	11212	240	10972	Fracture of foot
ACE score	0.0893059	0.0341798	1.09107	1.09576	1.09342	0.00897969	12098	145	11953	Epilepsy
ACE score	0.0712893	0.0273468	1.07205	1.07573	1.07389	0.00913754	9464	255	9209	Synoviopathy
ACE score	0.129518	0.049729	1.13473	1.14183	1.13828	0.00920157	13629	57	13572	Meningitis
ACE score	0.0536783	0.0206716	1.05378	1.05651	1.05515	0.00941182	12372	425	11947	Other endocrine disorders
ACE score	0.0850799	0.0327732	1.08657	1.09104	1.0888	0.00943104	13575	163	13412	Congenital musculoskeletal deformities of spine
ACE score	0.0893404	0.0344333	1.09109	1.09581	1.09345	0.00947035	12113	166	11947	Hyperparathyroidism
ACE score	0.0688258	0.0265372	1.06947	1.07303	1.07125	0.00949887	12471	241	12230	Temporomandibular joint disorders
ACE score	0.0692334	0.0266952	1.06989	1.07348	1.07169	0.00950096	11255	283	10972	Fracture of vertebral column without mention of spinal cord injury
ACE score	0.0813542	0.0313918	1.08262	1.08689	1.08476	0.0095537	12287	179	12108	Dermatophytosis of the body
ACE score	0.0461965	0.0178373	1.04611	1.04845	1.04728	0.0096009	10184	585	9599	Thyroiditis
ACE score	0.138477	0.0534724	1.14467	1.15238	1.14852	0.00960627	9963	61	9902	Poisoning by hormones and synthetic substitutes
ACE score	0.0469483	0.0181424	1.04688	1.04926	1.04807	0.00966013	11485	612	10873	Elevated transaminase/lactic acid or lactic acid dehydrogenase [LDH]
ACE score	0.0665977	0.02578	1.06714	1.07059	1.06887	0.00978584	11253	281	10972	Fracture of radius and ulna
ACE score	0.040612	0.0157478	1.04042	1.04248	1.04145	0.00991155	12519	1120	11399	Rheumatic disease of the heart valves
ACE score	0.17574	0.0682177	1.18703	1.19723	1.19213	0.00999031	13522	29	13493	Other specified congenital anomalies of nervous system
ACE score	0.05766	0.0223841	1.05787	1.06084	1.05935	0.00999677	12807	449	12358	Pulmonary collapse; interstitial and compensatory emphysema
ACE score	0.194644	0.0757204	1.20912	1.22065	1.21488	0.0101533	11616	26	11590	Qualitative platelet defects
ACE score	0.0376108	0.0146435	1.03737	1.03928	1.03833	0.0102159	10579	980	9599	Nontoxic nodular goiter
ACE score	0.113709	0.0444766	1.1173	1.12355	1.12043	0.0105697	12964	83	12881	Subjective visual disturbances
ACE score	0.128219	0.0505358	1.1332	1.14041	1.1368	0.0111744	9591	71	9520	Cardiac arrest and ventricular fibrillation
ACE score	0.0664715	0.0262379	1.06697	1.07049	1.06873	0.0112958	12310	363	11947	Testicular dysfunction
ACE score	0.167565	0.0661932	1.17752	1.18733	1.18242	0.0113592	13725	35	13690	Certain early complications of trauma or procedure
ACE score	0.0429061	0.0169684	1.04273	1.04495	1.04384	0.0114524	12765	673	12092	Erythematous conditions
ACE score	0.13441	0.0531799	1.14005	1.14768	1.14386	0.0114892	10030	66	9964	Herpes zoster with nervous system complications
ACE score	0.0502342	0.0198805	1.05021	1.05283	1.05152	0.0115103	12142	552	11590	Thrombocytopenia
ACE score	0.0582875	0.0230805	1.05849	1.06155	1.06002	0.0115567	13725	334	13391	Genital prolapse
ACE score	0.139754	0.0555324	1.14599	1.154	1.14999	0.0118489	12413	55	12358	Lung disease due to external agents
ACE score	0.177355	0.0705921	1.18877	1.19935	1.19405	0.0119918	8011	31	7980	Paralysis/spasm of vocal cords or larynx
ACE score	0.0642121	0.0255839	1.06461	1.06803	1.06632	0.0120776	13027	267	12760	Pain, swelling or discharge of eye
ACE score	0.0915314	0.0364975	1.09334	1.09836	1.09585	0.0121458	13356	128	13228	Hemorrhage or hematoma complicating a procedure
ACE score	0.111013	0.0443634	1.1143	1.12052	1.11741	0.0123372	9625	105	9520	Other cardiac conduction disorders
ACE score	0.110205	0.0440772	1.11342	1.11959	1.11651	0.0124097	12328	104	12224	Mild cognitive impairment
ACE score	0.109521	0.0439984	1.11267	1.11882	1.11574	0.0128032	9156	87	9069	Ulcerative colitis
ACE score	0.0763358	0.0307079	1.07725	1.0814	1.07932	0.0129235	12940	196	12744	Muscular dystrophies and other myopathies
ACE score	0.0644617	0.0259856	1.06485	1.06832	1.06658	0.0131134	11095	264	10831	Iron deficiency anemia secondary to blood loss (chronic)
ACE score	0.108248	0.0436954	1.11127	1.11738	1.11432	0.0132366	13499	96	13403	Benign neoplasm of other parts of digestive system
ACE score	0.0685062	0.0276825	1.06905	1.07277	1.07091	0.0133342	12284	337	11947	Testicular hypofunction
ACE score	0.13517	0.0546408	1.14081	1.14866	1.14473	0.0133685	9579	59	9520	Cardiac arrest
ACE score	0.138709	0.056187	1.14474	1.15284	1.14879	0.0135603	13534	55	13479	Decubitus ulcer
ACE score	0.144036	0.0584257	1.1507	1.15916	1.15493	0.0136905	9975	51	9924	Pyogenic arthritis
ACE score	0.121281	0.0492112	1.12546	1.13243	1.12894	0.0137205	12506	70	12436	Facial weakness
ACE score	0.060652	0.0247005	1.06088	1.06418	1.06253	0.0140691	12501	333	12168	Cramp of limb
ACE score	0.0492109	0.0200609	1.04912	1.05176	1.05044	0.0141641	12593	521	12072	Tinnitus
ACE score	0.118001	0.0481804	1.12185	1.12865	1.12525	0.0143195	13132	69	13063	Deficiency of humoral immunity
ACE score	0.0703267	0.0287432	1.07093	1.07479	1.07286	0.0144163	10749	255	10494	Chronic venous insufficiency [CVI]
ACE score	0.146481	0.0599266	1.1534	1.16211	1.15775	0.014512	12504	45	12459	Cerebral aneurysm
ACE score	0.198328	0.0812717	1.21315	1.22558	1.21936	0.0146749	12251	21	12230	Loss of teeth or edentulism
ACE score	0.0417556	0.0171564	1.04152	1.04376	1.04264	0.0149401	11249	755	10494	Other venous embolism and thrombosis
ACE score	0.0649096	0.0267002	1.06528	1.06885	1.06706	0.015055	10306	294	10012	Rotator cuff (capsule) sprain
ACE score	0.0489874	0.0201577	1.04888	1.05153	1.05021	0.0150903	13725	529	13196	Abnormal heart exam
ACE score	0.148267	0.061283	1.15537	1.16428	1.15982	0.0155468	9205	40	9165	Type 2 diabetes with ketoacidosis
ACE score	0.0604187	0.0250257	1.06061	1.06395	1.06228	0.015767	11723	295	11428	Cellulitis and abscess of arm/hand
ACE score	0.0811903	0.0336609	1.08229	1.08687	1.08458	0.0158651	12587	147	12440	Calculus of bile duct
ACE score	0.0817741	0.0339943	1.0829	1.08752	1.08521	0.0161494	12112	159	11953	Degenerative disease of the spinal cord
ACE score	0.116813	0.0486772	1.12048	1.12734	1.12391	0.0164068	11578	68	11510	Open wound of lip and mouth
ACE score	0.127852	0.053281	1.13259	1.14018	1.13639	0.0164135	12426	68	12358	Pulmonary congestion and hypostasis
ACE score	0.0425187	0.0177584	1.04227	1.0446	1.04344	0.0166527	12346	662	11684	Kyphoscoliosis and scoliosis
ACE score	0.100089	0.0418117	1.10237	1.10817	1.10527	0.0166743	11701	105	11596	Difficulty in walking
ACE score	-0.101226	0.0423788	0.901327	0.906131	0.903729	0.0169126	10300	131	10169	Benign neoplasm of breast
ACE score	0.0609127	0.0255046	1.06111	1.06451	1.06281	0.0169265	12721	285	12436	Symptoms of the muscles
ACE score	0.105356	0.0441465	1.10803	1.11418	1.11111	0.0170096	12344	120	12224	Dementias
ACE score	0.0412916	0.0173037	1.04103	1.04329	1.04216	0.0170194	10278	679	9599	Nontoxic uninodular goiter
ACE score	0.0904245	0.0379738	1.09203	1.09725	1.09464	0.0172549	12070	106	11964	Systemic lupus erythematosus
ACE score	0.0768218	0.0324013	1.07766	1.08204	1.07985	0.0177424	10651	189	10462	Polycythemia, secondary
ACE score	0.0538746	0.0228446	1.05384	1.05686	1.05535	0.0183586	11975	385	11590	Other and unspecified coagulation defects
ACE score	0.0555315	0.0235779	1.05554	1.05867	1.0571	0.0185112	13725	346	13379	Abnormal digestive exam
ACE score	0.0571445	0.0242933	1.0572	1.06042	1.05881	0.0186593	9984	464	9520	Bundle branch block
ACE score	0.0393655	0.0168402	1.03905	1.04125	1.04015	0.0194086	11668	806	10862	Nonspecific findings on examination of blood
ACE score	0.0972922	0.0416624	1.0993	1.10506	1.10218	0.0195301	12863	103	12760	Disorders of vitreous body
ACE score	0.0941396	0.0404168	1.09593	1.1015	1.09871	0.0198474	12837	104	12733	Gastrointestinal complications
ACE score	0.0908906	0.0390883	1.09247	1.09783	1.09515	0.0200579	9731	110	9621	Anaphylactic shock NOS
ACE score	0.0539154	0.0232058	1.05386	1.05693	1.0554	0.0201597	11974	384	11590	Abnormal coagulation profile
ACE score	0.111067	0.0478461	1.11412	1.12082	1.11747	0.0202691	13298	70	13228	Complication of an implant/internal device
ACE score	0.139224	0.0600675	1.14505	1.15371	1.14938	0.0204606	9643	44	9599	Thyroid cyst
ACE score	0.0998976	0.0431971	1.10207	1.10805	1.10506	0.0207446	12047	94	11953	Disorders of the autonomic nervous system
ACE score	0.0770252	0.0334227	1.07781	1.08233	1.08007	0.0211904	10007	168	9839	Sacroiliitis NEC
ACE score	0.0715142	0.0311037	1.07204	1.07623	1.07413	0.0214927	12937	193	12744	Myopathy
ACE score	0.109175	0.0475155	1.11204	1.11868	1.11536	0.0215801	12316	63	12253	Benign neoplasm of ovary
ACE score	0.0446932	0.0194627	1.04443	1.04698	1.04571	0.0216562	11699	527	11172	Vertiginous syndromes and other disorders of vestibular system
ACE score	0.0570101	0.0248387	1.05702	1.06032	1.05867	0.0217207	9556	347	9209	Rupture of synovium
ACE score	0.0348204	0.0152031	1.03445	1.03642	1.03543	0.0220016	11719	888	10831	Iron deficiency anemias, unspecified or not due to blood loss
ACE score	0.0545528	0.0238269	1.05449	1.05765	1.05607	0.0220474	12734	376	12358	Pleurisy; pleural effusion
ACE score	0.147735	0.0645589	1.15452	1.1639	1.15921	0.0221159	12990	37	12953	Other specified diseases of the salivary glands
ACE score	0.162306	0.0712889	1.17097	1.18148	1.17622	0.0228019	13214	27	13187	Impulse control disorder
ACE score	0.0505976	0.022231	1.05043	1.05337	1.0519	0.0228461	12548	416	12132	Nonspecific abnormal findings in stool contents
ACE score	0.0701677	0.0309109	1.07061	1.07477	1.07269	0.0232076	13368	157	13211	Diabetes or abnormal glucose tolerance complicating pregnancy
ACE score	0.11781	0.0521571	1.12135	1.12871	1.12503	0.0238988	9981	57	9924	Unspecified polyarthropathy or polyarthritis
ACE score	0.117541	0.0521719	1.12105	1.12841	1.12473	0.0242625	12568	82	12486	Prostatitis
ACE score	0.15259	0.0679599	1.15989	1.16981	1.16485	0.0247497	11808	36	11772	Gram positive septicemia
ACE score	0.0848797	0.0379827	1.08599	1.09118	1.08859	0.0254373	12554	114	12440	Cholelithiasis with acute cholecystitis
ACE score	0.0858935	0.0384615	1.08706	1.09232	1.08969	0.0255334	12641	101	12540	Pelvic peritoneal adhesions, female (postoperative) (postinfection)
ACE score	0.0831688	0.0373949	1.08418	1.08927	1.08673	0.0261439	12487	170	12317	Heart failure with preserved EF [Diastolic heart failure]
ACE score	0.111307	0.0501587	1.11422	1.12126	1.11774	0.02648	13271	67	13204	Lower gastrointestinal congenital anomalies
ACE score	0.0918728	0.0414708	1.09338	1.09908	1.09623	0.0267352	9373	109	9264	Osteoarthrosis, localized, secondary
ACE score	0.11385	0.0514244	1.11697	1.1242	1.12058	0.0268339	12008	55	11953	Cerebral edema and compression of brain
ACE score	0.1511	0.0684631	1.15812	1.16811	1.16311	0.0273118	11041	31	11010	Glomerulonephritis
ACE score	0.142168	0.0644283	1.14812	1.15743	1.15277	0.0273416	12032	38	11994	Respiratory complications
ACE score	0.12931	0.0590544	1.13383	1.14226	1.13804	0.028548	11809	45	11764	Psoriatic arthropathy
ACE score	0.136279	0.0622533	1.14153	1.15048	1.146	0.0285889	12367	50	12317	Cardiac complications, not elsewhere classified
ACE score	0.121677	0.0557817	1.12544	1.13334	1.12939	0.0291608	10930	57	10873	Liver abscess and sequelae of chronic liver disease
ACE score	0.113502	0.0520887	1.11654	1.12386	1.12019	0.0293301	11032	60	10972	Fracture of patella
ACE score	0.0434331	0.0199613	1.04308	1.0457	1.04439	0.0295658	10967	472	10495	Personal history of diseases of blood and blood-forming organs
ACE score	0.0876218	0.0403113	1.08882	1.09434	1.09158	0.0297332	12046	99	11947	Postablative ovarian failure
ACE score	0.0458921	0.0211275	1.04557	1.04835	1.04696	0.0298444	12560	452	12108	Dermatophytosis of nail
ACE score	0.140473	0.0649666	1.14613	1.15551	1.15082	0.0306006	13183	31	13152	Early onset of delivery
ACE score	0.0976398	0.0452836	1.09944	1.1057	1.10257	0.0310694	8183	87	8096	Adult failure to thrive
ACE score	0.143972	0.0670185	1.15	1.15971	1.15485	0.0316939	13441	29	13412	Congenital anomalies of muscle, tendon, fascia, and connective tissue
ACE score	0.0771899	0.0359387	1.07781	1.08268	1.08025	0.0317278	13725	140	13585	Encounter for long-term (current) use of antibiotics
ACE score	0.0415653	0.0193914	1.04117	1.04371	1.04244	0.0320736	9769	560	9209	Fasciitis
ACE score	0.152383	0.071279	1.1594	1.16982	1.16461	0.0325302	11982	29	11953	Cerebral cysts
ACE score	0.0836742	0.0391485	1.08461	1.08994	1.08727	0.0325692	10065	101	9964	Infectious mononucleosis
ACE score	0.0668817	0.0313171	1.06707	1.07127	1.06917	0.0327099	12115	173	11942	Raynaud's syndrome
ACE score	0.0524269	0.0245813	1.0522	1.05545	1.05383	0.0329414	13725	320	13405	NA
ACE score	0.110301	0.0517294	1.11299	1.12024	1.11661	0.0329856	10943	70	10873	Cirrhosis of liver without mention of alcohol
ACE score	0.0408802	0.0191981	1.04047	1.04298	1.04173	0.033222	11322	548	10774	Neoplasm of uncertain behavior
ACE score	0.0521158	0.0244747	1.05188	1.05511	1.0535	0.0332232	11825	315	11510	Open wound of hand except finger(s)
ACE score	0.0795813	0.0374505	1.08029	1.08538	1.08283	0.0335887	10775	124	10651	Viral pneumonia
ACE score	0.0909517	0.042867	1.09227	1.09816	1.09522	0.0338612	11099	89	11010	Nephritis and nephropathy with pathological lesion
ACE score	0.0895494	0.0422359	1.09079	1.09658	1.09368	0.0339876	13233	81	13152	Antepartum hemorrhage, abruptio placentae, and placenta previa
ACE score	0.0255264	0.0120589	1.02508	1.02663	1.02586	0.0342755	12667	1369	11298	Otitis media
ACE score	0.0715716	0.0338146	1.07192	1.07647	1.0742	0.034295	13290	190	13100	Primary/intrinsic cardiomyopathies
ACE score	0.0600665	0.02839	1.06002	1.0638	1.06191	0.0343649	10104	241	9863	Chondromalacia
ACE score	0.0825623	0.0391567	1.0834	1.08873	1.08607	0.034987	8086	106	7980	Throat pain
ACE score	0.116943	0.0554913	1.12014	1.12797	1.12406	0.0350821	11826	54	11772	Infection with drug-resistant microorganisms
ACE score	0.135716	0.0645177	1.14072	1.14999	1.14536	0.0354186	13684	42	13642	Cancer of larynx, pharynx, nasal cavities
ACE score	0.0771837	0.0366948	1.07776	1.08273	1.08024	0.0354311	11930	176	11754	Unstable angina (intermediate coronary syndrome)
ACE score	0.0399928	0.0190498	1.03956	1.04205	1.0408	0.0357832	13462	509	12953	Diseases of the oral soft tissues, excluding lesions specific for gingiva and tongue
ACE score	0.1002	0.0477703	1.10208	1.1087	1.10539	0.0359464	13725	77	13648	NA
ACE score	0.0594554	0.0283691	1.05937	1.06315	1.06126	0.0361015	12205	252	11953	Other conditions of brain, NOS
ACE score	0.0699248	0.0334315	1.07018	1.07468	1.07243	0.0364755	13119	153	12966	Symptoms involving head and neck
ACE score	0.0734287	0.0351815	1.07382	1.07857	1.07619	0.0368755	9769	148	9621	Dermatitis due to solar radiation
ACE score	0.0372061	0.0178817	1.03674	1.03907	1.03791	0.0374628	13293	550	12743	Uterine leiomyoma
ACE score	0.0668456	0.0321818	1.06697	1.07129	1.06913	0.0377901	12516	164	12352	Disturbances of sensation of smell and taste
ACE score	-0.054818	0.0264007	0.94509	0.948225	0.946657	0.0378582	10504	335	10169	Mammographic microcalcification
ACE score	0.0756366	0.0364278	1.07611	1.08104	1.07857	0.0378624	12654	168	12486	Inflammatory diseases of prostate
ACE score	0.0748135	0.0360483	1.07525	1.08012	1.07768	0.0379523	12085	121	11964	Lupus (localized and systemic)
ACE score	0.0367686	0.0177195	1.0363	1.03861	1.03745	0.0379835	13305	562	12743	Benign neoplasm of uterus
ACE score	0.048247	0.0232849	1.0479	1.05096	1.04943	0.0382623	9964	365	9599	Secondary hypothyroidism
ACE score	0.0480324	0.0232799	1.04767	1.05074	1.0492	0.0390886	12897	351	12546	Hydronephrosis
ACE score	0.164171	0.0798123	1.17252	1.18432	1.17842	0.0396903	11707	23	11684	Acquired deformities of knee
ACE score	0.0782761	0.0381428	1.07884	1.08401	1.08142	0.0401517	11801	107	11694	Noninflammatory disorders of vulva and perineum
ACE score	0.0974135	0.0475577	1.09903	1.1056	1.10232	0.0405283	11584	74	11510	Open wound of toe(s)
ACE score	0.0703199	0.0343602	1.07054	1.07516	1.07285	0.0407023	12162	220	11942	Aortic aneurysm
ACE score	0.0538215	0.0263374	1.05355	1.05704	1.0553	0.0409991	13059	295	12764	Hypercalcemia
ACE score	0.0492646	0.0241335	1.04891	1.05209	1.0505	0.0412175	8424	328	8096	Mineral deficiency NEC
ACE score	0.048164	0.0236212	1.04779	1.0509	1.04934	0.0414489	9943	344	9599	Thyrotoxicosis with or without goiter
ACE score	0.0834435	0.0411388	1.08422	1.08983	1.08702	0.0425257	11809	93	11716	Acute gastritis
ACE score	0.0642475	0.0317573	1.06423	1.06848	1.06636	0.0430652	12908	175	12733	Other disorders of peritoneum
ACE score	0.0922301	0.0455954	1.09348	1.09975	1.09662	0.0430941	13512	85	13427	Gastric ulcer
ACE score	0.0646245	0.0319568	1.06462	1.0689	1.06676	0.0431509	9797	277	9520	Atrioventricular [AV] block
ACE score	0.0401512	0.0198751	1.03967	1.04227	1.04097	0.0433646	8489	509	7980	Chronic pharyngitis and nasopharyngitis
ACE score	0.100419	0.0497267	1.10219	1.10908	1.10563	0.0434427	9996	72	9924	Arthropathy associated with infections
ACE score	0.0729578	0.0361705	1.07325	1.07813	1.07569	0.0436903	11642	132	11510	Open wound of foot except toe(s) alone
ACE score	0.0769149	0.0381605	1.07737	1.08254	1.07995	0.0438456	10061	137	9924	Osteomyelitis
ACE score	-0.0305783	0.0152614	0.968956	0.970813	0.969884	0.045108	13086	958	12128	Screening for malignant neoplasms of the skin
ACE score	0.0594944	0.0297808	1.05932	1.06328	1.0613	0.0457449	10234	203	10031	Other disorders of cervical region
ACE score	0.135047	0.0679032	1.13972	1.14947	1.14459	0.046721	13467	40	13427	Duodenal ulcer
ACE score	0.0496277	0.0249923	1.04923	1.05253	1.05088	0.0470649	13509	376	13133	Gouty arthropathy
ACE score	-0.0458438	0.0230956	0.953808	0.956575	0.955191	0.0471494	13725	369	13356	Complications of labor and delivery NEC
ACE score	0.186182	0.0942262	1.19753	1.21177	1.20464	0.0481651	13365	23	13342	Lymphoid leukemia, chronic
ACE score	0.0824302	0.0417516	1.08308	1.08877	1.08592	0.0483476	12338	114	12224	Aphasia
ACE score	0.0421265	0.0213449	1.04163	1.04442	1.04303	0.0484257	13676	543	13133	Gout
ACE score	0.117981	0.0599045	1.121	1.12945	1.12522	0.0488973	10826	52	10774	Secondary malignant neoplasm of liver
ACE score	0.0888075	0.0451155	1.08978	1.09596	1.09287	0.0490168	12173	81	12092	Prurigo and Lichen
ACE score	0.0877626	0.0446222	1.08867	1.09478	1.09173	0.0492073	9269	104	9165	Type 2 diabetes with ophthalmic manifestations
ACE score	0.0763824	0.0388731	1.07674	1.08201	1.07938	0.049424	12512	154	12358	Postinflammatory pulmonary fibrosis
ACE score	0.0209596	0.0106676	1.0205	1.02186	1.02118	0.0494375	13161	1863	11298	Otitis media and Eustachian tube disorders
ACE score	0.0610812	0.0310893	1.06091	1.06506	1.06299	0.0494488	11706	196	11510	Posttraumatic wound infection not elsewhere classified
ACE score	0.11397	0.0582699	1.11662	1.12482	1.12072	0.0504767	12417	59	12358	Other pulmonary inflamation or edema
ACE score	0.108789	0.0557833	1.11103	1.11883	1.11493	0.0511522	9891	52	9839	Ankylosing spondylitis
ACE score	0.0737376	0.0380175	1.07396	1.07909	1.07652	0.0524318	10063	139	9924	Osteomyelitis, periostitis, and other infections involving bone
ACE score	0.107158	0.0554385	1.10924	1.11698	1.11311	0.0532473	9477	67	9410	Sleep related leg cramps
ACE score	0.0323158	0.0167644	1.03176	1.03393	1.03284	0.0538996	13162	722	12440	Cholelithiasis
ACE score	0.166015	0.0861262	1.17422	1.18697	1.18059	0.053908	9947	23	9924	Chronic osteomyelitis
ACE score	0.0438362	0.0228013	1.04332	1.04631	1.04481	0.0545391	9864	429	9435	Postmenopausal atrophic vaginitis
ACE score	0.159766	0.0834006	1.16711	1.17938	1.17324	0.0554103	10995	23	10972	Colles' fracture
ACE score	0.0253313	0.013228	1.0248	1.02651	1.02565	0.0554959	13506	1434	12072	Hearing loss
ACE score	0.099916	0.052274	1.10146	1.1087	1.10508	0.0559544	13627	63	13564	Manlignant and unknown neoplasms of brain and nervous system
ACE score	0.0745064	0.0391128	1.07471	1.08	1.07735	0.056792	12858	117	12741	Keratoderma, acquired
ACE score	0.0460117	0.0241639	1.0455	1.04867	1.04709	0.0568904	13725	387	13338	Other diseases of lung
ACE score	0.0583382	0.0306671	1.05804	1.06211	1.06007	0.0571311	12143	197	11946	Disorders of other cranial nerves
ACE score	0.0779139	0.0409736	1.07825	1.08381	1.08103	0.0572283	12326	96	12230	Arthralgia/ankylosis of temporomandibular joint
ACE score	0.0384789	0.0202568	1.03791	1.04055	1.03923	0.0574909	10064	443	9621	Urticaria
ACE score	0.126726	0.0668105	1.13035	1.13987	1.13511	0.0578538	12988	35	12953	Glossodynia
ACE score	0.0225679	0.0119418	1.02206	1.02359	1.02282	0.0587808	11172	1551	9621	Atopic/contact dermatitis due to other or unspecified
ACE score	0.123607	0.065429	1.12693	1.13622	1.13157	0.058869	11989	36	11953	Coma
ACE score	0.10596	0.0561058	1.10787	1.11569	1.11178	0.0589484	12146	54	12092	Unspecified erythematous condition
ACE score	0.0690879	0.0366161	1.06907	1.07399	1.07153	0.059185	12104	151	11953	Encephalopathy, not elsewhere classified
ACE score	0.061809	0.0327656	1.06157	1.06595	1.06376	0.0592411	9755	235	9520	Right bundle branch block
ACE score	0.067695	0.0359165	1.06763	1.07245	1.07004	0.0594582	12901	141	12760	Strabismus and other disorders of binocular eye movements
ACE score	0.077444	0.041106	1.07774	1.08331	1.08052	0.0595637	9301	136	9165	Diabetes type 2 with peripheral circulatory disorders
ACE score	0.0677281	0.0359537	1.06766	1.07249	1.07007	0.0595981	10999	168	10831	Deficiency anemias
ACE score	0.0500602	0.0266372	1.04958	1.05309	1.05133	0.060199	10408	239	10169	Breast conditions, congenital or relating to hormones
ACE score	0.140174	0.0747164	1.14509	1.15587	1.15047	0.060644	9957	33	9924	Acute osteomyelitis
ACE score	0.125248	0.0670015	1.12867	1.13819	1.13343	0.0615778	13600	36	13564	Cancer of brain and nervous system
ACE score	0.131303	0.0707948	1.13525	1.14538	1.14031	0.0636394	12776	32	12744	Myoneural disorders
ACE score	0.126204	0.0683382	1.12965	1.13938	1.13451	0.0647818	9634	35	9599	Toxic multinodular goiter
ACE score	0.0499724	0.0270789	1.04946	1.05303	1.05124	0.0649737	12178	238	11940	Diffuse diseases of connective tissue
ACE score	0.0317931	0.0172314	1.03119	1.03342	1.0323	0.0650282	12876	612	12264	Mastodynia
ACE score	0.108556	0.058913	1.11055	1.11879	1.11467	0.0653802	9261	52	9209	Bursitis disorders
ACE score	0.0566009	0.0307577	1.05619	1.06027	1.05823	0.0657361	11881	197	11684	Other acquired deformities of limbs
ACE score	0.109166	0.0593736	1.1112	1.1195	1.11535	0.0659701	9257	48	9209	Disorders of muscle, ligament, and fascia
ACE score	0.0767812	0.0417838	1.07698	1.08264	1.07981	0.0661242	12574	115	12459	Intracranial hemorrhage
ACE score	0.0959291	0.0522182	1.09708	1.10429	1.10068	0.0661977	13607	65	13542	Infection/inflammation of internal prosthetic device; implant; and graft
ACE score	0.0826933	0.0451835	1.08313	1.08929	1.08621	0.0672249	13488	76	13412	Other congenital musculoskeletal anomalies
ACE score	-0.0559628	0.0305839	0.943761	0.947388	0.945574	0.067278	13521	208	13313	Other and unspecified complications of birth; puerperium affecting management of mother
ACE score	0.0340144	0.0186286	1.03339	1.03581	1.0346	0.0678623	13035	578	12457	Internal derangement of knee
ACE score	0.0952644	0.0522864	1.09634	1.10356	1.09995	0.0684589	11254	74	11180	Hyperosmolality and/or hypernatremia
ACE score	0.0582356	0.0319891	1.05784	1.06209	1.05996	0.0686852	9791	271	9520	Cardiac pacemaker/device in situ
ACE score	0.0838607	0.0460732	1.08434	1.09062	1.08748	0.0687344	11866	94	11772	Bacteremia
ACE score	0.0374118	0.0206061	1.03678	1.03946	1.03812	0.0694366	13725	592	13133	Gout and other crystal arthropathies
ACE score	0.0627088	0.0345818	1.06241	1.06703	1.06472	0.0697787	13534	162	13372	Cardiac shunt/ heart septal defect
ACE score	0.0618112	0.0341875	1.06148	1.06604	1.06376	0.0706059	11018	187	10831	Anemia of chronic disease
ACE score	0.117155	0.065098	1.11971	1.12889	1.12429	0.0719119	13687	37	13650	Toxic effect of other substances, chiefly nonmedicinal as to source
ACE score	0.0947825	0.0527115	1.09579	1.10306	1.09942	0.0721552	13013	60	12953	Sialoadenitis
ACE score	0.0849165	0.0473817	1.08539	1.09186	1.08863	0.0731042	11091	81	11010	Nephritis and nephropathy in diseases classified elsewhere
ACE score	0.1403	0.0782937	1.14497	1.15627	1.15062	0.073137	11978	25	11953	Myoclonus
ACE score	0.112707	0.062962	1.11489	1.12373	1.1193	0.0734403	12576	36	12540	Abscess or ulceration of vulva
ACE score	0.0469939	0.0263188	1.04639	1.04985	1.04812	0.07417	13418	274	13144	Disorders of protein plasma/amino-acid transport and metabolism
ACE score	-0.0975499	0.0548129	0.903939	0.910175	0.907057	0.075127	12386	109	12277	Other disorders of testis
ACE score	0.0956321	0.0537379	1.09665	1.10406	1.10035	0.0751414	11866	56	11810	Eye infection, viral
ACE score	0.0441615	0.0248577	1.04352	1.04678	1.04515	0.0756389	12621	298	12323	Hyperhidrosis
ACE score	0.100373	0.0565109	1.10167	1.1095	1.10558	0.0757032	11994	47	11947	Pituitary hyperfunction
ACE score	0.0788576	0.0444585	1.07903	1.08507	1.08205	0.0761066	12033	86	11947	Pituitary hypofunction
ACE score	0.125246	0.070871	1.12839	1.13847	1.13343	0.0771875	13236	32	13204	Congenital anomalies of intestine
ACE score	0.0858638	0.0486563	1.08633	1.09298	1.08966	0.0776144	9936	73	9863	Cyst of bone
ACE score	0.0316374	0.0179575	1.03098	1.03331	1.03214	0.0781044	12845	581	12264	Other specified disorders of breast
ACE score	0.0751409	0.042661	1.07515	1.08092	1.07804	0.0781793	11293	113	11180	Fluid overload
ACE score	0.126568	0.0719216	1.12981	1.14005	1.13493	0.0784403	10897	35	10862	Abnormal arterial blood gases
ACE score	0.0687353	0.039096	1.06853	1.07378	1.07115	0.0787282	12045	105	11940	Unspecified diffuse connective tissue disease
ACE score	0.0907572	0.0517213	1.09145	1.09856	1.095	0.0793042	13014	61	12953	Cellulitis and abscess of oral soft tissues
ACE score	0.0676503	0.0385647	1.0674	1.07258	1.06999	0.079396	12476	159	12317	Heart failure with reduced EF [Systolic or combined heart failure]
ACE score	0.0346285	0.0198098	1.03395	1.03652	1.03524	0.0804559	13725	488	13237	Abnormal findings on examination of urine
ACE score	0.0705563	0.0404035	1.07039	1.07582	1.0731	0.0807607	10047	123	9924	Unspecified osteomyelitis
ACE score	0.09463	0.0542165	1.09552	1.10299	1.09925	0.0809134	12429	71	12358	Pneumonitis due to inhalation of food or vomitus
ACE score	0.0921476	0.0531082	1.09288	1.10018	1.09653	0.0827243	13630	58	13572	Encephalitis
ACE score	0.0500027	0.0289108	1.04937	1.05318	1.05127	0.0837111	13472	268	13204	Cystic kidney disease
ACE score	0.0643934	0.0372908	1.06402	1.06901	1.06651	0.0842051	13341	137	13204	Digestive congenital anomalies
ACE score	0.0740849	0.0430462	1.07399	1.07981	1.0769	0.0852405	13319	96	13223	Systemic inflammatory response syndrome (SIRS)
ACE score	0.106496	0.0621777	1.10804	1.11671	1.11237	0.0867549	13678	35	13643	Hyperemesis gravidarum
ACE score	-0.112969	0.0661923	0.88947	0.896885	0.893178	0.0878808	11886	76	11810	Dermatochalasis
ACE score	0.0372434	0.0218622	1.03652	1.03937	1.03795	0.0884647	11588	416	11172	Peripheral or central vertigo
ACE score	0.0506684	0.0297471	1.05001	1.05394	1.05197	0.0885111	12534	211	12323	Other specified diseases of sebaceous glands
ACE score	0.113302	0.0665298	1.1153	1.12465	1.11997	0.0885621	12498	39	12459	Subarachnoid hemorrhage
ACE score	0.15298	0.0898442	1.15874	1.17187	1.1653	0.0886204	9541	21	9520	Ventricular fibrillation and flutter
ACE score	0.051687	0.0303919	1.05104	1.05505	1.05305	0.0890029	12788	202	12586	Diseases of nail, NOS
ACE score	-0.0198627	0.011734	0.979612	0.981055	0.980333	0.0905051	12114	1945	10169	Abnormal mammogram
ACE score	0.0875201	0.0517398	1.08792	1.09501	1.09146	0.0907331	13725	62	13663	Blister
ACE score	0.0444824	0.026322	1.04376	1.04721	1.04549	0.091041	12649	332	12317	Abnormal function study of cardiovascular system
ACE score	0.0315193	0.0186629	1.03081	1.03323	1.03202	0.0912432	8569	589	7980	Postnasal drip
ACE score	0.0600776	0.0355917	1.05955	1.06429	1.06192	0.0914173	13280	136	13144	Disturbances of amino-acid transport
ACE score	0.052611	0.0311749	1.05196	1.05608	1.05402	0.0914872	12209	267	11942	Other aneurysm
ACE score	0.0518983	0.030754	1.05124	1.0553	1.05327	0.0915007	12108	192	11916	Lipoprotein disorders
ACE score	0.0800302	0.0475284	1.08009	1.08655	1.08332	0.092213	12817	73	12744	Malignant neoplasm of ovary and other uterine adnexa
ACE score	0.0547078	0.0326144	1.05407	1.05839	1.05623	0.0934623	10726	232	10494	Encounter for long-term (current) use of antiplatelets/antithrombotics
ACE score	0.0576097	0.0344567	1.05701	1.06159	1.0593	0.0945356	11581	182	11399	Nonrheumatic pulmonary valve disorders
ACE score	0.0412456	0.0246876	1.04049	1.04372	1.04211	0.0947806	12294	341	11953	Nonspecific abnormal findings on radiological and other examination of skull and head
ACE score	0.102721	0.0614959	1.10391	1.11246	1.10818	0.0948467	9909	46	9863	Aseptic necrosis of bone
ACE score	0.0526748	0.0316124	1.052	1.05618	1.05409	0.0956598	13264	218	13046	Effects radiation NOS
ACE score	0.1503	0.0905484	1.15559	1.16879	1.16218	0.0969377	8117	21	8096	Cachexia
ACE score	0.0952877	0.0575035	1.09601	1.10394	1.09998	0.0975037	10023	59	9964	Viral hepatitis B
ACE score	0.0725472	0.0438417	1.07229	1.0782	1.07524	0.0979746	12459	101	12358	Empyema and pneumothorax
ACE score	-0.158997	0.0961163	0.847854	0.85814	0.852998	0.098083	13663	39	13624	Malignant neoplasm of kidney, except pelvis
ACE score	0.134984	0.0817274	1.13866	1.15039	1.14452	0.0986092	12769	25	12744	Myasthenia gravis
ACE score	0.0443031	0.0268583	1.04354	1.04706	1.0453	0.0990434	9496	287	9209	Bursitis
ACE score	-0.0152267	0.00924747	0.984318	0.98546	0.984889	0.0996446	13725	10906	2819	Chronic viral hepatitis
ACE score	0.0860195	0.052316	1.08625	1.0934	1.08983	0.100129	13420	78	13342	Leukemia
ACE score	-0.0613051	0.0374237	0.938329	0.942744	0.940536	0.101393	12688	148	12540	Cervicitis and endocervicitis
ACE score	0.0483033	0.0295193	1.04755	1.05143	1.04949	0.10177	13422	215	13207	Lipoma of skin and subcutaneous tissue
ACE score	0.0351082	0.02151	1.03433	1.03713	1.03573	0.102642	13725	416	13309	Elev. drug levels in urine
ACE score	0.0654705	0.0401668	1.06497	1.07035	1.06766	0.103109	12849	105	12744	Cancer of other female genital organs
ACE score	-0.0377136	0.0232703	0.961583	0.964394	0.962989	0.105087	13725	431	13294	Hemangioma and lymphangioma, any site
ACE score	0.0604573	0.0373419	1.05984	1.06481	1.06232	0.105442	9549	114	9435	Premenstrual tension syndromes
ACE score	0.0696485	0.0431782	1.06923	1.07503	1.07213	0.106734	10008	106	9902	Antineoplastic and immunosuppressive drugs causing adverse effects
ACE score	0.095781	0.059502	1.09641	1.10463	1.10052	0.107461	10882	51	10831	Anemia in neoplastic disease
ACE score	0.117369	0.0730764	1.11938	1.12969	1.12453	0.108249	9570	50	9520	Atrioventricular block, complete
ACE score	0.0857852	0.0535033	1.08592	1.09323	1.08957	0.108854	12511	75	12436	Muscular wasting and disuse atrophy
ACE score	-0.0331832	0.0207331	0.966104	0.968619	0.967361	0.109488	13319	673	12646	Actinic keratosis
ACE score	0.0189843	0.0118727	1.01841	1.01992	1.01917	0.109823	13725	1461	12264	Other nonmalignant breast conditions
ACE score	-0.0316371	0.0197916	0.967656	0.970061	0.968858	0.109929	12670	578	12092	Other dyschromia
ACE score	0.0578345	0.0363121	1.05713	1.06195	1.05954	0.111226	12435	159	12276	Blood vessel replaced
ACE score	0.065443	0.041214	1.06487	1.07039	1.06763	0.112313	11523	95	11428	Impetigo
ACE score	0.0848236	0.0534432	1.08488	1.09218	1.08853	0.112473	13725	49	13676	NA
ACE score	0.053059	0.0334411	1.05228	1.0567	1.05449	0.112594	12105	152	11953	Multiple sclerosis
ACE score	0.0788426	0.0497181	1.07866	1.08541	1.08203	0.112786	7401	82	7319	Gastrointestinal malfunction arising from mental factors
ACE score	0.093803	0.0592917	1.09426	1.10243	1.09834	0.113636	13252	48	13204	Other specified congenital anomalies of kidney
ACE score	0.0821555	0.0519419	1.08209	1.08916	1.08562	0.113723	12805	61	12744	Malignant neoplasm of ovary
ACE score	-0.1262	0.0798255	0.877024	0.88585	0.881438	0.113888	10835	61	10774	Secondary malignancy of bone
ACE score	-0.248572	0.15725	0.772216	0.787603	0.779914	0.113937	12926	21	12905	Macular degeneration, dry
ACE score	0.0876999	0.0555488	1.08786	1.09546	1.09166	0.114384	12965	60	12905	Diabetic retinopathy
ACE score	0.0650028	0.0412196	1.0644	1.06992	1.06716	0.114799	12051	105	11946	Facial nerve disorders [CN7]
ACE score	-0.0261095	0.0166566	0.973211	0.975246	0.974228	0.116995	13344	889	12455	Impacted cerumen
ACE score	-0.130026	0.0833868	0.873479	0.882664	0.878072	0.118922	12331	54	12277	Spermatocele
ACE score	0.0721431	0.0462858	1.07169	1.07793	1.07481	0.119081	8063	83	7980	Nasal polyps
ACE score	0.0633731	0.0407516	1.0627	1.06815	1.06542	0.119921	13570	106	13464	Thyroid cancer
ACE score	0.0458695	0.0295824	1.045	1.04888	1.04694	0.121005	13477	189	13288	Polyp of female genital organs
ACE score	0.0326135	0.0210434	1.03179	1.03451	1.03315	0.121185	12449	378	12071	Abnormal Papanicolaou smear of cervix and cervical HPV
ACE score	-0.0151553	0.00980462	0.984354	0.985565	0.984959	0.12217	13161	2992	10169	Abnormal mammogram/breast exam
ACE score	0.0299472	0.0193859	1.02915	1.03165	1.0304	0.122395	10473	509	9964	Viral warts & HPV
ACE score	-0.260712	0.16879	0.762341	0.778658	0.770503	0.122445	12926	21	12905	Macular degeneration, wet
ACE score	0.0876813	0.057008	1.08774	1.09554	1.09164	0.124035	13438	47	13391	Vaginal enterocele, congenital or acquired
ACE score	0.123285	0.0801841	1.12552	1.1369	1.13121	0.124165	11965	25	11940	Systemic sclerosis
ACE score	0.0699127	0.0454716	1.06936	1.07547	1.07241	0.12417	12434	86	12348	Malignant neoplasm of uterus
ACE score	0.107202	0.0699939	1.10828	1.11805	1.11316	0.125622	12793	33	12760	Nystagmus and other irregular eye movements
ACE score	0.0867626	0.0566809	1.08676	1.09452	1.09064	0.125838	10073	61	10012	Muscle/tendon sprain
ACE score	0.0510761	0.0334209	1.0502	1.05461	1.0524	0.126446	13293	141	13152	Hemorrhage during pregnancy; childbirth and postpartum
ACE score	-0.155035	0.102077	0.850901	0.861867	0.856385	0.128812	13668	44	13624	Malignant neoplasm of bladder
ACE score	0.0387601	0.0255764	1.03785	1.04119	1.03952	0.129655	12857	271	12586	Other specified diseases of hair and hair follicles
ACE score	0.05261	0.0347277	1.05172	1.05631	1.05402	0.129791	13273	173	13100	Pericarditis
ACE score	0.0399503	0.0264863	1.03903	1.04249	1.04076	0.131468	13667	295	13372	Cardiac congenital anomalies
ACE score	-0.194618	0.129055	0.816482	0.829809	0.823149	0.131548	12781	21	12760	Optic atrophy
ACE score	0.0458036	0.0303983	1.04487	1.04886	1.04687	0.131867	13241	180	13061	Viral Enteritis
ACE score	0.0300203	0.019996	1.02918	1.03177	1.03048	0.133275	11504	532	10972	Fracture of upper limb
ACE score	0.113917	0.075915	1.11533	1.126	1.12066	0.133464	11324	26	11298	Other disorders of middle ear and mastoid
ACE score	0.0670305	0.0446887	1.06633	1.07233	1.06933	0.133629	11804	88	11716	Other specified gastritis
ACE score	0.0973836	0.0651547	1.09778	1.10679	1.10228	0.135005	12801	41	12760	Epiphora
ACE score	0.129671	0.0868239	1.13226	1.14466	1.13845	0.135307	13585	21	13564	Cancer of brain
ACE score	0.0527852	0.0354284	1.05186	1.05655	1.0542	0.136247	10001	162	9839	Spinal enthesopathy
ACE score	0.0392725	0.0266186	1.03832	1.04179	1.04005	0.140112	11145	314	10831	Other deficiency anemia
ACE score	0.044845	0.0304884	1.04387	1.04787	1.04587	0.141321	12968	208	12760	Dry eyes
ACE score	0.062904	0.0429696	1.06206	1.06779	1.06492	0.143216	13666	102	13564	Benign neoplasm of brain and other parts of nervous system
ACE score	0.079256	0.0542161	1.0788	1.08616	1.08248	0.143782	12421	63	12358	Pulmonary insufficiency or respiratory failure following trauma and surgery
ACE score	0.0810132	0.0555941	1.08061	1.08817	1.08439	0.145054	12014	72	11942	Peripheral angiopathy in diseases classified elsewhere
ACE score	0.0543831	0.0373438	1.05342	1.05836	1.05589	0.145314	11339	159	11180	Hyperpotassemia
ACE score	0.0444507	0.0305421	1.04345	1.04746	1.04545	0.145561	12343	211	12132	Splenomegaly
ACE score	0.0321754	0.02216	1.03126	1.03413	1.0327	0.146513	13725	350	13375	Other complications of pregnancy NEC
ACE score	0.0347669	0.0240428	1.03382	1.03694	1.03538	0.148166	13093	333	12760	Other disorders of eye
ACE score	0.0820425	0.0570938	1.08162	1.08939	1.0855	0.150724	11066	56	11010	Nephrotic syndrome without mention of glomerulonephritis
ACE score	0.0209728	0.0146439	1.02026	1.02213	1.02119	0.152089	13468	1011	12457	Dislocation
ACE score	0.0977497	0.0686539	1.09794	1.10744	1.10269	0.154503	13450	42	13408	Abnormal tumor markers
ACE score	0.0345299	0.0244694	1.03354	1.03672	1.03513	0.158202	11301	329	10972	Fracture of hand or wrist
ACE score	0.0490085	0.0347449	1.04794	1.05252	1.05023	0.158385	9762	242	9520	Atrial flutter
ACE score	0.107378	0.0764878	1.10802	1.1187	1.11336	0.16036	9932	30	9902	Poisoning by agents primarily affecting blood constituents
ACE score	0.0762557	0.0543763	1.07556	1.08292	1.07924	0.160805	13714	72	13642	Cancer of bronchus; lung
ACE score	0.0383398	0.0273477	1.0373	1.04087	1.03908	0.160934	12191	244	11947	Disorders of the pituitary gland and its hypothalamic control
ACE score	0.0666033	0.0477824	1.06567	1.07207	1.06887	0.163352	11859	105	11754	Other acute and subacute forms of ischemic heart disease
ACE score	0.0367011	0.0263424	1.03567	1.0391	1.03738	0.163549	12196	280	11916	Other disorders of lipid metabolism
ACE score	0.112054	0.0805414	1.11293	1.12423	1.11857	0.164148	13363	29	13334	Cancer of liver and intrahepatic bile duct
ACE score	0.0892292	0.064192	1.08893	1.09773	1.09333	0.164518	11995	42	11953	Generalized convulsive epilepsy
ACE score	0.075931	0.0550613	1.07516	1.08261	1.07889	0.167886	13725	68	13657	Polymyalgia Rheumatica
ACE score	0.0645151	0.0468102	1.06351	1.06977	1.06664	0.168133	12030	84	11946	Nerve root and plexus disorders
ACE score	0.104891	0.0761795	1.10529	1.1159	1.11059	0.168544	13578	28	13550	Congenital anomalies of the integument
ACE score	0.0319751	0.0234173	1.03098	1.03401	1.03249	0.172113	13145	381	12764	Disorders of calcium/phosphorus metabolism
ACE score	0.0429066	0.0314379	1.04178	1.0459	1.04384	0.172314	12506	229	12277	Other disorders of male genital organs
ACE score	0.0373419	0.0275092	1.03626	1.03984	1.03805	0.174644	12680	240	12440	Cholelithiasis with other cholecystitis
ACE score	0.0476756	0.0352357	1.04651	1.05115	1.04883	0.17604	9737	217	9520	Left bundle branch block
ACE score	0.0579759	0.0428607	1.05684	1.06254	1.05969	0.176164	9473	109	9364	Changes in skin texture
ACE score	0.0823642	0.0609185	1.0817	1.09	1.08585	0.176363	13718	44	13674	Congenital anomalies of face and neck
ACE score	0.124687	0.0922377	1.12624	1.13935	1.13279	0.176438	12652	25	12627	Urethral stricture (not specified as infectious)
ACE score	0.0721336	0.0534263	1.0712	1.0784	1.0748	0.176968	13717	75	13642	Cancer within the respiratory system
ACE score	0.0925098	0.0685341	1.09221	1.10164	1.09692	0.177069	12498	39	12459	Acute, but ill-defined cerebrovascular disease
ACE score	0.0776138	0.0575809	1.0768	1.08461	1.08071	0.177688	13428	56	13372	Valvular heart disease/ heart chambers
ACE score	0.0480047	0.0356362	1.04683	1.05152	1.04918	0.177956	12452	129	12323	Disorders of sweat glands
ACE score	0.0450203	0.0334881	1.04385	1.04825	1.04605	0.178829	13682	153	13529	Acute appendicitis
ACE score	0.0382687	0.0284866	1.03715	1.04087	1.03901	0.179144	9686	251	9435	Postmenopausal bleeding
ACE score	0.0461812	0.0343982	1.04501	1.04952	1.04726	0.179418	12137	184	11953	Essential tremor
ACE score	0.119752	0.0892469	1.12091	1.13353	1.12722	0.17966	13357	23	13334	Malignant neoplasm of liver, primary
ACE score	0.060617	0.0451962	1.05948	1.0655	1.06249	0.179856	13657	93	13564	Benign neoplasm of brain, cranial nerves, meninges
ACE score	0.0399399	0.0297975	1.0388	1.04269	1.04075	0.180124	13725	196	13529	Appendiceal conditions
ACE score	0.0543051	0.0407594	1.05311	1.05851	1.05581	0.182752	12859	118	12741	Corns and callosities
ACE score	0.0566635	0.0426565	1.05547	1.06113	1.0583	0.184056	13725	82	13643	Excessive vomiting in pregnancy
ACE score	0.0850117	0.0648472	1.0843	1.09316	1.08873	0.189873	11058	48	11010	Secondary hyperparathyroidism (of renal origin)
ACE score	0.103491	0.0790378	1.10354	1.11454	1.10904	0.190403	11538	28	11510	Open wound of nose and sinus
ACE score	-0.0246429	0.0188426	0.974506	0.976811	0.975658	0.190931	13725	562	13163	Known or suspected fetal abnormality affecting management of mother
ACE score	0.0323169	0.0247372	1.03124	1.03445	1.03284	0.191414	10105	345	9760	Microscopic hematuria
ACE score	0.0803836	0.0615967	1.07952	1.08789	1.0837	0.191894	11767	51	11716	Duodenitis
ACE score	0.0563908	0.0432364	1.05514	1.06088	1.05801	0.19215	10977	104	10873	Ascites (non malignant)
ACE score	0.0285141	0.0219574	1.02751	1.03034	1.02892	0.194078	11292	419	10873	Abnormal results of function study of liver
ACE score	0.0484774	0.0373304	1.04721	1.05213	1.04967	0.194079	13270	126	13144	Disturbances of sulphur-bearing amino-acid metabolism
ACE score	-0.174194	0.134903	0.833021	0.847239	0.840134	0.196616	9923	21	9902	Poisoning by water, mineral, and uric acid metabolism drugs
ACE score	0.0332294	0.025761	1.03212	1.03546	1.03379	0.197081	12353	400	11953	Other cerebral degenerations
ACE score	0.0570569	0.0442938	1.05578	1.06166	1.05872	0.197694	9819	135	9684	Urinary obstruction
ACE score	0.0661469	0.0515346	1.06493	1.07184	1.06838	0.199302	11244	72	11172	Meniere's disease
ACE score	0.0450453	0.0351846	1.04377	1.04838	1.04608	0.200455	13420	132	13288	Polyp of corpus uteri
ACE score	0.0298393	0.0233117	1.02878	1.0318	1.03029	0.200541	13582	375	13207	Lipoma
ACE score	0.113828	0.0895557	1.11427	1.12686	1.12056	0.203719	13369	27	13342	Lymphoid leukemia
ACE score	0.0524172	0.0416726	1.05106	1.05657	1.05382	0.208452	13067	114	12953	Disturbance of salivary secretion
ACE score	0.0553656	0.0440446	1.05401	1.05985	1.05693	0.208742	9672	152	9520	Sinoatrial node dysfunction (Bradycardia)
ACE score	0.0714492	0.0568854	1.07023	1.0779	1.07406	0.209108	13285	57	13228	Mechanical complication of unspecified genitourinary device, implant, and graft
ACE score	0.0202385	0.0161542	1.01941	1.02148	1.02044	0.210267	13307	721	12586	Diseases of hair and hair follicles
ACE score	0.0425193	0.0339966	1.04121	1.04566	1.04344	0.211047	10011	148	9863	Costochondritis
ACE score	0.0942254	0.0757027	1.09359	1.10403	1.09881	0.21325	11788	34	11754	Aneurysm and dissection of heart
ACE score	0.0592471	0.0476873	1.05787	1.06421	1.06104	0.214086	11370	72	11298	Other disorders of tympanic membrane
ACE score	0.0685912	0.0555165	1.06727	1.07473	1.071	0.21664	12002	56	11946	Complex regional/central pain syndrome
ACE score	0.0758305	0.061692	1.07461	1.08296	1.07878	0.219005	13190	38	13152	Ectopic pregnancy
ACE score	0.0172696	0.0140694	1.01652	1.01832	1.01742	0.21965	12276	978	11298	Suppurative and unspecified otitis media
ACE score	0.0545145	0.0446632	1.05307	1.05899	1.05603	0.222249	12198	90	12108	Althete's foot
ACE score	0.0375968	0.030901	1.0363	1.04032	1.03831	0.223724	13712	183	13529	Appendicitis
ACE score	0.0462744	0.0380542	1.04486	1.04986	1.04736	0.22398	9566	131	9435	Symptomatic artificial menopause
ACE score	0.0592248	0.0487197	1.05777	1.06426	1.06101	0.224129	11856	84	11772	Methicillin sensitive Staphylococcus aureus
ACE score	0.0728808	0.0600602	1.07155	1.07966	1.0756	0.224953	12319	47	12272	Spirochetal infection
ACE score	-0.0387289	0.0319355	0.960085	0.963938	0.962011	0.225236	13348	185	13163	Abnormality in fetal heart rate or rhythm
ACE score	0.068988	0.0570953	1.06759	1.07526	1.07142	0.226934	13249	45	13204	Congenital anomalies of female genital organs
ACE score	0.0822609	0.0681512	1.0811	1.09038	1.08574	0.227418	12503	44	12459	Subdural hemorrhage
ACE score	0.0777635	0.0648037	1.07648	1.08526	1.08087	0.230145	12651	44	12607	Malignant neoplasm of rectum, rectosigmoid junction, and anus
ACE score	0.0542165	0.0452671	1.05272	1.05871	1.05571	0.231033	12036	90	11946	Trigeminal nerve disorders [CN5]
ACE score	0.0589262	0.0492353	1.05742	1.06397	1.0607	0.231374	13023	70	12953	Stomatitis and mucositis (ulcerative)
ACE score	0.0843873	0.0705991	1.08323	1.09287	1.08805	0.231968	13240	36	13204	Congenital anomaly of gallbladder, bile ducts, liver, pancreas
ACE score	-0.0227287	0.0190497	0.97636	0.978695	0.977528	0.232821	12703	611	12092	Dyschromia and Vitiligo
ACE score	0.0384999	0.0323268	1.03714	1.04136	1.03925	0.23367	13725	151	13574	NA
ACE score	0.029989	0.0251861	1.02882	1.03207	1.03044	0.233772	12330	259	12071	Papanicolaou smear of cervix or vagina with atypical squamous cells
ACE score	0.0498643	0.0419546	1.04836	1.05389	1.05113	0.234625	13725	101	13624	Sexually transmitted infections (not HIV or hepatitis)
ACE score	0.0874923	0.0737763	1.08639	1.09649	1.09143	0.235656	9104	35	9069	Ulceration of the lower GI tract
ACE score	-0.0502229	0.0424348	0.948486	0.953548	0.951017	0.236599	12218	126	12092	Seborrheic dermatitis
ACE score	-0.149094	0.12606	0.854673	0.868297	0.861488	0.236917	11963	21	11942	Acute vascular insufficiency of intestine
ACE score	0.0838179	0.0710696	1.08259	1.09228	1.08743	0.238248	12795	35	12760	Paralytic strabismus
ACE score	-0.0793511	0.0673205	0.919815	0.927615	0.923716	0.238515	12344	67	12277	Hydrocele
ACE score	0.0621611	0.0527509	1.06061	1.06766	1.06413	0.238641	13018	65	12953	Corneal opacity and other disorders of cornea
ACE score	0.0444526	0.037839	1.04298	1.04794	1.04546	0.240082	12354	124	12230	Temporomandibular joint disorder, unspecified
ACE score	0.0496872	0.0423133	1.04815	1.05373	1.05094	0.240287	11892	138	11754	Other chronic ischemic heart disease, unspecified
ACE score	0.0457921	0.039417	1.04427	1.04944	1.04686	0.245344	13074	121	12953	Diseases and other conditions of the tongue
ACE score	-0.0723827	0.0629295	0.926503	0.933846	0.930175	0.250053	12024	82	11942	Stricture of artery
ACE score	0.0349293	0.0305103	1.03357	1.03753	1.03555	0.252277	10707	212	10495	Abnormality of red blood cells
ACE score	0.0510213	0.0446879	1.0494	1.0553	1.05235	0.253568	12045	92	11953	Partial epilepsy
ACE score	0.100922	0.0886301	1.10004	1.11234	1.10619	0.254835	12514	28	12486	Acute prostatitis
ACE score	0.0597695	0.0530372	1.05806	1.06512	1.06159	0.25977	12697	70	12627	Other disorders of urethra and urinary tract
ACE score	0.0643936	0.0571689	1.06269	1.07034	1.06651	0.260007	12572	86	12486	Other disorders of prostate
ACE score	0.0575756	0.0515339	1.05584	1.06269	1.05927	0.263892	12022	80	11942	Arterial embolism and thrombosis
ACE score	0.0934326	0.083728	1.09217	1.1037	1.09794	0.264462	13254	26	13228	Vascular complications of surgery and medical procedures
ACE score	-0.126391	0.114117	0.87496	0.887577	0.881271	0.268057	11032	22	11010	Anatomical abnormatilies of kidney and ureters
ACE score	0.030122	0.0272606	1.02882	1.03234	1.03058	0.269174	13223	318	12905	Other retinal disorders
ACE score	-0.119237	0.108086	0.881577	0.893614	0.887597	0.269954	11839	29	11810	Superficial keratitis
ACE score	0.059891	0.0543752	1.0581	1.06534	1.06172	0.270706	12036	94	11942	Abdominal aortic aneurysm
ACE score	0.0543101	0.0497236	1.05252	1.05911	1.05581	0.274728	12029	76	11953	Nonspecific abnormal results of function study of brain and central nervous system
ACE score	0.0312042	0.028615	1.02985	1.03355	1.0317	0.2755	12504	321	12183	Senile cataract
ACE score	0.078376	0.0718859	1.07666	1.08641	1.08153	0.275589	11719	35	11684	Genu valgum or varum (acquired)
ACE score	0.0945806	0.0867996	1.09322	1.10519	1.0992	0.27587	13725	22	13703	Gangrene
ACE score	0.0731692	0.0673039	1.07137	1.08046	1.07591	0.276972	12504	45	12459	Intracerebral hemorrhage
ACE score	0.09897	0.091084	1.09773	1.11034	1.10403	0.277223	13164	20	13144	Disorders of amino-acid metabolism
ACE score	0.0295583	0.0272904	1.02824	1.03176	1.03	0.278764	12851	332	12519	Chronic pulmonary heart disease
ACE score	0.0641653	0.0592702	1.06231	1.07023	1.06627	0.278991	13394	60	13334	Neoplasm of unspecified nature of digestive system
ACE score	0.087115	0.0805691	1.08551	1.09654	1.09102	0.279587	11324	26	11298	Otorrhea
ACE score	0.0623139	0.05764	1.06045	1.06814	1.0643	0.279658	12427	69	12358	Other alveolar and parietoalveolar pneumonopathy
ACE score	0.0642083	0.0596575	1.06233	1.07031	1.06631	0.281801	13725	53	13672	Cancer of bone and connective tissue
ACE score	0.051873	0.0482259	1.05006	1.05643	1.05324	0.282095	6440	95	6345	Unspecified disorder of lipid metabolism
ACE score	-0.0447177	0.0417816	0.953762	0.958773	0.956267	0.284497	12220	128	12092	Erythematosquamous dermatosis
ACE score	0.0864276	0.0810426	1.08473	1.09582	1.09027	0.286222	13519	26	13493	Congenital anomalies of the eye
ACE score	0.0592128	0.0555971	1.0573	1.0647	1.061	0.28686	11038	66	10972	Fracture of pelvis
ACE score	-0.106039	0.0998266	0.893758	0.905021	0.89939	0.288132	13174	22	13152	Cervical incompetence
ACE score	0.0397822	0.0374883	1.03814	1.04303	1.04058	0.288603	10640	146	10494	Phlebitis and thrombophlebitis
ACE score	0.0342451	0.0324359	1.03273	1.03694	1.03484	0.29107	11769	179	11590	Primary hypercoagulable state
ACE score	0.0442673	0.0419557	1.04251	1.04801	1.04526	0.291381	13333	96	13237	Other cells and casts in urine
ACE score	0.0217312	0.0206249	1.02065	1.02329	1.02197	0.292047	12753	516	12237	Malignant neoplasm of female breast
ACE score	0.0656294	0.0624927	1.06365	1.07202	1.06783	0.29363	11067	57	11010	Renal failure NOS
ACE score	0.0692101	0.0659744	1.06723	1.0761	1.07166	0.294158	13450	38	13412	Congenital deformities of feet
ACE score	0.0649596	0.0621175	1.06296	1.07127	1.06712	0.295675	13616	44	13572	Encephalitis, non-infectious
ACE score	0.046569	0.0446824	1.04474	1.05061	1.04767	0.297308	11789	105	11684	Hammer toe (acquired)
ACE score	0.0841679	0.0812034	1.08227	1.09335	1.08781	0.299966	12463	27	12436	Rhabdomyolysis
ACE score	0.0333021	0.0322376	1.03177	1.03595	1.03386	0.301593	12212	270	11942	Aortic ectasia
ACE score	-0.0348681	0.0338204	0.963685	0.967781	0.965733	0.302552	13725	160	13565	Hypertension complicating pregnancy, childbirth, and the puerperium
ACE score	0.0292761	0.0284029	1.02787	1.03154	1.02971	0.302661	12392	261	12131	Ventral hernia
ACE score	-0.0571786	0.0556205	0.941131	0.94772	0.944425	0.303944	11059	87	10972	Fracture of clavicle or scapula
ACE score	-0.0678849	0.0663496	0.93048	0.938256	0.934368	0.306242	11386	65	11321	Pathologic fracture of vertebrae
ACE score	0.0505171	0.0501696	1.04851	1.05512	1.05181	0.313971	12030	77	11953	Other and unspecified disorders of the nervous system
ACE score	0.076167	0.0760458	1.074	1.08429	1.07914	0.31654	13038	33	13005	Loss of height
ACE score	0.0645383	0.0650414	1.06232	1.07102	1.06667	0.321068	10203	34	10169	Galactorrhea
ACE score	0.038591	0.0389206	1.03681	1.04188	1.03935	0.321426	9533	152	9381	Stricture and stenosis of esophagus
ACE score	0.0520458	0.0524959	1.04996	1.05689	1.05342	0.321478	12379	56	12323	Hidradenitis
ACE score	0.0451411	0.0456151	1.04318	1.04917	1.04618	0.322365	12827	94	12733	Peritonitis and retroperitoneal infections
ACE score	0.0311337	0.0314758	1.02959	1.03366	1.03162	0.322599	10703	209	10494	Varicose veins of lower extremity, symptomtic
ACE score	0.0207652	0.0210436	1.01964	1.02233	1.02098	0.323753	12888	433	12455	Otitis externa
ACE score	0.0292941	0.0297868	1.0278	1.03165	1.02973	0.325382	11268	258	11010	Chronic kidney disease, Stage I or II
ACE score	0.0664405	0.0676461	1.06417	1.07323	1.0687	0.326012	12130	38	12092	Sarcoidosis
ACE score	0.0375652	0.0382924	1.03579	1.04077	1.03828	0.326589	13725	138	13587	Foreign object in eyelid
ACE score	0.0397417	0.0405726	1.03789	1.04319	1.04054	0.327323	13269	125	13144	Disorders of plasma protein metabolism
ACE score	0.0408074	0.0417946	1.03892	1.04438	1.04165	0.328877	10021	119	9902	Poisoning by primarily systemic agents
ACE score	0.066344	0.0681645	1.06403	1.07316	1.06859	0.330408	11636	40	11596	Loose body in joint
ACE score	0.0137347	0.0141429	1.01293	1.01473	1.01383	0.331482	13725	1052	12673	Elevated BP
ACE score	0.0792088	0.0818183	1.07688	1.08799	1.08243	0.332991	10900	27	10873	Portal hypertension
ACE score	0.0508046	0.0525408	1.04865	1.05558	1.05212	0.333566	11659	63	11596	Ankylosis of joint
ACE score	0.0475075	0.049227	1.04542	1.05189	1.04865	0.334509	13355	67	13288	Mucous polyp of cervix
ACE score	0.0618587	0.0641306	1.05954	1.06809	1.06381	0.334758	12003	39	11964	Cutaneous lupus erythematosus
ACE score	0.0933712	0.0977161	1.09114	1.1046	1.09787	0.339307	13356	22	13334	Pancreatic cancer
ACE score	0.0155489	0.0162971	1.01463	1.01671	1.01567	0.340037	12037	739	11298	Eustachian tube disorders
ACE score	0.0472436	0.0495837	1.04512	1.05164	1.04838	0.340689	13225	81	13144	Other specified disorders of plasma protein metabolism
ACE score	0.0666338	0.0702303	1.0642	1.07361	1.0689	0.342727	11630	34	11596	Pathological, developmental or recurrent dislocation
ACE score	-0.0235163	0.0249338	0.975231	0.978285	0.976758	0.345605	12588	324	12264	Other signs and symptoms in breast
ACE score	0.0193319	0.0205081	1.01821	1.02083	1.01952	0.345863	12762	525	12237	Breast cancer [female]
ACE score	-0.0584161	0.0620552	0.939587	0.946929	0.943257	0.346522	13725	49	13676	NA
ACE score	0.011559	0.0123035	1.01085	1.01241	1.01163	0.34748	13725	1517	12208	Disorder of skin and subcutaneous tissue NOS
ACE score	0.0566066	0.0603483	1.05424	1.06225	1.05824	0.348245	11999	46	11953	Torsion dystonia
ACE score	0.0864406	0.0921929	1.08398	1.09659	1.09029	0.348447	12250	26	12224	Dementia with cerebral degenerations
ACE score	0.0809196	0.0864771	1.07841	1.09017	1.08428	0.34941	11978	25	11953	Hydrocephalus
ACE score	0.0835543	0.0893902	1.08105	1.09324	1.08714	0.349936	9926	24	9902	Anticoagulants causing adverse effects
ACE score	-0.0178336	0.0191338	0.981146	0.983503	0.982324	0.351313	12841	518	12323	Acne
ACE score	-0.0735243	0.0789342	0.924513	0.933713	0.929114	0.351614	13680	56	13624	Cancer of bladder
ACE score	0.0471273	0.0506782	1.04492	1.05159	1.04826	0.352406	11086	76	11010	Renal dialysis
ACE score	0.012697	0.0137076	1.01191	1.01365	1.01278	0.354305	11270	1101	10169	Lump or mass in breast
ACE score	0.0584435	0.0636215	1.05596	1.06442	1.06019	0.358298	9954	52	9902	Antihypertensive agents causing adverse effects
ACE score	0.047825	0.0521304	1.04556	1.05242	1.04899	0.358927	13299	76	13223	Septic shock
ACE score	0.0640449	0.0703272	1.06144	1.07084	1.06614	0.362469	12993	40	12953	Retinal detachment with retinal defect
ACE score	0.0654843	0.0720637	1.06285	1.0725	1.06768	0.363509	9568	48	9520	Second degree AV block
ACE score	0.0378778	0.0417409	1.03589	1.04132	1.0386	0.364169	12547	107	12440	Cholesterolosis of gallbladder
ACE score	0.0477213	0.0526431	1.04542	1.05234	1.04888	0.364667	11057	85	10972	Fracture of neck of femur
ACE score	-0.0650278	0.071756	0.932824	0.941258	0.937041	0.364811	13327	39	13288	Dysplasia of cervix
ACE score	0.0395978	0.0440346	1.03752	1.04327	1.04039	0.368523	10933	102	10831	Other vitamin B12 deficiency anemia
ACE score	0.033536	0.0374298	1.03168	1.03653	1.0341	0.370269	12186	115	12071	Cervical intraepithelial neoplasia [CIN] [Cervical dysplasia]
ACE score	0.0457192	0.051093	1.04343	1.05014	1.04678	0.370881	9670	71	9599	Congenital hypothyroidism
ACE score	0.0856269	0.095833	1.08285	1.09595	1.0894	0.371589	9704	20	9684	Urethral discharge
ACE score	0.0687707	0.0772306	1.066	1.07638	1.07119	0.373219	12940	35	12905	Macular puckering of retina
ACE score	0.0804315	0.0904041	1.07761	1.0899	1.08375	0.373633	9231	22	9209	Panniculitis
ACE score	0.0486607	0.0547835	1.04626	1.05347	1.04986	0.374414	9928	65	9863	Malunion and nonunion of fracture
ACE score	0.0177985	0.0201349	1.01667	1.01924	1.01796	0.376716	12781	544	12237	Breast cancer
ACE score	0.0336001	0.0380207	1.03171	1.03664	1.03417	0.376841	12219	127	12092	Erythematous conditions
ACE score	0.0191712	0.0217193	1.01797	1.02074	1.01936	0.377408	10956	462	10494	Varicose veins
ACE score	0.0496751	0.0562809	1.04722	1.05464	1.05093	0.377436	10557	62	10495	Eosinophilia
ACE score	-0.0884344	0.100797	0.909575	0.921149	0.915363	0.380295	12347	24	12323	Seborrhea
ACE score	0.0593569	0.0676703	1.05665	1.06566	1.06115	0.380406	12262	38	12224	Symbolic dysfunction
ACE score	0.040252	0.0460531	1.03807	1.04408	1.04107	0.3821	13441	99	13342	Cancer of other lymphoid, histiocytic tissue
ACE score	0.0502369	0.0577888	1.04771	1.05533	1.05152	0.384672	12815	55	12760	Strabismus (not specified as paralytic)
ACE score	0.0209022	0.024051	1.01958	1.02266	1.02112	0.384805	12445	503	11942	Other disorders of arteries and arterioles
ACE score	0.0629825	0.0725384	1.06017	1.06986	1.06501	0.38525	12985	32	12953	Glossitis
ACE score	-0.0358448	0.0413587	0.962288	0.967293	0.96479	0.386117	13725	106	13619	Anemia during pregnancy
ACE score	0.0767785	0.0887142	1.0738	1.08581	1.0798	0.386787	11785	31	11754	ASCVD
ACE score	0.035792	0.0414188	1.03375	1.03913	1.03644	0.387506	9703	183	9520	Cardiac pacemaker in situ
ACE score	0.0245297	0.0284381	1.02301	1.02666	1.02483	0.388376	12294	341	11953	Cerebral degeneration, unspecified
ACE score	0.0865838	0.100582	1.08357	1.09732	1.09044	0.389334	11834	24	11810	Ectropion or entropion
ACE score	0.0210733	0.0245634	1.01972	1.02287	1.0213	0.39094	13725	353	13372	Cardiac and circulatory congenital anomalies
ACE score	0.02604	0.0303542	1.02443	1.02834	1.02638	0.390964	12361	230	12131	Umbilical hernia
ACE score	0.0279222	0.0325939	1.02621	1.03042	1.02832	0.391629	12296	224	12072	Sensorineural hearing loss
ACE score	0.0213457	0.0249355	1.01998	1.02317	1.02158	0.391978	13342	389	12953	Glaucoma
ACE score	-0.0149541	0.0175219	0.984075	0.98624	0.985157	0.393409	10851	682	10169	Benign mammary dysplasias
ACE score	0.0217393	0.0254725	1.02035	1.02361	1.02198	0.393415	12073	309	11764	Psoriasis
ACE score	0.0494032	0.0579678	1.04683	1.05446	1.05064	0.394074	9267	58	9209	Laxity of ligament or hypermobility syndrome
ACE score	0.0293075	0.0344735	1.02752	1.03197	1.02974	0.395244	13725	156	13569	Nonallopathic lesions NEC
ACE score	0.0194103	0.0228722	1.01814	1.02106	1.0196	0.396082	10901	406	10495	Neutropenia
ACE score	0.0456659	0.0539038	1.04319	1.05026	1.04672	0.396898	10564	69	10495	Diseases of spleen
ACE score	0.04421	0.0522526	1.04178	1.04863	1.0452	0.397507	13209	57	13152	Threatened premature labor
ACE score	-0.0795348	0.0940674	0.918096	0.928994	0.923546	0.397827	11975	28	11947	Anterior pituitary disorders
ACE score	0.0609725	0.0721978	1.05806	1.06768	1.06287	0.398379	12475	35	12440	Obstruction of bile duct
ACE score	0.0635922	0.0753225	1.06063	1.07069	1.06566	0.398521	12773	29	12744	Cancer of other female genital organs (excluding uterus and ovary)
ACE score	-0.0843932	0.100188	0.913293	0.924844	0.91907	0.399595	9551	31	9520	Other heart block
ACE score	0.0482332	0.0573786	1.04564	1.05319	1.04942	0.400565	8163	67	8096	severe protein-calorie malnutrition
ACE score	0.0422806	0.0506996	1.03987	1.0465	1.04319	0.404312	10913	82	10831	Aplastic anemia
ACE score	0.0641305	0.0770232	1.06108	1.07138	1.06623	0.405063	11456	28	11428	Pilonidal cyst
ACE score	0.0637201	0.0767792	1.06066	1.07093	1.06579	0.406588	9996	32	9964	Chronic hepatitis
ACE score	0.0578372	0.0697503	1.05491	1.06418	1.05954	0.406989	12504	45	12459	Occlusion of cerebral arteries, with cerebral infarction
ACE score	0.100445	0.121559	1.09724	1.1141	1.10566	0.408628	12647	20	12627	Bladder neck obstruction
ACE score	0.0430481	0.0521852	1.04057	1.04741	1.04399	0.409422	12356	80	12276	Iatrogenic hypotension
ACE score	0.0224292	0.0273039	1.02093	1.02443	1.02268	0.41138	13378	226	13152	Miscarriage; stillbirth
ACE score	0.0494465	0.0603174	1.04672	1.05466	1.05069	0.412346	12000	58	11942	Vascular insufficiency of intestine
ACE score	0.0576925	0.070394	1.05471	1.06407	1.05939	0.412464	11335	37	11298	Mastoiditis & related conditions
ACE score	-0.0219464	0.0268016	0.976649	0.979937	0.978293	0.412874	10553	305	10248	Acquired absence of breast
ACE score	0.0419126	0.0512097	1.03945	1.04615	1.0428	0.4131	9990	88	9902	Poisoning affecting the cardiovascular system
ACE score	0.0652304	0.0799761	1.06205	1.07276	1.0674	0.414715	13725	27	13698	NA
ACE score	0.0626619	0.0770328	1.05953	1.06981	1.06467	0.415963	13438	26	13412	Congenital hip dysplasia and deformity
ACE score	0.017544	0.0216154	1.01632	1.01908	1.0177	0.416997	8411	431	7980	Septal Deviations/Turbinate Hypertrophy
ACE score	0.0195119	0.024225	1.01815	1.02125	1.0197	0.420564	12102	338	11764	Psoriasis and related disorders
ACE score	0.0230399	0.0288416	1.02146	1.02516	1.02331	0.424381	11846	256	11590	Hypercoagulable state
ACE score	-0.0265194	0.0335481	0.97178	0.975878	0.973829	0.429243	12003	193	11810	Conjunctivitis, noninfectious
ACE score	0.0782574	0.0997784	1.07464	1.08817	1.0814	0.432857	13664	22	13642	Hx of malignant neoplasm of oral cavity and pharynx
ACE score	0.0832222	0.10612	1.07955	1.09402	1.08678	0.432908	11965	23	11942	Aneurysm of iliac artery
ACE score	0.0327643	0.0420723	1.03058	1.03603	1.03331	0.43612	10943	112	10831	Other hemoglobinopathies
ACE score	0.0433064	0.0557689	1.04061	1.04791	1.04426	0.437434	11873	63	11810	Keratitis
ACE score	-0.078475	0.101547	0.918636	0.930413	0.924525	0.439644	9887	24	9863	Juvenile osteochondrosis
ACE score	0.0144315	0.0186837	1.01335	1.01572	1.01454	0.439871	13192	763	12429	Other non-epithelial cancer of skin
ACE score	-0.0796788	0.103275	0.91743	0.929394	0.923413	0.440398	11453	25	11428	Pyogenic granuloma
ACE score	0.0326615	0.042369	1.03046	1.03595	1.0332	0.440777	12043	103	11940	Sicca syndrome
ACE score	0.0157961	0.0205953	1.01461	1.01723	1.01592	0.443096	13634	423	13211	Other conditions or status of the mother complicating pregnancy, childbirth, or the puerperium
ACE score	0.0279245	0.036424	1.02597	1.03067	1.02832	0.443289	10824	173	10651	Bacterial pneumonia
ACE score	0.0167656	0.0219415	1.01551	1.01831	1.01691	0.444805	12739	416	12323	Sebaceous cyst
ACE score	0.0347957	0.0457611	1.03244	1.03838	1.03541	0.44703	12370	94	12276	Hemorrhage NOS
ACE score	-0.0391638	0.0516496	0.958478	0.964708	0.961593	0.448296	13030	77	12953	Oral aphthae
ACE score	0.0478965	0.0632605	1.0449	1.05323	1.04906	0.448971	12317	45	12272	Lyme disease
ACE score	-0.0397931	0.052568	0.95782	0.964156	0.960988	0.44906	12166	74	12092	Congenital anomalies of skin
ACE score	0.0542039	0.0716413	1.05096	1.06044	1.0557	0.449289	13709	37	13672	Cancer of connective tissue
ACE score	-0.0520336	0.0689693	0.94519	0.953403	0.949297	0.450581	13422	50	13372	Congenital anomalies of peripheral vascular system
ACE score	0.0182885	0.0243167	1.0169	1.02001	1.01846	0.451993	13381	895	12486	Hyperplasia of prostate
ACE score	-0.0487159	0.0648455	0.948578	0.956326	0.952452	0.452495	13357	44	13313	Rhesus isoimmunization in pregnancy
ACE score	0.0517804	0.0694044	1.04856	1.05773	1.05314	0.455627	13411	39	13372	Congenital anomalies of great vessels
ACE score	0.0550612	0.0739097	1.05171	1.0615	1.05661	0.456284	12768	35	12733	Toxic gastroenteritis and colitis
ACE score	0.0334513	0.0449641	1.0311	1.03693	1.03402	0.456903	12053	100	11953	Abnormal findings on study of brain and/or nervous system
ACE score	0.0164328	0.0221224	1.01516	1.01798	1.01657	0.457596	10965	471	10494	Deep vein thrombosis [DVT]
ACE score	-0.0249132	0.0337648	0.973329	0.97746	0.975395	0.460608	11999	189	11810	Allergic conjunctivitis
ACE score	0.0418307	0.0575359	1.03896	1.04648	1.04272	0.467204	11350	52	11298	Perforation of tympanic membrane
ACE score	0.0477329	0.0658858	1.04456	1.05323	1.04889	0.468771	12007	54	11953	Parkinson's disease
ACE score	0.0149808	0.0206863	1.01378	1.01641	1.01509	0.468949	12191	507	11684	Acquired foot deformities
ACE score	0.0204484	0.0289533	1.01881	1.02251	1.02066	0.48003	11922	238	11684	Hallux valgus (Bunion)
ACE score	0.0440822	0.0625737	1.04097	1.04917	1.04507	0.48113	10083	52	10031	Schmorl's nodes
ACE score	-0.0430461	0.061305	0.954184	0.96155	0.957867	0.482578	11657	67	11590	Spontaneous ecchymoses
ACE score	0.0376608	0.0538566	1.03487	1.04189	1.03838	0.484378	13261	57	13204	Congenital anomalies of genital organs
ACE score	0.0459299	0.066403	1.04264	1.05136	1.047	0.489136	11363	42	11321	Stress fracture
ACE score	0.0299539	0.043559	1.02759	1.03322	1.03041	0.491665	9699	100	9599	Graves' disease
ACE score	0.017961	0.0261909	1.01645	1.0198	1.01812	0.492855	11751	352	11399	Disease of tricuspid valve
ACE score	0.0392632	0.0574368	1.0363	1.04379	1.04004	0.494234	13463	51	13412	Other congenital anomalies of lower limb, including pelvic girdle
ACE score	-0.0442763	0.0649116	0.952795	0.960585	0.95669	0.495175	13561	43	13518	Other complications of the puerperium NEC
ACE score	0.0597007	0.0877811	1.05568	1.06737	1.06152	0.496436	12650	23	12627	Urethral hypermobility/ISD
ACE score	-0.0419632	0.0619596	0.955179	0.962632	0.958905	0.498236	13725	48	13677	Other perinatal conditions of fetus or newborn
ACE score	0.0361399	0.0534083	1.03333	1.04027	1.0368	0.498614	10906	75	10831	Pancytopenia
ACE score	0.037668	0.0570894	1.03467	1.04211	1.03839	0.509378	13605	55	13550	Other and unspecified congenital anomalies
ACE score	0.0467377	0.0710002	1.04318	1.05251	1.04785	0.510361	13500	36	13464	Benign neoplasm of thyroid glands
ACE score	0.0516558	0.0789354	1.0478	1.05823	1.05301	0.51285	11978	36	11942	Atherosclerosis of renal artery
ACE score	0.0177702	0.027372	1.01618	1.01968	1.01793	0.516203	11814	415	11399	Mitral valve stenosis and aortic valve stenosis
ACE score	-0.0395797	0.0609819	0.957517	0.964869	0.961193	0.516313	13725	66	13659	Benign neoplasm of unspecified sites
ACE score	0.0159377	0.0247977	1.01449	1.01765	1.01607	0.520411	13684	276	13408	Other and nonspecific abnormal cytological, histological and immunological findings
ACE score	0.0409701	0.0640469	1.03764	1.04601	1.04182	0.522375	12397	45	12352	Abnormal reflex
ACE score	0.0352315	0.0555127	1.03225	1.03947	1.03586	0.525653	11241	61	11180	Polydipsia
ACE score	0.0253468	0.0400097	1.0231	1.02824	1.02567	0.526396	11809	125	11684	Kyphosis (acquired)
ACE score	-0.0687442	0.108798	0.927194	0.939935	0.933565	0.527482	12093	21	12072	Disorders of acoustic nerve
ACE score	0.0424129	0.0673605	1.03892	1.04773	1.04333	0.52893	9111	42	9069	Ulcerative colitis (chronic)
ACE score	0.0471672	0.0758825	1.04331	1.05329	1.0483	0.534217	11542	32	11510	Non-healing surgical wound
ACE score	0.0144524	0.0233679	1.01307	1.01604	1.01456	0.536264	10899	405	10494	Varicose veins of lower extremity
ACE score	0.0528252	0.0856748	1.04858	1.05991	1.05425	0.537513	9236	27	9209	Contracture of tendon (sheath)
ACE score	-0.0499659	0.0810748	0.946424	0.956099	0.951262	0.537701	11723	39	11684	Hallux rigidus
ACE score	0.0195399	0.0318029	1.0177	1.02177	1.01973	0.538948	11082	209	10873	Jaundice (not of newborn)
ACE score	0.0100911	0.016504	1.0091	1.01119	1.01014	0.540914	13408	979	12429	Skin cancer
ACE score	0.0478499	0.0783606	1.04386	1.05417	1.04901	0.54144	13300	29	13271	Myopia
ACE score	-0.0079011	0.0129557	0.991324	0.992936	0.99213	0.541957	12012	2149	9863	Bone/Cartilage Disorders
ACE score	0.0202171	0.033459	1.01828	1.02256	1.02042	0.545688	11148	176	10972	Fracture of tibia and fibula
ACE score	0.0515037	0.0853644	1.04722	1.05849	1.05285	0.546283	11535	25	11510	Open wound of ear
ACE score	0.0213875	0.0357309	1.01933	1.02391	1.02162	0.549459	12905	145	12760	Disorders of optic nerve and visual pathways
ACE score	0.0423576	0.0707912	1.03864	1.0479	1.04327	0.549609	12774	41	12733	Anal and rectal polyp
ACE score	0.0495601	0.0830159	1.04534	1.05628	1.05081	0.550511	13127	27	13100	Secondary/extrinsic cardiomyopathies
ACE score	0.0218651	0.0369433	1.01974	1.02447	1.02211	0.553946	13725	150	13575	Noninfectious disorders of lymphatic channels
ACE score	0.037368	0.063551	1.03394	1.04221	1.03807	0.556532	12409	51	12358	Respiratory insufficiency
ACE score	0.0232775	0.0396318	1.02101	1.02609	1.02355	0.556972	12898	134	12764	Disorders of phosphorus metabolism
ACE score	0.0411625	0.0704161	1.03742	1.04662	1.04202	0.558843	12307	35	12272	Infestation (lice, mites)
ACE score	-0.0412869	0.0706688	0.955301	0.963806	0.959554	0.559065	9647	48	9599	Exophthalmos
ACE score	0.0210447	0.036048	1.01896	1.02358	1.02127	0.559357	10995	164	10831	Megaloblastic anemia
ACE score	0.0408887	0.0702429	1.03715	1.04633	1.04174	0.560496	10817	43	10774	Secondary malignancy of respiratory organs
ACE score	0.0303508	0.0521644	1.02744	1.03419	1.03082	0.560681	13725	70	13655	Injuries to the nervous system
ACE score	0.0374017	0.064458	1.03391	1.04231	1.03811	0.561747	9589	69	9520	Cardiac defibrillator in situ
ACE score	0.0115405	0.0200232	1.01034	1.01288	1.01161	0.564372	13047	461	12586	Alopecia
ACE score	0.0498303	0.0869871	1.04536	1.05683	1.05109	0.566748	13127	27	13100	Hypertrophic obstructive cardiomyopathy
ACE score	0.0248431	0.0434809	1.02236	1.02795	1.02515	0.567758	12719	233	12486	Cancer of prostate
ACE score	0.0517503	0.0906874	1.04713	1.05911	1.05311	0.568241	12495	22	12473	Other disorders of carbohydrate transport and metabolism
ACE score	0.0302756	0.0536289	1.02727	1.03421	1.03074	0.572387	13417	75	13342	Non-Hodgkins lymphoma
ACE score	0.0160122	0.0283666	1.01433	1.01795	1.01614	0.572431	12719	290	12429	Melanomas of skin, dx or hx
ACE score	0.00862979	0.015307	1.0077	1.00964	1.00867	0.572903	13628	887	12741	Other hypertrophic and atrophic conditions of skin
ACE score	-0.0178716	0.0317212	0.980333	0.984242	0.982287	0.573166	13725	176	13549	NA
ACE score	0.052454	0.0931436	1.0477	1.06001	1.05385	0.573332	12257	33	12224	Alzheimer's disease
ACE score	0.0230468	0.0412349	1.02067	1.02596	1.02331	0.57622	13587	123	13464	Benign neoplasm of other endocrine glands and related structures
ACE score	0.0313812	0.0562143	1.02824	1.03552	1.03188	0.576679	10908	77	10831	Anemia in chronic kidney disease
ACE score	-0.049596	0.0888891	0.946308	0.956919	0.951614	0.576876	12786	26	12760	Anomalies of pupillary function
ACE score	0.050246	0.0925852	1.04542	1.05764	1.05153	0.587337	12980	27	12953	Primary open angle glaucoma
ACE score	0.0269333	0.0503014	1.02406	1.03054	1.0273	0.592346	12049	107	11942	Atherosclerosis of the extremities
ACE score	0.0248883	0.0468712	1.02219	1.02821	1.0252	0.595424	13022	117	12905	Macular degeneration (senile) of retina NOS
ACE score	0.0505406	0.095936	1.04551	1.05817	1.05184	0.598321	12973	20	12953	Corneal degenerations
ACE score	0.0323165	0.0616295	1.02885	1.03684	1.03284	0.600023	11736	52	11684	Unequal leg length (acquired)
ACE score	0.0452603	0.0868535	1.0406	1.052	1.0463	0.602289	12255	25	12230	Gingivitis
ACE score	0.0398503	0.0769562	1.03563	1.04568	1.04065	0.604576	10809	35	10774	Secondary malignant neoplasm of digestive systems
ACE score	0.0352017	0.0681181	1.0314	1.04025	1.03583	0.605314	11054	44	11010	End stage renal disease
ACE score	-0.0401252	0.0781345	0.955961	0.965377	0.960669	0.607574	12572	32	12540	Cyst or abscess of Bartholin's gland
ACE score	-0.0214369	0.0420147	0.976212	0.981371	0.978791	0.609894	10282	113	10169	Other specified benign mammary dysplasias
ACE score	-0.017716	0.0347959	0.980296	0.984584	0.98244	0.610653	12940	176	12764	Disorders of iron metabolism
ACE score	0.0437253	0.0862621	1.03904	1.05035	1.0447	0.612233	13668	26	13642	Benign neoplasm of lip, oral cavity, and pharynx
ACE score	0.0259691	0.0514152	1.023	1.02962	1.02631	0.613498	12812	71	12741	Circumscribed scleroderma
ACE score	-0.0246456	0.0489157	0.972662	0.978649	0.975656	0.614375	7054	109	6945	Abnormal chest sounds
ACE score	0.0198042	0.0393264	1.01749	1.02252	1.02	0.614552	13677	104	13573	Infectious and parasitic complications affecting pregnancy
ACE score	0.0435781	0.0871756	1.03883	1.05025	1.04454	0.617153	11973	31	11942	Aneurysm of other specified artery
ACE score	0.0397892	0.0797483	1.03539	1.0458	1.04059	0.617825	13131	31	13100	Other hypertrophic cardiomyopathy
ACE score	-0.0382744	0.0767793	0.957814	0.967083	0.962449	0.618133	12112	40	12072	Conductive hearing loss
ACE score	-0.0362781	0.0731951	0.959945	0.968799	0.964372	0.620152	12277	40	12237	Neoplasm of uncertain behavior of breast
ACE score	-0.0395174	0.0803863	0.956406	0.966099	0.961253	0.623006	11633	43	11590	Acquired coagulation factor deficiency
ACE score	0.0436722	0.0891608	1.0388	1.05048	1.04464	0.624265	13714	27	13687	Spinal cord injury without evidence of spinal bone injury
ACE score	0.0453765	0.0927826	1.04033	1.05251	1.04642	0.624797	13489	25	13464	Benign neoplasm of parathyroid gland
ACE score	-0.0125332	0.0259596	0.985938	0.989153	0.987545	0.629241	9895	296	9599	Simple and unspecified goiter
ACE score	0.0142799	0.0296613	1.0125	1.01627	1.01438	0.63021	13486	198	13288	Hypertrophy of female genital organs
ACE score	0.0389498	0.0821297	1.03436	1.04507	1.03972	0.635323	13369	35	13334	Malignant neoplasm of other and ill-defined sites within the digestive organs and peritoneum
ACE score	0.0405884	0.0856137	1.03583	1.04702	1.04142	0.635438	13670	28	13642	Cancer of mouth
ACE score	-0.0440026	0.093127	0.951362	0.962541	0.956951	0.636569	13369	27	13342	Hodgkin's disease
ACE score	0.0305808	0.0649254	1.02686	1.03525	1.03105	0.637631	12006	53	11953	Peripheral autonomic neuropathy
ACE score	-0.0303943	0.066277	0.966031	0.974096	0.970063	0.646524	9478	43	9435	Infertility, female, associated with anovulation
ACE score	0.026694	0.0583308	1.0233	1.03081	1.02705	0.647218	11229	57	11172	Labyrinthitis
ACE score	0.0193616	0.0432427	1.01679	1.02232	1.01955	0.654339	11529	101	11428	Carbuncle and furuncle
ACE score	-0.0274371	0.0614286	0.969188	0.976684	0.972936	0.655127	13725	59	13666	Superficial injury, infected
ACE score	-0.0085856	0.0193975	0.990245	0.992657	0.991451	0.658045	10711	542	10169	Cystic mastopathy
ACE score	0.0226649	0.051307	1.01963	1.02622	1.02292	0.658669	13035	82	12953	Retinal detachments and defects
ACE score	0.0234029	0.0530648	1.02027	1.02709	1.02368	0.659195	9301	92	9209	Contracture of palmar fascia [Dupuytren's disease]
ACE score	0.0118206	0.0268635	1.01019	1.0136	1.01189	0.659919	12048	284	11764	Psoriasis vulgaris
ACE score	-0.0379393	0.0873098	0.957498	0.968044	0.962771	0.663899	13304	33	13271	Astigmatism
ACE score	0.0232157	0.0537182	1.02004	1.02694	1.02349	0.665614	12988	83	12905	Retinal vascular changes and abnomalities
ACE score	0.010918	0.0253483	1.00937	1.01259	1.01098	0.666672	12858	581	12277	Erectile dysfunction [ED]
ACE score	0.0261917	0.0612293	1.0226	1.03048	1.02654	0.668823	11566	56	11510	Open wound or laceration of eye or eyelid
ACE score	-0.0155512	0.0366379	0.982307	0.986831	0.984569	0.671232	12086	170	11916	Disorders of bilirubin excretion
ACE score	-0.0242802	0.0573269	0.972503	0.979521	0.976012	0.671902	9172	94	9078	Bronchiectasis
ACE score	0.0117028	0.0277136	1.01001	1.01353	1.01177	0.672824	12816	270	12546	Calculus of ureter
ACE score	0.0319468	0.0759495	1.02755	1.03738	1.03246	0.674024	10826	32	10794	Benign neoplasm of bone and articular cartilage
ACE score	0.0186731	0.0445491	1.016	1.0217	1.01885	0.675102	13598	119	13479	Chronic ulcer of leg or foot
ACE score	-0.0306425	0.0732627	0.965366	0.974278	0.969822	0.67576	11057	47	11010	Renal sclerosis, NOS
ACE score	0.0427969	0.1043	1.0369	1.05056	1.04373	0.681568	11962	20	11942	Chronic vascular insufficiency of intestine
ACE score	0.0184267	0.045262	1.01571	1.02149	1.0186	0.683925	13501	89	13412	Congenital anomalies of limbs
ACE score	-0.024029	0.0591591	0.972635	0.97988	0.976257	0.684613	13341	53	13288	Dysplasia of female genital organs
ACE score	0.0215003	0.053907	1.01828	1.02519	1.02173	0.69001	12384	61	12323	Dyshidrosis
ACE score	0.0205066	0.0515524	1.01742	1.02402	1.02072	0.690791	12527	98	12429	Squamous cell carcinoma
ACE score	-0.0153796	0.0387362	0.982346	0.98713	0.984738	0.691342	13088	135	12953	Diseases of lips
ACE score	0.0218366	0.0551707	1.01854	1.02561	1.02208	0.692253	10565	71	10494	Phlebitis and thrombophlebitis of lower extremities
ACE score	0.015942	0.0406617	1.01348	1.01866	1.01607	0.69501	9540	105	9435	Infertility, female
ACE score	0.0207262	0.0530061	1.01755	1.02434	1.02094	0.695786	10100	69	10031	Torticollis
ACE score	0.0292196	0.0752036	1.0248	1.03451	1.02965	0.697616	13136	36	13100	Acute pericarditis
ACE score	-0.0108527	0.028175	0.987458	0.990954	0.989206	0.700098	12199	283	11916	Dysmetabolic syndrome X
ACE score	0.024907	0.0650166	1.02104	1.0294	1.02522	0.701655	13192	59	13133	Chondrocalcinosis
ACE score	-0.0424387	0.112387	0.951692	0.965205	0.958449	0.705718	13363	21	13342	Reticulosarcoma
ACE score	-0.0196841	0.0525468	0.977277	0.98374	0.980508	0.707958	10743	92	10651	Pneumococcal pneumonia
ACE score	0.013701	0.036671	1.01146	1.01613	1.0138	0.708688	11134	162	10972	Fracture of humerus
ACE score	0.0195642	0.0525382	1.0164	1.02312	1.01976	0.70961	13725	65	13660	NA
ACE score	-0.00915732	0.0248954	0.989338	0.992432	0.990884	0.712999	9572	363	9209	Ganglion and cyst of synovium, tendon, and bursa
ACE score	0.0259318	0.0713103	1.02168	1.03086	1.02627	0.716121	10907	34	10873	Chronic passive congestion of liver
ACE score	0.0116544	0.0321033	1.00969	1.01376	1.01172	0.716584	13725	161	13564	NA
ACE score	0.0210404	0.0582466	1.01753	1.02499	1.02126	0.717928	12822	62	12760	Disorders of lacrimal system
ACE score	0.019193	0.0532357	1.01598	1.02278	1.01938	0.718452	9702	81	9621	Chronic dermatitis due to solar radiation
ACE score	-0.0271126	0.0756255	0.968635	0.977868	0.973252	0.719961	13298	46	13252	Intracranial hemorrhage (injury)
ACE score	0.0286926	0.0810066	1.02388	1.03434	1.02911	0.723189	9197	32	9165	Type 1 diabetes with renal manifestations
ACE score	0.0137752	0.0390787	1.01139	1.01636	1.01387	0.724464	13033	152	12881	Visual field defects
ACE score	-0.0299505	0.0856849	0.965278	0.975709	0.970494	0.726682	12121	29	12092	Vitiligo
ACE score	0.0308131	0.0881581	1.02559	1.037	1.03129	0.726698	9098	29	9069	Ulceration of intestine
ACE score	-0.0258614	0.0745304	0.969915	0.979025	0.97447	0.728598	13250	46	13204	Esophageal atresia/tracheoesophageal fistula
ACE score	0.0317148	0.0922637	1.02625	1.0382	1.03222	0.731041	11966	24	11942	Arterial dissection
ACE score	-0.026595	0.0774156	0.969027	0.978484	0.973756	0.731196	11991	49	11942	Atherosclerosis of native arteries of the extremities with intermittent claudication
ACE score	0.0195994	0.0586019	1.01605	1.02354	1.01979	0.738041	11863	53	11810	Uveitis, noninfectious or NOS
ACE score	0.0140049	0.0419164	1.01144	1.01677	1.0141	0.738293	10897	123	10774	Secondary malignancy of lymph nodes
ACE score	0.00513676	0.0155119	1.00417	1.00613	1.00515	0.740531	12627	1306	11321	Osteoporosis NOS
ACE score	-0.0211495	0.0644495	0.975115	0.98303	0.979073	0.742794	12546	60	12486	Orchitis and epididymitis
ACE score	-0.0376532	0.115346	0.956078	0.970014	0.963047	0.744095	13275	23	13252	Subdural hemorrhage (injury)
ACE score	0.00705933	0.0218879	1.0057	1.00847	1.00708	0.747057	9841	406	9435	Absent or infrequent menstruation
ACE score	0.0119887	0.0375118	1.00968	1.01444	1.01206	0.749273	11844	160	11684	Acquired toe deformities
ACE score	-0.0101094	0.031985	0.987956	0.991927	0.989942	0.751953	11019	245	10774	Secondary malignant neoplasm
ACE score	0.0168103	0.0533813	1.01355	1.02036	1.01695	0.75283	10231	62	10169	Fibroadenosis of breast
ACE score	-0.0138977	0.0443028	0.983459	0.988939	0.986198	0.753751	9542	107	9435	Premature menopause and other ovarian failure
ACE score	0.0181233	0.0585033	1.01455	1.02202	1.01829	0.756727	11078	68	11010	Disorders resulting from impaired renal function
ACE score	0.0306502	0.102346	1.02451	1.03774	1.03112	0.764576	10672	21	10651	Pneumonia due to fungus (mycoses)
ACE score	0.019954	0.0669944	1.01587	1.02444	1.02015	0.765821	11993	40	11953	Other demyelinating diseases of central nervous system
ACE score	0.0288595	0.0973062	1.023	1.03556	1.02928	0.766783	12927	22	12905	Other nondiabetic retinopathy
ACE score	-0.0256997	0.0868434	0.969319	0.979936	0.974628	0.767282	13420	29	13391	Prolapse of vaginal vault after hysterectomy
ACE score	0.0271152	0.0918851	1.02157	1.03341	1.02749	0.767918	13678	27	13651	Cardiogenic shock
ACE score	-0.0167999	0.0576129	0.979788	0.986894	0.98334	0.770593	13725	74	13651	Shock
ACE score	0.013907	0.0477633	1.01097	1.01704	1.014	0.770925	12428	111	12317	Heart failure NOS
ACE score	-0.0102677	0.0353069	0.987594	0.991977	0.989785	0.771195	11513	192	11321	Other specified osteoporosis
ACE score	0.0112645	0.0387703	1.00887	1.01379	1.01133	0.7714	11948	138	11810	Disorders of conjunctiva
ACE score	-0.0267231	0.0927658	0.967966	0.979295	0.973631	0.773292	13177	33	13144	Paraproteinemia
ACE score	0.0230437	0.0803759	1.01815	1.02847	1.02331	0.774343	12770	29	12741	Abnormal granulation tissue
ACE score	-0.00387757	0.0135687	0.995283	0.996978	0.99613	0.775051	13016	1695	11321	Osteopenia
ACE score	0.02446	0.0882656	1.01909	1.03044	1.02476	0.781689	12249	21	12228	Benign neoplasm of other female genital organs
ACE score	-0.0164125	0.0601089	0.980013	0.98743	0.983721	0.784817	12185	57	12128	Vascular hamartomas and non-neoplastic nevi
ACE score	-0.0193543	0.071465	0.976435	0.985228	0.980832	0.786528	9424	43	9381	Eosinophilic esophagitis
ACE score	0.0211277	0.0781806	1.01635	1.02636	1.02135	0.786974	11719	35	11684	Acquired deformities of finger
ACE score	0.00935821	0.0347268	1.0072	1.0116	1.0094	0.78756	12903	162	12741	Scar conditions and fibrosis of skin
ACE score	-0.0198212	0.0737194	0.975841	0.984907	0.980374	0.788027	13452	40	13412	Hyperventilation
ACE score	-0.0133074	0.0497709	0.983701	0.989861	0.986781	0.789181	13634	69	13565	Preeclampsia and eclampsia
ACE score	0.0102013	0.0384485	1.00782	1.01269	1.01025	0.79076	10971	140	10831	Hereditary hemolytic anemias
ACE score	-0.0196351	0.0752044	0.975932	0.985181	0.980556	0.794024	11629	39	11590	Hemorrhagic disorder due to intrinsic circulating anticoagulants
ACE score	-0.0266401	0.102046	0.967478	0.979943	0.973712	0.794046	9407	26	9381	Ulcer of esophagus
ACE score	0.0183747	0.0710538	1.01401	1.02308	1.01854	0.795942	9249	40	9209	Plica syndrome
ACE score	0.00655212	0.0264889	1.0049	1.00825	1.00657	0.804635	12395	303	12092	Rosacea
ACE score	-0.0106819	0.0436291	0.986668	0.992082	0.989375	0.806585	12448	131	12317	Heart transplant/surgery
ACE score	0.0184952	0.0764205	1.01379	1.02355	1.01867	0.808766	13725	30	13695	NA
ACE score	0.00522082	0.0215825	1.00387	1.0066	1.00523	0.808858	12885	456	12429	Neoplasm of uncertain behavior of skin
ACE score	0.0126653	0.0523625	1.00942	1.01607	1.01275	0.808875	13725	78	13647	Abnormal results of other function studies (bladder, pancreas, placenta, spleen, etc)
ACE score	-0.00883199	0.0365548	0.988935	0.993479	0.991207	0.809083	12397	133	12264	Inflammatory disease of breast
ACE score	0.0159793	0.0662306	1.01189	1.02033	1.01611	0.809348	10212	43	10169	Fibrosclerosis of breast
ACE score	0.0163642	0.0678513	1.01217	1.02082	1.0165	0.809417	13514	50	13464	Benign neoplasm of adrenal gland
ACE score	0.0241516	0.100641	1.01798	1.03091	1.02445	0.810347	12512	26	12486	Chronic prostatitis
ACE score	-0.0143389	0.0604134	0.982029	0.989499	0.985763	0.812387	11637	47	11590	Coagulation defects complicating pregnancy or postpartum
ACE score	0.0041703	0.01823	1.00303	1.00533	1.00418	0.819055	12424	614	11810	Inflammation of the eye
ACE score	0.0102585	0.0452789	1.00744	1.01318	1.01031	0.820764	13517	105	13412	Spondylolisthesis, congenital
ACE score	-0.0110676	0.0491865	0.985943	0.992044	0.988993	0.82197	11914	104	11810	Ptosis of eyelid
ACE score	-0.0114815	0.0513576	0.9854	0.991769	0.988584	0.8231	13725	101	13624	Cancer of urinary organs (incl. kidney and bladder)
ACE score	0.0126514	0.0568974	1.00912	1.01635	1.01273	0.824038	12151	79	12072	Degenerative and vascular disorders of ear
ACE score	-0.00959449	0.0435854	0.987744	0.993159	0.990451	0.825769	13500	109	13391	Uterine/Uterovaginal prolapse
ACE score	-0.0107331	0.0499628	0.986225	0.992425	0.989324	0.829907	12342	78	12264	Breast disorder NOS
ACE score	0.00525879	0.0245325	1.00373	1.00682	1.00527	0.830266	11998	304	11694	Disorders of uterus, NEC
ACE score	-0.0215692	0.100622	0.972484	0.984837	0.978662	0.830267	9929	27	9902	Antilipemic and antiarteriosclerotic drugs causing adverse effects in therapeutic use
ACE score	0.0193401	0.0902745	1.01376	1.0253	1.01953	0.830362	12931	26	12905	Retinal hemorrhage/ischemia
ACE score	0.00382666	0.018569	1.00267	1.005	1.00383	0.83673	13339	693	12646	Seborrheic keratosis
ACE score	0.0119601	0.0584083	1.00833	1.01574	1.01203	0.837754	11085	75	11010	Chronic Kidney Disease, Stage IV
ACE score	-0.0160442	0.0792008	0.979196	0.988972	0.984084	0.839466	12800	36	12764	Hereditary hemochromatosis
ACE score	-0.00267687	0.0132426	0.996499	0.998155	0.997327	0.839806	12992	1182	11810	Conjunctivitis, infectious
ACE score	0.0142861	0.0707436	1.00989	1.01889	1.01439	0.839962	12167	39	12128	Nevus, non-neoplastic
ACE score	0.00703851	0.0349024	1.00486	1.00927	1.00706	0.84018	12617	188	12429	Melanomas of skin
ACE score	0.013688	0.0680456	1.00946	1.01811	1.01378	0.840574	13278	50	13228	Complications of cardiac/vascular device, implant, and graft
ACE score	0.012929	0.0652191	1.00887	1.01716	1.01301	0.842857	12785	44	12741	Keloid scar
ACE score	-0.0103135	0.0532921	0.986432	0.993047	0.989739	0.846545	10043	79	9964	Hepatitis NOS
ACE score	0.0119326	0.0624191	1.00804	1.01597	1.012	0.848393	9912	49	9863	Osteochondropathies
ACE score	0.00291167	0.0152717	1.00196	1.00388	1.00292	0.848794	12672	1351	11321	Osteoporosis
ACE score	0.0113858	0.0597481	1.00766	1.01524	1.01145	0.848867	13021	68	12953	Open-angle glaucoma
ACE score	-0.00754778	0.0409221	0.989934	0.995028	0.992481	0.853666	11466	145	11321	Pathologic fracture
ACE score	0.00638411	0.0353327	1.00417	1.00863	1.0064	0.856614	13104	151	12953	Stomatitis and mucositis
ACE score	0.0112543	0.0646311	1.00722	1.01542	1.01132	0.861763	13510	46	13464	Benign neoplasm of pituitary gland and craniopharyngeal duct (pouch)
ACE score	-0.0105481	0.0652997	0.985455	0.99356	0.989507	0.871673	12336	59	12277	Disorders of penis
ACE score	0.00241767	0.0154582	1.00145	1.00339	1.00242	0.875717	13038	1079	11959	Degenerative skin conditions and other dermatoses
ACE score	0.0139602	0.0938168	1.00809	1.02003	1.01406	0.88171	13572	22	13550	Chromosomal anomalies and genetic disorders
ACE score	-0.0112769	0.0758108	0.984085	0.993488	0.988786	0.88175	13470	43	13427	Hemorrhage from gastrointestinal ulcer
ACE score	0.00970822	0.0670058	1.00551	1.014	1.00976	0.884801	13675	51	13624	Cancer of kidney and renal pelvis
ACE score	-0.00834875	0.0604145	0.987929	0.995444	0.991686	0.890089	12513	58	12455	Disorders of external ear
ACE score	-0.0131817	0.0955683	0.98099	0.992821	0.986905	0.890296	12560	20	12540	Chronic inflammatory pelvic disease
ACE score	-0.00909727	0.0660053	0.986841	0.995046	0.990944	0.890378	9439	58	9381	Esophageal bleeding (varices/hemorrhage)
ACE score	0.00701934	0.0511707	1.00381	1.01028	1.00704	0.890892	12181	73	12108	Dermatomycoses
ACE score	0.00158394	0.0118309	1.00084	1.00233	1.00159	0.893496	13725	2404	11321	Osteoporosis/Osteopenia
ACE score	-0.00878246	0.0678575	0.987037	0.995475	0.991256	0.897021	10880	49	10831	Pernicious anemia
ACE score	0.00636934	0.0494383	1.00327	1.00951	1.00639	0.897489	13221	69	13152	Placenta previa and abruptio placenta
ACE score	0.00889605	0.069075	1.00457	1.01331	1.00894	0.897525	11989	43	11946	Nerve plexus lesions
ACE score	0.00659581	0.0540755	1.0032	1.01003	1.00662	0.90292	11755	71	11684	Contracture of joint
ACE score	-0.0127517	0.105096	0.98082	0.993837	0.987329	0.903427	13491	25	13466	Cancer of other male genital organs
ACE score	0.00863899	0.0719228	1.00413	1.01323	1.00868	0.904392	13323	35	13288	Endometrial hyperplasia
ACE score	0.00641032	0.0542838	1.003	1.00986	1.00643	0.905997	12180	72	12108	Mycoses
ACE score	0.0106748	0.0936671	1.0048	1.01667	1.01073	0.909265	12606	20	12586	Alopecia Areata
ACE score	0.00379038	0.0333613	1.0017	1.0059	1.0038	0.909542	12878	392	12486	Elevated prostate specific antigen [PSA]
ACE score	0.00733061	0.0646678	1.00327	1.01144	1.00736	0.909747	13194	61	13133	Crystal arthropathies
ACE score	0.00692818	0.0628206	1.00299	1.01092	1.00695	0.912183	11735	51	11684	Flat foot
ACE score	0.00555359	0.0509848	1.00235	1.00878	1.00557	0.913261	13585	67	13518	Venous/cerebrovascular complications embolism in pregnancy and the puerperium
ACE score	0.010379	0.0997251	1.00411	1.01675	1.01043	0.917109	13725	21	13704	NA
ACE score	-0.0111026	0.106972	0.982324	0.995595	0.988959	0.917336	11200	20	11180	Alkalosis
ACE score	-0.00883307	0.0857899	0.985873	0.99654	0.991206	0.917993	11618	28	11590	Primary thrombocytopenia
ACE score	0.00384765	0.0393229	1.00138	1.00633	1.00386	0.922053	13418	130	13288	Toxic effect of venom
ACE score	0.00134166	0.0137183	1.00048	1.0022	1.00134	0.922091	13392	1069	12323	Diseases of sebaceous glands
ACE score	-0.00594477	0.061953	0.990211	0.997936	0.994073	0.923555	11640	50	11590	Congenital coagulation defects
ACE score	-0.00386717	0.0403579	0.993619	0.998662	0.99614	0.923662	9751	130	9621	Adverse reaction to serum or vaccine
ACE score	0.00295519	0.0315261	1.00098	1.00494	1.00296	0.925317	8166	186	7980	Chronic tonsillitis and adenoiditis
ACE score	0.00457065	0.0488143	1.00151	1.00766	1.00458	0.9254	13223	71	13152	Missed abortion/Hydatidiform mole
ACE score	-0.00231151	0.0260959	0.996059	0.999324	0.997691	0.929418	12365	293	12072	Other disorders of ear
ACE score	-0.00711224	0.0812198	0.987855	0.997971	0.992913	0.93022	10825	31	10794	Benign neoplasm of kidney and other urinary organs
ACE score	-0.008093	0.0941734	0.986081	0.997799	0.99194	0.931516	12652	25	12627	Urinary complications NEC
ACE score	0.007191	0.0849553	1.00185	1.01258	1.00722	0.932544	11617	27	11590	Congenital deficiency of other clotting factors (including factor VII)
ACE score	0.00190244	0.0231726	1.00045	1.00336	1.0019	0.934568	12183	373	11810	Inflammation of eyelids
ACE score	-0.00628244	0.0810621	0.988686	0.99879	0.993737	0.938225	12119	27	12092	Pityriasis
ACE score	-0.00399015	0.0521463	0.992761	0.999275	0.996018	0.939007	11514	115	11399	Heart valve replaced
ACE score	-0.00539228	0.0709014	0.9902	0.999045	0.994622	0.939377	11019	47	10972	Fracture of unspecified part of femur
ACE score	0.00382315	0.0514342	1.00059	1.00707	1.00383	0.940747	13494	82	13412	Apnea
ACE score	-0.00198035	0.0271023	0.996325	0.999718	0.998022	0.941751	11951	257	11694	Noninflammatory disorders of cervix
ACE score	0.00262458	0.0370588	1.0003	1.00496	1.00263	0.943539	13097	192	12905	Degeneration of macula and posterior pole of retina
ACE score	0.00618636	0.0933591	1.00031	1.0121	1.00621	0.947168	11966	24	11942	Disease of capillaries
ACE score	0.00412506	0.0704758	0.999696	1.00857	1.00413	0.953325	11992	45	11947	Hypoparathyroidism
ACE score	-0.00159835	0.0287972	0.9966	1.00021	0.998403	0.955737	12082	272	11810	Other disorders of eyelids
ACE score	0.00164284	0.0319381	0.999638	1.00365	1.00164	0.958976	13480	167	13313	Problems associated with amniotic cavity and membranes
ACE score	0.00213122	0.0451199	0.999298	1.00497	1.00213	0.962326	12856	96	12760	Optic neuritis/neuropathy
ACE score	0.00460111	0.0985101	0.998405	1.01082	1.00461	0.962747	9707	23	9684	Oliguria and anuria
ACE score	-0.00464994	0.105167	0.988795	1.00193	0.995361	0.964733	13272	20	13252	Subarachnoid hemorrhage (injury)
ACE score	0.00121909	0.0288543	0.999408	1.00303	1.00122	0.9663	11092	261	10831	Acute posthemorrhagic anemia
ACE score	-0.00119716	0.033134	0.996728	1.00088	0.998804	0.971178	12961	197	12764	Hypocalcemia
ACE score	0.00191429	0.0579357	0.998276	1.00556	1.00192	0.973641	13271	67	13204	Upper gastrointestinal congenital anomalies
ACE score	0.000701774	0.0212497	0.999369	1.00204	1.0007	0.973655	11984	663	11321	Senile osteoporosis
ACE score	0.00169997	0.0626842	0.997764	1.00564	1.0017	0.978364	12610	64	12546	Calculus of lower urinary tract
ACE score	0.000756683	0.0307195	0.998829	1.00269	1.00076	0.980348	12692	263	12429	Basal cell carcinoma
ACE score	0.00164266	0.0772627	0.99679	1.0065	1.00164	0.983038	12563	44	12519	Primary pulmonary hypertension
ACE score	-0.00196503	0.0982812	0.991885	1.00419	0.998037	0.984048	11938	21	11917	Dystrophy of female genital tract
ACE score	-0.000190702	0.0162256	0.998792	1.00083	0.999809	0.990623	11384	889	10495	Decreased white blood cell count
ACE score	0.000615047	0.0787327	0.995675	1.00556	1.00062	0.993767	11968	28	11940	Other specified diffuse diseases of connective tissue
ACE score	0.000210682	0.0460968	0.99732	1.0031	1.00021	0.996353	13391	78	13313	Abnormality of organs and soft tissues of pelvis complicating pregnancy, childbirth, or the puerperium
ACE score	-5.143e-05	0.0128928	0.99914	1.00076	0.999949	0.996817	13059	1249	11810	Infection of the eye
ACE score	-0.000299168	0.0778972	0.994817	1.00459	0.999701	0.996936	12472	43	12429	Carcinoma in situ of skin
