# Supplementary material for: Using phenome-wide association studies and the SF-12 quality of life metric to identify profound consequences of adverse childhood experiences on adult mental and physical health in a Northern Nevadan population
Source: Front Psychiatry. 2022 Oct 6;13:984366. doi: 10.3389/fpsyt.2022.984366 (PMC9583677; doi:10.3389/fpsyt.2022.984366)
Supplement: Supplementary file 4 [file Table_3.XLSX]

## Sheet: Results.Phewas.AceScore.ALL_Jun
Table S7
Predictor	Beta	SE	Lower	Upper	OR	P-value	N Total	N Cases	N Controls	Phenotype
ACE score	0.433637	0.0135937	1.54155	1.54418	1.54286	2.68161e-223	6962	1555	5407	Posttraumatic stress disorder
ACE score	0.300953	0.0101122	1.35029	1.352	1.35115	1.23885e-194	10606	5199	5407	Major depressive disorder
ACE score	0.291003	0.00994595	1.33693	1.3386	1.33777	3.50406e-188	11031	5624	5407	Depression
ACE score	0.289787	0.00991366	1.33531	1.33697	1.33614	7.80676e-188	11129	5722	5407	Mood disorders
ACE score	0.262398	0.0095318	1.29927	1.30082	1.30004	7.97601e-167	11894	6487	5407	Anxiety disorders
ACE score	0.262644	0.00978893	1.29957	1.30116	1.30036	1.41731e-158	11019	5612	5407	Anxiety disorder
ACE score	0.252027	0.0101683	1.28581	1.28745	1.28663	1.28035e-135	11610	2023	9587	Substance addiction and disorders
ACE score	0.406606	0.0172781	1.50009	1.50334	1.50171	1.87392e-122	6077	670	5407	Bipolar
ACE score	0.308935	0.0142162	1.36076	1.36319	1.36197	1.04189e-104	6623	1216	5407	Schizophrenia/psychotic disorders
ACE score	0.189704	0.00896132	1.20821	1.20957	1.20889	1.83703e-99	12873	3286	9587	Tobacco use disorder
ACE score	0.346627	0.0164709	1.41283	1.41575	1.41429	2.54827e-98	6207	800	5407	Eating disorder
ACE score	0.363078	0.017735	1.43615	1.43935	1.43775	3.79207e-93	6004	597	5407	Obsessive-compulsive disorders
ACE score	0.296177	0.0145268	1.34348	1.34593	1.34471	2.1194e-92	6564	1157	5407	Psychosis
ACE score	0.27682	0.0140877	1.31776	1.3201	1.31893	5.80262e-86	6668	1261	5407	Generalized anxiety disorder
ACE score	0.219754	0.0128753	1.24476	1.24678	1.24577	2.57253e-65	7099	1692	5407	Other mental disorder
ACE score	0.242247	0.0151023	1.2729	1.27532	1.27411	6.67299e-58	6475	1068	5407	Adjustment reaction
ACE score	0.283856	0.0185743	1.3267	1.32979	1.32824	1.0048e-52	5993	586	5407	Dysthymic disorder
ACE score	0.196955	0.0134342	1.21666	1.21872	1.21769	1.15e-48	13659	860	12799	Attention deficit hyperactivity disorder
ACE score	0.194005	0.0132609	1.21309	1.21511	1.2141	1.81183e-48	13689	890	12799	Pervasive developmental disorders
ACE score	0.407289	0.0291942	1.49999	1.50549	1.50274	3.10179e-44	5582	175	5407	Suicidal ideation or attempt
ACE score	0.274053	0.020287	1.31361	1.31696	1.31528	1.38811e-41	5845	438	5407	Agoraphobia and Panic Disorder
ACE score	0.43261	0.033615	1.53803	1.54453	1.54128	6.67908e-38	5534	127	5407	Suicidal ideation
ACE score	0.214142	0.0167243	1.2375	1.2401	1.2388	1.55318e-37	10195	608	9587	Alcohol-related disorders
ACE score	0.126104	0.0103745	1.13366	1.13514	1.1344	5.38644e-34	10688	1908	8780	Morbid obesity
ACE score	0.102882	0.00862198	1.10776	1.10896	1.10836	8.00672e-33	13876	2953	10923	Nausea and vomiting
ACE score	0.105542	0.00886928	1.11069	1.11193	1.11131	1.18809e-32	12814	3253	9561	Sleep disorders
ACE score	0.159483	0.0135776	1.17191	1.1739	1.1729	7.40092e-32	13339	958	12381	Tooth Diseases
ACE score	0.498858	0.0425797	1.64245	1.65125	1.64684	1.0572e-31	5484	77	5407	Schizophrenia
ACE score	0.219142	0.018741	1.24355	1.24647	1.24501	1.38137e-31	10044	457	9587	Alcoholism
ACE score	0.0941394	0.00813242	1.09815	1.09927	1.09871	5.46464e-31	12941	4161	8780	Obesity
ACE score	0.0878521	0.00768716	1.0913	1.09235	1.09183	3.01556e-30	13876	5096	8780	Overweight
ACE score	0.112394	0.0098467	1.11826	1.11964	1.11895	3.54316e-30	11981	2420	9561	Insomnia
ACE score	0.115679	0.0103376	1.12191	1.12336	1.12264	4.56259e-29	11964	2403	9561	Sleep apnea
ACE score	0.108386	0.00979286	1.11379	1.11516	1.11448	1.79635e-28	9962	2866	7096	Shortness of breath
ACE score	0.0968059	0.00877977	1.10104	1.10225	1.10165	2.8625e-28	13030	3498	9532	Esophagitis
ACE score	0.0957953	0.00872297	1.09993	1.10114	1.10053	4.66678e-28	13106	3574	9532	Diseases of esophagus
ACE score	0.0976055	0.00889535	1.10191	1.10314	1.10253	5.17342e-28	12909	3377	9532	GERD
ACE score	0.0938876	0.00894708	1.09782	1.09905	1.09844	9.23791e-26	12275	3055	9220	Digestive symptoms
ACE score	0.432878	0.0417992	1.53765	1.54573	1.54169	3.92542e-25	5486	79	5407	Suicide or self-inflicted injury
ACE score	0.460441	0.0459269	1.58022	1.58935	1.58477	1.17743e-23	5471	64	5407	Personality disorders
ACE score	0.0797638	0.00795975	1.08249	1.08357	1.08303	1.23383e-23	13876	4603	9273	Back pain
ACE score	0.162973	0.0163125	1.1758	1.17821	1.17701	1.6742e-23	10077	848	9229	Chronic airway obstruction
ACE score	0.0929677	0.00936471	1.09678	1.09807	1.09743	3.16237e-23	11808	2579	9229	Asthma
ACE score	0.201584	0.0206069	1.22176	1.22492	1.22334	1.34055e-22	12446	349	12097	Chronic pain syndrome
ACE score	0.0976388	0.0100098	1.10187	1.10326	1.10256	1.76811e-22	12724	1987	10737	Migraine
ACE score	0.123899	0.0128316	1.13099	1.13281	1.1319	4.64702e-22	13525	1150	12375	Neurological disorders
ACE score	0.0848949	0.00886853	1.088	1.08921	1.0886	1.0425e-21	11645	3790	7855	Chronic pain
ACE score	0.0921822	0.00964227	1.0959	1.09723	1.09656	1.1751e-21	13793	2462	11331	Electrolyte Disorders
ACE score	0.0733634	0.00768932	1.0756	1.07664	1.07612	1.41544e-21	13876	4933	8943	Abdominal pain
ACE score	0.114022	0.0119844	1.11994	1.12162	1.12078	1.83105e-21	13876	1282	12594	Constipation
ACE score	0.107673	0.0113447	1.11289	1.11448	1.11368	2.28702e-21	11478	1917	9561	Obstructive sleep apnea
ACE score	0.119019	0.0126138	1.1255	1.12728	1.12639	3.88739e-21	11271	1218	10053	Opiates affecting therapy
ACE score	0.0942192	0.0102329	1.0981	1.09951	1.0988	3.33833e-20	9805	2709	7096	Other dyspnea
ACE score	0.250981	0.0272659	1.28309	1.28748	1.28529	3.41905e-20	5645	238	5407	Psychogenic and somatoform disorders
ACE score	0.169867	0.0185571	1.18377	1.18653	1.18515	5.49969e-20	10520	467	10053	Poisoning by analgesics
ACE score	0.0981992	0.010757	1.10244	1.10393	1.10318	6.92113e-20	11513	1981	9532	Heartburn
ACE score	0.109082	0.0119613	1.11442	1.11609	1.11525	7.54164e-20	12428	1482	10946	Thoracic lumbosacral neuritis
ACE score	0.530967	0.0589149	1.69431	1.70688	1.70058	2.01521e-19	5447	40	5407	Antisocial/borderline personality disorder
ACE score	0.089901	0.0100081	1.09338	1.09475	1.09407	2.63954e-19	13876	1992	11884	Diarrhea
ACE score	0.121547	0.0136051	1.12828	1.13021	1.12924	4.11135e-19	11101	1048	10053	Allergy to medicinal agents
ACE score	0.095369	0.010712	1.09933	1.1008	1.10006	5.43593e-19	13307	1976	11331	Electrolyte imbalance
ACE score	0.107393	0.0120695	1.11253	1.11422	1.11337	5.68967e-19	12721	1390	11331	Hypopotassemia
ACE score	0.119858	0.0135036	1.12638	1.12829	1.12734	6.92933e-19	10236	1016	9220	Noninfectious gastroenteritis
ACE score	0.0892073	0.0100744	1.09262	1.094	1.09331	8.37763e-19	12782	3367	9415	Osteoarthrosis NOS
ACE score	0.0917146	0.0103706	1.09534	1.09676	1.09605	9.25871e-19	13876	1806	12070	Contusion
ACE score	0.107104	0.0122188	1.1122	1.1139	1.11305	1.85948e-18	10656	1436	9220	Functional digestive disorders
ACE score	0.0879376	0.01016	1.09122	1.09262	1.09192	4.91671e-18	12689	1952	10737	Headache Syndromes
ACE score	0.0839016	0.00975779	1.08686	1.08819	1.08752	8.08169e-18	13409	3334	10075	Arthropathy NOS
ACE score	0.0730655	0.00850979	1.07523	1.07638	1.0758	9.00071e-18	13832	3539	10293	Nonspecific chest pain
ACE score	0.0829605	0.00969341	1.08584	1.08716	1.0865	1.14397e-17	13450	3375	10075	Other arthropathies
ACE score	0.0932605	0.0109249	1.097	1.0985	1.09775	1.38338e-17	12308	2126	10182	Degeneration of intervertebral disc
ACE score	0.0802372	0.00942522	1.0829	1.08418	1.08354	1.6943e-17	11921	2692	9229	Bronchitis
ACE score	0.0654554	0.00768997	1.06713	1.06816	1.06765	1.71266e-17	13876	6021	7855	Pain
ACE score	0.0953369	0.0112567	1.09925	1.10081	1.10003	2.46757e-17	13876	1536	12340	Myalgia and myositis unspecified
ACE score	0.0962289	0.0113848	1.10023	1.1018	1.10101	2.85372e-17	11147	1831	9316	Diabetes mellitus
ACE score	0.114525	0.0135948	1.12038	1.1223	1.12134	3.63283e-17	9744	964	8780	Abnormal weight gain
ACE score	0.0965813	0.011569	1.1006	1.1022	1.1014	6.92703e-17	12381	1579	10802	Pneumonia
ACE score	0.0967192	0.0115998	1.10075	1.10235	1.10155	7.55697e-17	11085	1769	9316	Type 2 diabetes
ACE score	0.200872	0.0244095	1.2206	1.22434	1.22247	1.88391e-16	12616	235	12381	Diseases of pulp and periapical tissues
ACE score	0.201998	0.0246228	1.22196	1.22574	1.22385	2.33095e-16	12612	231	12381	Periapical abscess
ACE score	0.0823649	0.0100523	1.08517	1.08654	1.08585	2.53364e-16	12750	2568	10182	Intervertebral disc disorders
ACE score	0.0905835	0.011066	1.09405	1.09557	1.09481	2.70562e-16	11749	1696	10053	Poisoning by antibiotics
ACE score	0.0753492	0.00922637	1.07764	1.07888	1.07826	3.16887e-16	12833	2670	10163	Sprains and strains
ACE score	0.108641	0.0133273	1.11383	1.11569	1.11476	3.58826e-16	12373	1042	11331	Hypovolemia
ACE score	0.160626	0.0198474	1.17278	1.17571	1.17425	5.81931e-16	10097	536	9561	Central sleep apnea
ACE score	0.119824	0.0148138	1.12625	1.12835	1.1273	6.03182e-16	11766	820	10946	Cervical radiculitis
ACE score	0.191999	0.0237514	1.20987	1.21347	1.21167	6.28389e-16	9557	328	9229	Chronic bronchitis
ACE score	0.302469	0.0375272	1.35001	1.35638	1.3532	7.62958e-16	12469	88	12381	Dental caries
ACE score	0.0797946	0.00991413	1.08239	1.08374	1.08306	8.37614e-16	13876	2153	11723	Cervicalgia
ACE score	0.15799	0.019699	1.16971	1.1726	1.17115	1.05555e-15	12495	391	12104	Convulsions
ACE score	0.0949275	0.0118522	1.09876	1.1004	1.09958	1.15414e-15	12440	1494	10946	Sciatica
ACE score	0.27773	0.0347313	1.31726	1.32301	1.32013	1.27948e-15	5542	135	5407	Mental disorders durring/after pregnancy
ACE score	0.0617594	0.00779585	1.06319	1.06423	1.06371	2.33569e-15	13876	4873	9003	Malaise and fatigue
ACE score	0.111027	0.014073	1.11644	1.11841	1.11742	3.03776e-15	10956	1121	9835	Urinary incontinence
ACE score	0.220989	0.028026	1.24512	1.2495	1.24731	3.14155e-15	5650	243	5407	Sexual and gender identity disorders
ACE score	0.282695	0.0358707	1.32372	1.32969	1.3267	3.24968e-15	12478	97	12381	Diseases of hard tissues of teeth
ACE score	0.144991	0.0184941	1.15469	1.15737	1.15603	4.50999e-15	12560	456	12104	Epilepsy, seizures
ACE score	0.0667058	0.0085669	1.06841	1.06956	1.06898	6.8917e-15	11933	4078	7855	Acute pain
ACE score	0.0710634	0.00915153	1.07303	1.07427	1.07365	8.15212e-15	13876	4461	9415	Osteoarthrosis
ACE score	0.225046	0.0291345	1.25009	1.25467	1.25238	1.12385e-14	5629	222	5407	Phobia
ACE score	0.112134	0.0145316	1.11764	1.11968	1.11866	1.19473e-14	10507	946	9561	Organic or persistent insomnia
ACE score	0.115918	0.015081	1.12184	1.12397	1.1229	1.514e-14	9978	749	9229	Asthma with exacerbation
ACE score	0.121955	0.0162883	1.12855	1.13086	1.1297	7.03163e-14	13276	767	12509	NA
ACE score	0.148427	0.019848	1.15856	1.16145	1.16001	7.53737e-14	10029	468	9561	Sleep related movement disorders
ACE score	0.0947247	0.012678	1.09848	1.10023	1.09936	7.92517e-14	11648	1466	10182	Spinal stenosis
ACE score	0.13508	0.0180841	1.14333	1.14593	1.14463	8.04806e-14	13103	594	12509	Respiratory failure
ACE score	0.0612695	0.00827989	1.06263	1.06374	1.06319	1.36394e-13	13876	4013	9863	Pain in Limb
ACE score	0.128711	0.017466	1.13612	1.13861	1.13736	1.71578e-13	13438	554	12884	Other disorders of intestine
ACE score	0.0824191	0.0111856	1.08515	1.08667	1.08591	1.72794e-13	13530	1663	11867	Disorders of function of stomach
ACE score	0.100133	0.0136178	1.10437	1.10626	1.10532	1.93706e-13	11226	1044	10182	Other back disorders
ACE score	0.0649468	0.00883463	1.06651	1.06769	1.0671	1.96164e-13	13841	5056	8785	Essential hypertension
ACE score	0.125877	0.0171274	1.13293	1.13536	1.13414	1.98964e-13	13876	660	13216	Asphyxia/Hypoxemia
ACE score	0.055372	0.00756195	1.05643	1.05744	1.05693	2.43482e-13	13876	6780	7096	Respiratory symptoms
ACE score	0.136981	0.0187192	1.14546	1.14815	1.14681	2.52353e-13	13876	430	13446	Bariatric surgery
ACE score	0.0643898	0.00880758	1.06592	1.0671	1.06651	2.65695e-13	13876	5091	8785	Hypertension
ACE score	0.230007	0.03157	1.25612	1.2611	1.25861	3.20178e-13	5590	183	5407	Psychogenic disorder
ACE score	0.195726	0.0269098	1.21414	1.21825	1.21619	3.50515e-13	5661	254	5407	Tension headache
ACE score	0.132128	0.0182018	1.13995	1.14256	1.14125	3.89759e-13	10088	527	9561	Hypersomnia
ACE score	0.078833	0.0109095	1.08128	1.08276	1.08202	4.97009e-13	12354	2172	10182	Spondylosis and allied disorders
ACE score	0.0556521	0.00773081	1.05672	1.05774	1.05723	6.07686e-13	13876	6283	7593	Pain in joint
ACE score	0.107182	0.0148903	1.1121	1.11418	1.11314	6.10749e-13	10405	1185	9220	Diverticulosis/Diverticulitis
ACE score	0.0845173	0.0117722	1.08739	1.089	1.08819	7.00053e-13	11531	1368	10163	Sprains and strains of back and neck
ACE score	0.0802776	0.011401	1.08281	1.08436	1.08359	1.90489e-12	13464	1597	11867	Dyspepsia and other specified disorders of function of stomach
ACE score	0.0941038	0.0133744	1.09775	1.0996	1.09867	1.97705e-12	11139	1086	10053	Allergy/adverse effect of penicillin
ACE score	0.0607608	0.00865019	1.06207	1.06322	1.06264	2.15281e-12	13402	3731	9671	Cardiac dysrhythmias
ACE score	0.0988366	0.0140917	1.10291	1.10486	1.10389	2.31892e-12	8106	1010	7096	Painful respiration
ACE score	0.0776208	0.0110849	1.07996	1.08146	1.08071	2.51651e-12	12279	2097	10182	Spondylosis without myelopathy
ACE score	0.140558	0.0201164	1.14946	1.15237	1.15092	2.80336e-12	10282	371	9911	Pyelonephritis
ACE score	0.0699789	0.0100533	1.07181	1.07316	1.07249	3.38445e-12	12280	2165	10115	Viral infection
ACE score	0.147228	0.0212931	1.15707	1.16017	1.15862	4.70007e-12	9958	397	9561	Restless legs syndrome
ACE score	0.118593	0.017204	1.1247	1.12713	1.12591	5.45062e-12	9809	589	9220	Irritable Bowel Syndrome
ACE score	0.228407	0.0333647	1.25397	1.25923	1.2566	7.60732e-12	5564	157	5407	Acute reaction to stress
ACE score	0.207135	0.0305093	1.2278	1.2325	1.23015	1.1272e-11	5616	209	5407	Decreased libido
ACE score	0.22771	0.0336013	1.25308	1.25837	1.25572	1.2284e-11	12915	116	12799	Conduct disorders
ACE score	0.0627639	0.00926366	1.06416	1.06539	1.06478	1.24165e-11	12393	2878	9515	Disturbance of skin sensation
ACE score	0.120183	0.0177824	1.12645	1.12896	1.1277	1.39383e-11	12902	527	12375	Other specified nonpsychotic and/or transient mental disorders
ACE score	0.14978	0.0222111	1.15996	1.1632	1.16158	1.54654e-11	12383	285	12098	Polycystic ovaries
ACE score	0.169318	0.0252593	1.18262	1.18637	1.1845	2.03928e-11	10377	262	10115	Viral hepatitis
ACE score	0.242495	0.0362025	1.27153	1.27732	1.27442	2.10894e-11	10227	112	10115	Viral hepatitis C
ACE score	0.185016	0.0276861	1.20115	1.20533	1.20324	2.34675e-11	9470	241	9229	Obstructive chronic bronchitis
ACE score	0.0870761	0.0130574	1.09009	1.09187	1.09098	2.58008e-11	13738	1235	12503	Abnormal movement
ACE score	0.207792	0.0312819	1.22854	1.23337	1.23096	3.0828e-11	12520	139	12381	Acute periodontitis
ACE score	0.0962337	0.0145139	1.10001	1.10202	1.10102	3.34708e-11	13240	958	12282	Diaphragmatic hernia
ACE score	0.205704	0.0312379	1.22598	1.2308	1.22839	4.54612e-11	12521	140	12381	Periodontitis (acute or chronic)
ACE score	0.183315	0.0279231	1.19909	1.2033	1.20119	5.2037e-11	12564	183	12381	Gingival and periodontal diseases
ACE score	0.104128	0.0160086	1.10863	1.11086	1.10974	7.7954e-11	10794	741	10053	Adverse drug events and drug allergies
ACE score	0.103989	0.0160065	1.10848	1.1107	1.10959	8.21005e-11	10233	1013	9220	Diverticulosis
ACE score	0.11015	0.0169836	1.11526	1.11764	1.11645	8.83274e-11	13837	681	13156	Symptoms involving nervous and musculoskeletal systems
ACE score	0.0961395	0.0148477	1.09989	1.10194	1.10091	9.47826e-11	13085	802	12283	Gastrointestinal hemorrhage
ACE score	0.0703228	0.0109495	1.07212	1.07359	1.07285	1.34072e-10	13274	1695	11579	Superficial cellulitis and abscess
ACE score	0.079921	0.0124547	1.08236	1.08405	1.0832	1.39049e-10	12334	1310	11024	Other chronic nonalcoholic liver disease
ACE score	0.46778	0.0729042	1.58917	1.60376	1.59645	1.39563e-10	5431	24	5407	Dissociative disorder
ACE score	0.0787886	0.0123623	1.08114	1.08281	1.08198	1.85009e-10	12364	1340	11024	Chronic liver disease and cirrhosis
ACE score	0.0623858	0.00979536	1.06372	1.06503	1.06437	1.90372e-10	13673	2350	11323	Dizziness and giddiness (Light-headedness and vertigo)
ACE score	0.103214	0.0162149	1.1076	1.10986	1.10873	1.94823e-10	11365	628	10737	Migraine w/ aura
ACE score	0.0936879	0.0147718	1.0972	1.09923	1.09822	2.26264e-10	9834	831	9003	Chronic fatigue syndrome
ACE score	0.10121	0.0160782	1.10539	1.10762	1.10651	3.07664e-10	13876	742	13134	Exhaustion/Starvation
ACE score	0.16533	0.026356	1.17783	1.18173	1.17978	3.54219e-10	9587	271	9316	Type 2 Diabetes (neurological)
ACE score	0.11978	0.0191077	1.1259	1.1286	1.12725	3.64137e-10	12894	519	12375	Memory loss
ACE score	0.0962406	0.0153757	1.09996	1.10209	1.10102	3.86844e-10	10418	886	9532	Dysphagia
ACE score	0.0827157	0.0132255	1.08533	1.08713	1.08623	3.99355e-10	13554	1649	11905	Ischemic Heart Disease
ACE score	0.0612639	0.00987417	1.06252	1.06384	1.06318	5.48863e-10	13329	2347	10982	Other anemias
ACE score	0.155493	0.025064	1.1664	1.17007	1.16823	5.51056e-10	9580	351	9229	Emphysema
ACE score	0.0731205	0.0118094	1.07506	1.07666	1.07586	5.95195e-10	13386	1318	12068	Female genital symptoms
ACE score	0.0785603	0.0126931	1.08087	1.08259	1.08173	6.04666e-10	12179	1254	10925	Radiotherapy
ACE score	0.0594593	0.00962722	1.06062	1.0619	1.06126	6.56772e-10	12190	2830	9360	Peripheral enthesopathies
ACE score	0.0677109	0.0110094	1.06932	1.07079	1.07006	7.73496e-10	13539	1616	11923	Bacterial infection NOS
ACE score	0.0756313	0.0123097	1.07773	1.0794	1.07856	8.04396e-10	13452	1355	12097	Other peripheral nerve disorders
ACE score	0.129233	0.0210519	1.13645	1.13946	1.13795	8.31599e-10	12941	432	12509	Dependence on respirator [Ventilator] or supplemental oxygen
ACE score	0.115609	0.0188892	1.12123	1.12389	1.12256	9.33477e-10	9766	546	9220	Personal history of diseases of digestive system
ACE score	0.0875479	0.0143868	1.09051	1.09248	1.09149	1.16273e-09	10361	1001	9360	Other disorders of soft tissues
ACE score	0.0502955	0.00830812	1.05103	1.05213	1.05158	1.41493e-09	11716	4620	7096	Cough
ACE score	0.0606887	0.0100418	1.0619	1.06324	1.06257	1.50696e-09	12012	2696	9316	Other abnormal glucose
ACE score	0.137041	0.0226979	1.14524	1.14851	1.14688	1.5641e-09	12328	423	11905	Angina pectoris
ACE score	0.118647	0.0196877	1.12458	1.12736	1.12597	1.67607e-09	13069	378	12691	Endometriosis
ACE score	0.290097	0.0483032	1.33251	1.34061	1.33656	1.90435e-09	5469	62	5407	Somatoform disorder
ACE score	0.193031	0.0322535	1.21047	1.21537	1.21292	2.16652e-09	13876	134	13742	NA
ACE score	0.0701002	0.0117769	1.07182	1.07341	1.07262	2.64328e-09	12625	1502	11123	Fracture of unspecified bones
ACE score	0.118315	0.0199233	1.12419	1.12701	1.1256	2.87601e-09	12794	419	12375	Alteration of consciousness
ACE score	0.0957153	0.0162307	1.09933	1.10157	1.10045	3.69755e-09	13138	711	12427	Hypotension
ACE score	0.143868	0.0244077	1.15296	1.1565	1.15473	3.76116e-09	12657	282	12375	Altered mental status
ACE score	0.100157	0.0170701	1.10416	1.10653	1.10534	4.4269e-09	10150	564	9586	Ovarian cyst
ACE score	0.14248	0.0243235	1.15137	1.15489	1.15313	4.69291e-09	13649	246	13403	Concussion
ACE score	0.135784	0.0231817	1.14377	1.1471	1.14543	4.70169e-09	9593	373	9220	Diverticulitis
ACE score	0.265139	0.0453711	1.29991	1.30733	1.30361	5.10248e-09	10113	60	10053	Poisoning by psychotropic agents
ACE score	0.0630546	0.0107938	1.06436	1.06581	1.06508	5.16515e-09	13876	1731	12145	Other resp. diseases
ACE score	0.078538	0.0134628	1.08079	1.08262	1.0817	5.42118e-09	13876	1044	12832	Syncope and collapse
ACE score	0.139744	0.0241382	1.14824	1.15172	1.14998	7.0663e-09	8735	262	8473	Hypoglycemia
ACE score	0.0684985	0.0118594	1.0701	1.0717	1.0709	7.65572e-09	12448	1523	10925	Chemotherapy
ACE score	0.0799064	0.0138523	1.08225	1.08413	1.08319	7.99895e-09	12735	890	11845	Noninflammatory disorders of vagina
ACE score	0.0580251	0.0100844	1.05907	1.06041	1.05974	8.71808e-09	13876	2031	11845	Noninfl. fem. genital disorders
ACE score	0.0535261	0.00931714	1.05437	1.0556	1.05498	9.19715e-09	12716	2805	9911	Urinary tract infection
ACE score	0.0906778	0.015894	1.09383	1.09601	1.09492	1.16226e-08	12187	856	11331	Hyposmolality and/or hyponatremia
ACE score	0.102987	0.0181253	1.10722	1.10974	1.10848	1.33149e-08	12985	558	12427	Hypotension NOS
ACE score	0.120001	0.0211271	1.126	1.12899	1.1275	1.34734e-08	12949	446	12503	Abnormality of gait
ACE score	0.122533	0.0215891	1.12883	1.13189	1.13036	1.38138e-08	13034	424	12610	Occlusion of cerebral arteries
ACE score	0.193039	0.0340283	1.21034	1.21552	1.21293	1.40408e-08	12924	125	12799	Develomental delays and disorders
ACE score	0.126024	0.0223079	1.13272	1.1359	1.13431	1.61114e-08	9916	384	9532	Reflux esophagitis
ACE score	0.122783	0.0218081	1.12909	1.13219	1.13064	1.80052e-08	13025	415	12610	Cerebral artery occlusion, with cerebral infarction
ACE score	0.104008	0.0185273	1.10832	1.1109	1.10961	1.97963e-08	12606	701	11905	Other forms of chronic heart disease
ACE score	0.142257	0.0253538	1.15104	1.15471	1.15287	2.01306e-08	9501	281	9220	Intestinal obstruction without mention of hernia
ACE score	0.0922727	0.0164503	1.09553	1.0978	1.09666	2.03271e-08	13640	745	12895	Inflammatory and toxic neuropathy
ACE score	0.0669417	0.011965	1.06843	1.07004	1.06923	2.20901e-08	13876	1594	12282	Abdominal hernia
ACE score	0.0468087	0.00839233	1.04737	1.04847	1.04792	2.43916e-08	13707	3872	9835	Other symptoms/disorders or the urinary system
ACE score	0.077497	0.0139161	1.07964	1.08152	1.08058	2.56375e-08	10615	944	9671	Tachycardia NOS
ACE score	0.112673	0.0203127	1.11784	1.12069	1.11927	2.90718e-08	9494	709	8785	Hypertensive heart/renal disease
ACE score	0.181176	0.0327199	1.19617	1.20109	1.19863	3.07375e-08	13876	143	13733	Abnormal sputum
ACE score	0.188816	0.0342734	1.20522	1.21042	1.20782	3.60606e-08	13860	127	13733	Hemoptysis
ACE score	0.106276	0.0195449	1.11077	1.11349	1.11213	5.40177e-08	10644	462	10182	Disorders of coccyx
ACE score	0.105601	0.0195565	1.11002	1.11274	1.11138	6.67099e-08	10640	458	10182	Other symptoms referable to back
ACE score	0.104672	0.0193873	1.109	1.1117	1.11035	6.70112e-08	12425	502	11923	Septicemia
ACE score	0.076608	0.0143365	1.07865	1.08059	1.07962	9.11423e-08	13823	1213	12610	Cerebrovascular disease
ACE score	0.147811	0.0277117	1.15728	1.16131	1.15929	9.61472e-08	10248	195	10053	Adverse effects of sedatives or other central nervous system depressants and anesthetics
ACE score	0.397729	0.0747058	1.48148	1.49543	1.48844	1.01543e-07	5431	24	5407	Paranoid disorders
ACE score	0.0588714	0.0110715	1.0599	1.06138	1.06064	1.05279e-07	11494	1823	9671	Palpitations
ACE score	0.0764186	0.0143751	1.07844	1.08039	1.07941	1.0604e-07	13278	959	12319	Swelling of limb
ACE score	0.0824091	0.0155364	1.08484	1.08696	1.0859	1.13134e-07	13310	723	12587	Spasm of muscle
ACE score	0.0820528	0.0154942	1.08446	1.08657	1.08551	1.18548e-07	13308	805	12503	Abnormal involuntary movements
ACE score	0.103348	0.0195365	1.10752	1.11024	1.10888	1.22329e-07	12497	399	12098	Ovarian dysfunction
ACE score	0.0773914	0.0146652	1.07947	1.08146	1.08046	1.3117e-07	10717	1046	9671	Arrhythmia (cardiac) NOS
ACE score	0.134543	0.0255196	1.14218	1.14585	1.14401	1.34838e-07	12347	249	12098	Disorders of adrenal glands
ACE score	0.157978	0.0299738	1.16894	1.17334	1.17114	1.36033e-07	9526	210	9316	Polyneuropathy in diabetes
ACE score	0.0691174	0.0131247	1.07068	1.07244	1.07156	1.39283e-07	11948	1146	10802	Acute bronchitis and bronchiolitis
ACE score	0.0634757	0.012062	1.06473	1.06634	1.06553	1.42148e-07	12872	1711	11161	Other disorders of the kidney and ureters
ACE score	0.100647	0.0192157	1.10455	1.10722	1.10589	1.62561e-07	13876	502	13374	Sepsis and SIRS
ACE score	0.0936683	0.0178946	1.09696	1.09943	1.0982	1.65469e-07	9779	550	9229	Acute bronchospasm
ACE score	0.056743	0.0108525	1.05766	1.0591	1.05838	1.70822e-07	10022	1891	8131	Other upper respiratory disease
ACE score	0.0951758	0.0182081	1.0986	1.10111	1.09985	1.72168e-07	11514	568	10946	Neuralgia, neuritis, and radiculitis NOS
ACE score	0.0837067	0.0160171	1.08622	1.0884	1.08731	1.7314e-07	11099	917	10182	Spinal stenosis of lumbar region
ACE score	0.0940007	0.0180271	1.09732	1.0998	1.09856	1.84399e-07	10748	566	10182	Disorders of sacrum
ACE score	0.0683491	0.01312	1.06986	1.07162	1.07074	1.89311e-07	11082	1411	9671	Other specified cardiac dysrhythmias
ACE score	0.0660093	0.012704	1.06739	1.06909	1.06824	2.0368e-07	13619	1369	12250	Edema
ACE score	0.102636	0.0197679	1.10671	1.10946	1.10809	2.07983e-07	12716	433	12283	Blood in stool
ACE score	0.145234	0.0279892	1.15428	1.15834	1.15631	2.11509e-07	10397	215	10182	Other unspecified back disorders
ACE score	0.0744488	0.014352	1.07632	1.07826	1.07729	2.13327e-07	11627	981	10646	Elevated white blood cell count
ACE score	0.0675437	0.013069	1.069	1.07075	1.06988	2.36312e-07	11292	1129	10163	Other sprains and strains
ACE score	0.0823739	0.0159582	1.08478	1.08695	1.08586	2.44504e-07	10818	765	10053	Poisoning/allergy of sulfonamides
ACE score	0.129506	0.0251494	1.13647	1.14006	1.13827	2.61231e-07	12856	269	12587	Muscle weakness
ACE score	0.115907	0.0225124	1.12131	1.12448	1.12289	2.62437e-07	11689	358	11331	Acidosis
ACE score	0.046108	0.00895784	1.0466	1.04778	1.04719	2.64368e-07	13108	3792	9316	Abnormal glucose
ACE score	0.161516	0.0314025	1.17298	1.17761	1.17529	2.69777e-07	11069	146	10923	Persistent vomiting
ACE score	0.0731704	0.0142415	1.07495	1.07687	1.07591	2.7791e-07	11230	1048	10182	Displacement of intervertebral disc
ACE score	0.0710213	0.0138611	1.07267	1.07454	1.0736	2.99481e-07	13174	915	12259	Candidiasis
ACE score	0.126626	0.0247594	1.13323	1.13676	1.13499	3.1496e-07	12197	274	11923	Staphylococcus infections
ACE score	0.0486966	0.00953825	1.04927	1.05053	1.0499	3.30104e-07	12298	2526	9772	Allergies, other
ACE score	0.0699703	0.0137172	1.07155	1.0734	1.07248	3.38038e-07	11745	1099	10646	Diseases of white blood cells
ACE score	0.0646534	0.0127891	1.06593	1.06764	1.06679	4.29614e-07	12330	1685	10645	Encounter for long-term (current) use of aspirin
ACE score	0.100281	0.019885	1.1041	1.10686	1.10548	4.5812e-07	13842	468	13374	Sepsis
ACE score	0.0529331	0.0105034	1.05366	1.05505	1.05436	4.66526e-07	12550	3135	9415	Osteoarthritis; localized
ACE score	0.053132	0.0105762	1.05387	1.05527	1.05457	5.0675e-07	12480	3065	9415	Osteoarthrosis, localized, primary
ACE score	0.0601513	0.0120235	1.0612	1.0628	1.062	5.65037e-07	13760	1337	12423	Other infectious and parasitic diseases
ACE score	0.0632504	0.0126481	1.06445	1.06614	1.06529	5.71021e-07	12390	1745	10645	Encounter for long-term (current) use of anticoagulants, antithrombotics, aspirin
ACE score	0.110158	0.0222344	1.1149	1.11801	1.11645	7.25595e-07	11704	373	11331	Acid-base balance disorder
ACE score	0.0724082	0.0146239	1.07411	1.07608	1.07509	7.36954e-07	10994	879	10115	Herpes simplex
ACE score	0.0542102	0.0109595	1.05498	1.05643	1.05571	7.55928e-07	11586	2000	9586	Menstruation Disorders
ACE score	0.177773	0.0360131	1.19186	1.19725	1.19455	7.95944e-07	11981	114	11867	Gastroparesis
ACE score	0.0800602	0.0162828	1.08225	1.08446	1.08335	8.79502e-07	13556	778	12778	Other disorders of bladder
ACE score	0.0778283	0.0158615	1.07986	1.08201	1.08094	9.26014e-07	13781	749	13032	Visual disturbances
ACE score	0.0689489	0.0141246	1.07043	1.07233	1.07138	1.05298e-06	12040	1016	11024	Abnormal serum enzyme levels
ACE score	0.0942295	0.0193069	1.09748	1.10014	1.09881	1.05755e-06	13191	581	12610	Transient cerebral ischemia
ACE score	0.0653027	0.0134114	1.06658	1.06838	1.06748	1.12055e-06	12989	1439	11550	Heart valve disorders
ACE score	0.0705363	0.0145183	1.07211	1.07406	1.07308	1.18305e-06	12757	1016	11741	Purpura and other hemorrhagic conditions
ACE score	0.0751848	0.0155657	1.07703	1.07914	1.07808	1.36427e-06	9115	868	8247	Vitamin B-complex deficiencies
ACE score	0.156503	0.0325246	1.16703	1.1718	1.16941	1.49558e-06	12068	145	11923	Methicillin resistant Staphylococcus aureus
ACE score	0.0446876	0.00930393	1.04509	1.04631	1.0457	1.56239e-06	10575	2998	7577	Acute sinusitis
ACE score	0.0573579	0.0119515	1.05824	1.05983	1.05903	1.59292e-06	13508	1363	12145	Other diseases of respiratory system, NEC
ACE score	0.0644524	0.0134604	1.06567	1.06748	1.06657	1.68206e-06	12749	1088	11661	Open wounds of head; neck; and trunk
ACE score	0.0709232	0.0148166	1.0725	1.0745	1.0735	1.69509e-06	13277	1372	11905	Coronary atherosclerosis
ACE score	0.149386	0.0312863	1.15884	1.1634	1.16112	1.79898e-06	9718	186	9532	Disorders of esophageal motility
ACE score	0.0845089	0.0177415	1.08697	1.08939	1.08818	1.9041e-06	7691	595	7096	Wheezing
ACE score	0.1054	0.0222129	1.10961	1.1127	1.11115	2.08522e-06	12393	488	11905	Myocardial infarction
ACE score	0.0772154	0.0163034	1.07917	1.08138	1.08027	2.17825e-06	10252	666	9586	Excessive or frequent menstruation
ACE score	0.0967721	0.0204678	1.1002	1.10302	1.10161	2.26722e-06	9975	389	9586	Dysmenorrhea
ACE score	0.0551239	0.011714	1.0559	1.05745	1.05667	2.52874e-06	11426	1515	9911	Cystitis and urethritis
ACE score	0.0992655	0.0211529	1.10289	1.10582	1.10436	2.69534e-06	9739	423	9316	Insulin pump user
ACE score	0.175396	0.037751	1.1889	1.19454	1.19172	3.38234e-06	12025	102	11923	Tuberculosis
ACE score	0.0635254	0.0136989	1.06467	1.0665	1.06559	3.5305e-06	13764	1067	12697	Urinary calculus
ACE score	0.0655836	0.0141497	1.06683	1.06873	1.06778	3.56957e-06	13554	1086	12468	Ill-defined descriptions and complications of heart disease
ACE score	0.0968907	0.0209198	1.10029	1.10319	1.10174	3.62977e-06	12554	409	12145	Respiratory/chest symptoms
ACE score	0.0927569	0.0200273	1.09582	1.09857	1.09719	3.62997e-06	12788	469	12319	Musculoskeletal symptoms referable to limbs
ACE score	0.178878	0.0387252	1.19297	1.19878	1.19587	3.85316e-06	12315	93	12222	Cervical cancer
ACE score	0.0835091	0.0181226	1.08586	1.08833	1.0871	4.0654e-06	13293	683	12610	Cerebral ischemia
ACE score	0.053189	0.0116135	1.05386	1.0554	1.05463	4.6514e-06	11523	1937	9586	Symptomatic menopause
ACE score	0.0943082	0.0206985	1.09747	1.10033	1.0989	5.20648e-06	11984	405	11579	Cellulitis and abscess of fingers/toes
ACE score	0.204858	0.0450629	1.22389	1.23082	1.22735	5.46603e-06	9629	68	9561	Parasomnia
ACE score	0.0828794	0.0183101	1.08516	1.08766	1.08641	5.99884e-06	10175	589	9586	Need for Hormone replacement therapy (postmenopausal)
ACE score	0.0685871	0.015208	1.06997	1.07202	1.07099	6.48524e-06	11904	880	11024	Other disorders of liver
ACE score	0.0743043	0.0165328	1.07602	1.07825	1.07713	6.97782e-06	13284	593	12691	Vaginitis and vulvovaginitis
ACE score	0.0690125	0.0154412	1.07041	1.07249	1.07145	7.84442e-06	13876	688	13188	Vesicovaginal fistula
ACE score	0.0529305	0.0118688	1.05357	1.05514	1.05436	8.21053e-06	11382	1471	9911	Cystitis
ACE score	0.061856	0.0138778	1.06288	1.06474	1.06381	8.30413e-06	12789	1042	11747	Joint effusions
ACE score	0.208946	0.0470402	1.22875	1.23602	1.23238	8.91789e-06	9303	74	9229	Chronic obstructive asthma
ACE score	0.0500419	0.0112697	1.05057	1.05206	1.05132	8.97927e-06	11693	1943	9750	Other disorders of thyroid
ACE score	0.0832228	0.0189508	1.08549	1.08808	1.08678	1.12567e-05	12351	484	11867	Gastritis and duodenitis
ACE score	0.0629466	0.014427	1.06401	1.06593	1.06497	1.28231e-05	12396	1235	11161	Renal failure
ACE score	0.0457433	0.0104901	1.04612	1.04749	1.04681	1.29711e-05	11833	1998	9835	Dysuria
ACE score	0.071028	0.0163093	1.07251	1.07471	1.07361	1.33021e-05	13282	691	12591	Other biliary tract disease
ACE score	0.240805	0.0558611	1.26782	1.27673	1.27227	1.62682e-05	13609	45	13564	Chronic pancreatitis
ACE score	0.151706	0.0352382	1.16125	1.16639	1.16382	1.66875e-05	9364	144	9220	Other intestinal obstruction
ACE score	0.108291	0.0251653	1.11261	1.11613	1.11437	1.68373e-05	13657	254	13403	Skull and face fracture and other intercranial injury
ACE score	0.0686958	0.0159676	1.07004	1.07218	1.07111	1.69115e-05	13256	788	12468	Symptoms involving cardiovascular system
ACE score	0.0717981	0.0168005	1.07331	1.07557	1.07444	1.92378e-05	12078	917	11161	Chronic renal failure [CKD]
ACE score	0.0628781	0.0147534	1.06391	1.06588	1.0649	2.02652e-05	13876	814	13062	NA
ACE score	0.19148	0.0449713	1.20763	1.21446	1.21104	2.06425e-05	9977	66	9911	Chronic interstitial cystitis
ACE score	0.0610488	0.0143473	1.06199	1.06391	1.06295	2.08992e-05	10499	984	9515	Symptoms affecting skin
ACE score	0.0834592	0.0196501	1.0857	1.08838	1.08704	2.16391e-05	11477	453	11024	Hepatomegaly
ACE score	0.0395847	0.00933959	1.03977	1.04099	1.04038	2.25145e-05	11156	3025	8131	Allergic rhinitis
ACE score	0.096215	0.0227164	1.09943	1.10256	1.101	2.28056e-05	12601	318	12283	Hemorrhage of rectum and anus
ACE score	0.0406062	0.00962493	1.04081	1.04207	1.04144	2.45544e-05	12763	3013	9750	Hypothyroidism NOS
ACE score	0.0982476	0.0234227	1.10162	1.10486	1.10324	2.73419e-05	8463	332	8131	Diseases of the larynx and vocal cords
ACE score	0.0386214	0.00922656	1.03878	1.03998	1.03938	2.8404e-05	10702	3125	7577	Acute pharyngitis
ACE score	0.106788	0.025537	1.11092	1.11448	1.1127	2.8932e-05	9206	421	8785	Hypertensive heart disease
ACE score	0.0642608	0.0153707	1.06534	1.0674	1.06637	2.90587e-05	12790	955	11835	Acquired spondylolisthesis
ACE score	0.102252	0.0244643	1.10596	1.10936	1.10766	2.91971e-05	13876	298	13578	Peptic ulcer (excl. esophageal)
ACE score	0.0503699	0.0120545	1.05087	1.05246	1.05166	2.93421e-05	13876	1311	12565	Fever of unknown origin
ACE score	0.0875523	0.0210369	1.09006	1.09294	1.0915	3.15693e-05	9327	542	8785	Other hypertensive complications
ACE score	0.0450587	0.0108375	1.04538	1.0468	1.04609	3.21493e-05	11515	2155	9360	Other disorders of synovium, tendon, and bursa
ACE score	0.0775293	0.0186813	1.07935	1.08188	1.08061	3.32332e-05	8803	556	8247	Other nutritional deficiency
ACE score	0.0716526	0.0172688	1.07312	1.07545	1.07428	3.33548e-05	10705	590	10115	Viremia, NOS
ACE score	0.0492709	0.0118788	1.04972	1.05129	1.0505	3.35699e-05	11205	1619	9586	Irregular menstrual cycle/bleeding
ACE score	0.0664128	0.0161639	1.06758	1.06975	1.06867	3.9787e-05	10933	818	10115	Varicella infection
ACE score	0.080337	0.0195533	1.08232	1.08498	1.08365	3.98037e-05	10439	768	9671	Atrial fibrillation and flutter
ACE score	0.0815677	0.0198758	1.08363	1.08634	1.08499	4.06287e-05	10417	746	9671	Atrial fibrillation
ACE score	0.0978451	0.0238685	1.10114	1.10444	1.10279	4.14346e-05	12105	260	11845	Noninflammatory disorders of ovary, fallopian tube, and broad ligament
ACE score	0.0535421	0.0130651	1.05414	1.05587	1.055	4.16537e-05	13876	1252	12624	Disorders of carbohydrate transport and metabolism
ACE score	0.107236	0.0262042	1.11137	1.11503	1.1132	4.27094e-05	8389	258	8131	Voice disturbance
ACE score	0.209251	0.0511465	1.2288	1.23671	1.23275	4.29139e-05	13620	57	13563	Orthopnea
ACE score	0.0750304	0.018364	1.07668	1.07916	1.07792	4.39371e-05	10600	610	9990	Other inflammatory spondylopathies
ACE score	0.0652563	0.016006	1.06636	1.0685	1.06743	4.56208e-05	13563	913	12650	Abnormal findings examination of lungs
ACE score	0.113908	0.0279749	1.11868	1.12262	1.12065	4.66562e-05	9131	346	8785	Hypertensive chronic kidney disease
ACE score	0.0980094	0.024095	1.10131	1.10464	1.10297	4.74951e-05	13876	313	13563	Respiratory abnormalities
ACE score	0.150833	0.037113	1.1601	1.16551	1.1628	4.82048e-05	10307	125	10182	Postlaminectomy syndrome
ACE score	0.0382318	0.00942415	1.03836	1.03959	1.03897	4.97526e-05	12949	3199	9750	Hypothyroidism
ACE score	0.0514666	0.0127054	1.05198	1.05365	1.05281	5.10526e-05	13288	1221	12067	Other disorders of metabolism
ACE score	0.0625694	0.0154606	1.06354	1.0656	1.06457	5.1872e-05	13531	834	12697	Calculus of kidney
ACE score	0.102527	0.0253636	1.10621	1.10973	1.10797	5.29335e-05	12660	285	12375	Aphasia/speech disturbance
ACE score	0.224202	0.0554981	1.24697	1.25568	1.25132	5.34941e-05	12730	39	12691	Pelvic inflammatory disease, NOS
ACE score	0.150001	0.037255	1.15912	1.16455	1.16183	5.66571e-05	12208	110	12098	Adrenal hypofunction
ACE score	0.0975832	0.0242447	1.10083	1.10418	1.1025	5.69921e-05	13876	312	13564	Diseases of pancreas
ACE score	0.0429264	0.0106823	1.04316	1.04456	1.04386	5.85839e-05	12163	2577	9586	Menopausal and postmenopausal disorders
ACE score	0.0527928	0.0131693	1.05334	1.05508	1.05421	6.10384e-05	13859	1235	12624	Intestinal disaccharidase deficiencies and disaccharide malabsorption
ACE score	0.108057	0.0270149	1.11222	1.116	1.11411	6.33727e-05	9711	296	9415	Osteoarthrosis, generalized
ACE score	0.149631	0.0374235	1.15868	1.16413	1.16141	6.37952e-05	12207	109	12098	Glucocorticoid deficiency
ACE score	0.0568815	0.0142705	1.05758	1.05948	1.05853	6.72083e-05	10421	1061	9360	Synovitis and tenosynovitis
ACE score	0.0694889	0.0174815	1.07079	1.07314	1.07196	7.03819e-05	10182	596	9586	Irregular menstrual cycle
ACE score	0.0894596	0.0226044	1.09203	1.09513	1.09358	7.57026e-05	12575	325	12250	Pallor and flushing
ACE score	0.102151	0.0258183	1.10576	1.10934	1.10755	7.6049e-05	10465	283	10182	Other and unspecified disc disorder
ACE score	0.0909746	0.0230286	1.09366	1.09682	1.09524	7.79843e-05	10335	345	9990	Rheumatoid arthritis
ACE score	0.0549546	0.0139269	1.05557	1.05742	1.05649	7.94931e-05	13592	901	12691	Inflammatory diseases of female pelvic organs
ACE score	0.269483	0.0683635	1.30368	1.31491	1.30929	8.08347e-05	12450	27	12423	Helminthiases
ACE score	0.0308344	0.00784124	1.03081	1.03182	1.03131	8.41224e-05	12986	5409	7577	Upper respiratory infections
ACE score	0.0747976	0.0190603	1.07638	1.07895	1.07767	8.69956e-05	11893	732	11161	Chronic Kidney Disease, Stage III
ACE score	0.0689614	0.0176036	1.07021	1.07258	1.07139	8.94909e-05	12875	592	12283	Other symptoms involving abdomen and pelvis
ACE score	0.0520763	0.0133059	1.05258	1.05434	1.05346	9.08634e-05	12496	1047	11449	Otalgia
ACE score	0.0776923	0.0200033	1.07943	1.08215	1.08079	0.000102763	12223	673	11550	Nonrheumatic aortic valve disorders
ACE score	0.0707791	0.0182314	1.07212	1.07457	1.07334	0.000103492	13311	661	12650	Solitary pulmonary nodule
ACE score	0.0422776	0.0109187	1.04247	1.0439	1.04318	0.000107931	13616	1869	11747	Symptoms and disorders of the joints
ACE score	0.121247	0.031367	1.12668	1.13113	1.1289	0.000110895	11402	241	11161	Stricture/obstruction of ureter
ACE score	0.0490972	0.0127383	1.04948	1.05116	1.05032	0.000116068	11265	1430	9835	Frequency of urination and polyuria
ACE score	0.0587911	0.0152587	1.05954	1.06157	1.06055	0.000116702	10707	1036	9671	Abnormal electrocardiogram [ECG] [EKG]
ACE score	0.107517	0.0279356	1.11156	1.11546	1.11351	0.000118722	12075	208	11867	Other disorders of stomach and duodenum
ACE score	0.0369506	0.00961588	1.03702	1.03827	1.03764	0.000121708	10825	2694	8131	Chronic sinusitis
ACE score	0.0979625	0.0255259	1.10116	1.10469	1.10292	0.000124158	13201	286	12915	Disorders of magnesium metabolism
ACE score	0.0617234	0.0161132	1.06259	1.06474	1.06367	0.000127826	8834	703	8131	Acute tonsillitis
ACE score	-0.0852464	0.0224122	0.916995	0.919577	0.918286	0.000142623	13876	436	13440	NA
ACE score	0.0507075	0.0133327	1.05114	1.05289	1.05202	0.000142814	11261	1590	9671	Cardiac conduction disorders
ACE score	0.0989531	0.0261028	1.10221	1.10582	1.10401	0.000150104	11816	237	11579	Cellulitis and abscess of trunk
ACE score	0.121812	0.0322027	1.12726	1.13182	1.12954	0.000155152	12679	176	12503	Lack of coordination
ACE score	0.0718812	0.0190362	1.07325	1.07581	1.07453	0.000159352	10671	556	10115	Herpes zoster
ACE score	0.110681	0.0293274	1.11498	1.11909	1.11704	0.000160661	13776	198	13578	Peptic ulcer, site unspecified
ACE score	0.17468	0.046369	1.18741	1.19433	1.19087	0.000165101	9979	68	9911	Urethritis and urethral syndrome
ACE score	0.136609	0.0362818	1.14377	1.14899	1.14638	0.000166408	12490	115	12375	Specific nonpsychotic mental disorders due to brain damage
ACE score	0.122253	0.0324936	1.12774	1.13234	1.13004	0.000168315	8384	137	8247	Polyphagia
ACE score	0.141029	0.0375243	1.14875	1.15417	1.15146	0.000171041	10310	128	10182	Spondylosis with myelopathy
ACE score	0.0489141	0.0130203	1.04927	1.05099	1.05013	0.000172122	11183	1272	9911	Hematuria
ACE score	0.071843	0.0191239	1.0732	1.07578	1.07449	0.000172164	13876	515	13361	Feeding difficulties
ACE score	0.118482	0.0316457	1.12355	1.12802	1.12579	0.000181114	9388	168	9220	Intestinal malabsorption (non-celiac)
ACE score	0.107691	0.0287668	1.11169	1.11571	1.1137	0.000181413	10411	229	10182	Other allied disorders of spine
ACE score	-0.0594826	0.0158906	0.941313	0.943191	0.942252	0.000181656	13205	926	12279	Benign neoplasm of skin
ACE score	0.0641191	0.0171304	1.06507	1.06736	1.06622	0.000181835	12366	816	11550	Nonrheumatic mitral valve disorders
ACE score	0.250392	0.0669205	1.27914	1.28993	1.28453	0.000182831	10145	30	10115	Human immunodeficiency virus [HIV] disease
ACE score	0.169348	0.0454069	1.18116	1.18791	1.18453	0.000191801	12178	74	12104	Other paralytic syndromes
ACE score	0.054218	0.0145486	1.05475	1.05668	1.05571	0.000194009	12900	1065	11835	Other acquired musculoskeletal deformity
ACE score	0.0819384	0.0220242	1.08389	1.08689	1.08539	0.000198923	12429	361	12068	stress incontinence, female
ACE score	0.0297814	0.00800873	1.02971	1.03075	1.03023	0.000200317	13499	5252	8247	Vitamin deficiency
ACE score	0.0402045	0.0108143	1.04032	1.04173	1.04102	0.000201028	10011	3515	6496	Hypercholesterolemia
ACE score	0.282392	0.0760172	1.31999	1.33263	1.3263	0.000203326	10138	23	10115	HIV infection, symptomatic
ACE score	0.119548	0.0322064	1.12471	1.12926	1.12699	0.000205668	9369	149	9220	Celiac disease
ACE score	0.0756889	0.0204171	1.07725	1.08001	1.07863	0.000209616	10438	448	9990	Rheumatoid arthritis and other inflammatory polyarthropathies
ACE score	0.0898775	0.024411	1.09237	1.09572	1.09404	0.000231554	13097	319	12778	Functional disorders of bladder
ACE score	0.0924963	0.0251841	1.09518	1.09864	1.09691	0.000239906	12848	257	12591	Cholecystitis without cholelithiasis
ACE score	0.128895	0.035238	1.13506	1.14009	1.13757	0.000254337	13822	129	13693	Postoperative infection
ACE score	0.0675014	0.0184622	1.06859	1.07107	1.06983	0.00025598	12266	519	11747	Derangement of joint, non-traumatic
ACE score	0.0490041	0.0134129	1.04934	1.05111	1.05022	0.000258695	13876	1043	12833	Colic
ACE score	0.0525652	0.014465	1.05302	1.05493	1.05397	0.000279116	13876	1542	12334	Cataract
ACE score	0.0501446	0.0138282	1.05051	1.05233	1.05142	0.000287569	11847	1045	10802	Influenza
ACE score	0.199801	0.0551505	1.21694	1.22539	1.22116	0.000291397	11973	50	11923	Rheumatic fever / chorea
ACE score	0.0691475	0.0191962	1.0703	1.07288	1.07159	0.000315601	12104	525	11579	Cellulitis and abscess of leg, except foot
ACE score	0.0499489	0.0138747	1.0503	1.05213	1.05122	0.000318213	10910	1160	9750	Acquired hypothyroidism
ACE score	0.0930928	0.026011	1.09577	1.09935	1.09756	0.000344949	13876	235	13641	NA
ACE score	0.0398599	0.0111414	1.03994	1.04139	1.04066	0.000346703	11467	2151	9316	Impaired fasting glucose
ACE score	0.045355	0.0127444	1.04556	1.04724	1.0464	0.000372538	11169	1258	9911	Acute cystitis
ACE score	0.086492	0.0243218	1.08868	1.09201	1.09034	0.000376321	10228	393	9835	Retention of urine
ACE score	0.167676	0.0471627	1.17906	1.18605	1.18255	0.000377611	11999	76	11923	Gram negative septicemia
ACE score	0.0615435	0.0173123	1.06232	1.06463	1.06348	0.000378129	13876	616	13260	Swelling of skin
ACE score	0.0796813	0.0224291	1.08142	1.08447	1.08294	0.000381474	13763	324	13439	Insect bite
ACE score	0.104756	0.0295648	1.10838	1.1125	1.11044	0.000395173	9561	245	9316	Type 2 diabetes with renal manifestations
ACE score	0.052947	0.0149452	1.05339	1.05536	1.05437	0.000395983	8975	844	8131	Acute and chronic tonsillitis
ACE score	0.0966239	0.0272999	1.09956	1.10333	1.10145	0.000401121	12423	201	12222	Cervical cancer and dysplasia
ACE score	0.0636693	0.0180127	1.06454	1.06694	1.06574	0.000408259	10377	706	9671	Paroxysmal tachycardia, unspecified
ACE score	0.0750216	0.0212314	1.07647	1.07934	1.07791	0.000410073	13660	357	13303	Early or threatened labor; hemorrhage in early pregnancy
ACE score	0.1988	0.0562943	1.21564	1.22425	1.21994	0.000413305	12146	42	12104	Cataplexy and narcolepsy
ACE score	0.0736126	0.0208746	1.07498	1.0778	1.07639	0.000421227	10158	386	9772	Allergic reaction to food
ACE score	0.0875301	0.0248226	1.08978	1.09317	1.09148	0.00042152	11906	356	11550	Mitral valve disease
ACE score	0.171093	0.0486104	1.18299	1.19022	1.1866	0.000432057	13778	54	13724	Infections of genitourinary tract during pregnancy
ACE score	0.0296868	0.00845111	1.02959	1.03068	1.03013	0.000443458	13864	7368	6496	Hyperlipidemia
ACE score	0.0296652	0.00844638	1.02956	1.03066	1.03011	0.000444455	13876	7380	6496	Disorders of lipid metabolism
ACE score	0.160571	0.0457211	1.17082	1.17755	1.17418	0.000444809	8851	71	8780	Localized adiposity
ACE score	0.0283982	0.0080994	1.02828	1.02933	1.02881	0.000454539	13333	5086	8247	Vitamin D deficiency
ACE score	0.0541439	0.0154722	1.05461	1.05666	1.05564	0.000466248	10694	1023	9671	Premature beats
ACE score	0.0431669	0.0123402	1.0433	1.04492	1.04411	0.000468645	10921	1561	9360	Enthesopathy
ACE score	0.0737497	0.0210958	1.07511	1.07796	1.07654	0.000472405	13196	586	12610	Occlusion and stenosis of precerebral arteries
ACE score	0.207981	0.059833	1.22657	1.23581	1.23119	0.000508889	13610	47	13563	Disorders of diaphragm
ACE score	0.109016	0.0314106	1.11298	1.11738	1.11518	0.000519175	13734	170	13564	Acute pancreatitis
ACE score	0.0721196	0.02078	1.07338	1.07618	1.07478	0.000519231	12596	503	12093	Peripheral vascular disease
ACE score	0.268501	0.0775264	1.30165	1.31437	1.308	0.000533495	13822	21	13801	Toxic effect of other gases, fumes, or vapors
ACE score	0.0939385	0.0272042	1.09662	1.10037	1.09849	0.000554211	13439	227	13212	Bacterial enteritis
ACE score	0.0897223	0.0260036	1.09209	1.09565	1.09387	0.000559807	9627	267	9360	Calcaneal spur; Exostosis NOS
ACE score	0.119432	0.0346339	1.12441	1.12931	1.12686	0.00056387	9360	140	9220	Inflammatory bowel disease and other gastroenteritis and colitis
ACE score	0.106402	0.0308615	1.11012	1.11442	1.11227	0.000565307	12872	175	12697	Renal colic
ACE score	0.147658	0.0428277	1.156	1.16223	1.15912	0.000565334	12194	90	12104	Hemiplegia
ACE score	0.105302	0.0305823	1.10892	1.11318	1.11105	0.000574827	13876	151	13725	High-risk pregnancy
ACE score	-0.11281	0.0328272	0.891482	0.89516	0.893321	0.000589361	13709	264	13445	Hemangioma of skin and subcutaneous tissue
ACE score	0.0404608	0.0117825	1.04052	1.04206	1.04129	0.000594761	11063	1548	9515	Rash and other nonspecific skin eruption
ACE score	0.119939	0.034935	1.12496	1.1299	1.12743	0.000596511	12550	175	12375	Delirium dementia and amnestic and other cognitive disorders
ACE score	0.0959041	0.0279958	1.09872	1.10259	1.10065	0.000613298	11791	212	11579	Cellulitis and abscess of face/neck
ACE score	0.0413487	0.012176	1.04142	1.04301	1.04222	0.000684016	13080	1419	11661	Open wounds of extremities
ACE score	0.0988889	0.0291428	1.10193	1.10596	1.10394	0.000690678	12788	197	12591	Other disorders of biliary tract
ACE score	0.0933974	0.0275486	1.096	1.0998	1.0979	0.000698218	10313	299	10014	Osteitis deformans and osteopathies associated with other disorders classified elsewhere
ACE score	0.0828651	0.0245228	1.08472	1.08807	1.0864	0.000727219	13493	279	13214	Disorders involving the immune mechanism
ACE score	0.0961656	0.0285036	1.09897	1.10291	1.10094	0.000741363	13486	183	13303	Hemorrhage in early pregnancy
ACE score	0.0707203	0.0209708	1.07187	1.07469	1.07328	0.000745367	12433	365	12068	Symptoms involving female genital tract
ACE score	0.195372	0.0580564	1.21134	1.22019	1.21576	0.000764838	9635	48	9587	Polyneuropathy due to drugs
ACE score	0.140871	0.0419842	1.14825	1.15431	1.15128	0.000792701	10213	98	10115	Viral hepatitis A
ACE score	0.0800326	0.0238709	1.0817	1.08494	1.08332	0.000800189	9867	281	9586	Irregular menstrual bleeding
ACE score	0.0653151	0.0194838	1.06619	1.0688	1.0675	0.00080149	13659	445	13214	Other immunological findings
ACE score	0.132234	0.0396429	1.13854	1.14421	1.14138	0.000851088	9535	120	9415	Osteoarthrosis involving more than one site, but not specified as generalized
ACE score	0.0436748	0.0131332	1.04378	1.0455	1.04464	0.00088255	12492	1567	10925	Cancer, suspected or other
ACE score	0.101294	0.0304878	1.10449	1.10872	1.1066	0.00089229	13876	173	13703	Hypothermia/Chills
ACE score	0.154359	0.0464605	1.16351	1.17031	1.16691	0.000892563	12453	78	12375	Other persistent mental disorders due to conditions classified elsewhere
ACE score	0.0563658	0.0170236	1.05686	1.05911	1.05798	0.000929518	13113	1020	12093	Atherosclerosis
ACE score	0.15976	0.0486031	1.16966	1.17681	1.17323	0.00101248	11648	69	11579	Cellulitis and abscess of foot, toe
ACE score	0.0322471	0.00983922	1.03214	1.03341	1.03277	0.00104765	13623	2610	11013	Other abnormal blood chemistry
ACE score	0.0531772	0.0162276	1.05354	1.05569	1.05462	0.00104928	12697	956	11741	Encounter for long-term (current) use of anticoagulants
ACE score	0.0987289	0.0302155	1.10168	1.10586	1.10377	0.00108507	13613	191	13422	Blindness and low vision
ACE score	0.160946	0.0492904	1.17099	1.17825	1.17462	0.0010936	9284	64	9220	Regional enteritis
ACE score	0.0668229	0.0204719	1.06773	1.07048	1.06911	0.00109801	13876	454	13422	Disorders of refraction and accommodation; blindness and low vision
ACE score	0.0656981	0.0201287	1.06656	1.06925	1.0679	0.00109892	10287	452	9835	Urinary symptoms
ACE score	0.105389	0.0322934	1.10889	1.11339	1.11114	0.00110057	13554	175	13379	Complication of internal orthopedic device
ACE score	0.103315	0.0316892	1.10664	1.11105	1.10884	0.00111308	9890	219	9671	Paroxysmal ventricular tachycardia
ACE score	0.17464	0.0536133	1.18682	1.19482	1.19082	0.00112441	13691	47	13644	Nervous system congenital anomalies
ACE score	0.0468991	0.0144004	1.04707	1.04896	1.04802	0.00112681	11581	935	10646	Lymphadenitis
ACE score	0.115177	0.0353672	1.11958	1.12456	1.12207	0.00112753	12504	129	12375	Transient alteration of awareness
ACE score	0.06343	0.0194787	1.06418	1.06679	1.06548	0.00112843	10250	579	9671	Paroxysmal supraventricular tachycardia
ACE score	0.248717	0.0764986	1.27624	1.28854	1.28238	0.00114894	13274	23	13251	Other cardiomyopathy
ACE score	0.0860501	0.0264862	1.08805	1.09167	1.08986	0.00115869	12176	253	11923	Streptococcus infection
ACE score	0.120158	0.0371205	1.12505	1.1303	1.12768	0.00120802	8371	124	8247	Anorexia
ACE score	0.109719	0.0340462	1.11358	1.11835	1.11596	0.00127013	13187	155	13032	Diplopia and disorders of binocular vision
ACE score	0.0533828	0.0165683	1.05374	1.05593	1.05483	0.00127306	12984	725	12259	Dermatophytosis
ACE score	0.172989	0.0537212	1.18485	1.19286	1.18885	0.00128134	12850	51	12799	Speech and language disorder
ACE score	0.0509356	0.0159361	1.0512	1.05331	1.05226	0.00139231	13043	784	12259	Dermatophytosis / Dermatomycosis
ACE score	0.052864	0.0165424	1.05319	1.05538	1.05429	0.00139503	13876	664	13212	Intestinal infection
ACE score	0.0639587	0.0200641	1.06471	1.06739	1.06605	0.00143401	12803	710	12093	Atherosclerosis of aorta
ACE score	0.0660379	0.0207175	1.06688	1.06966	1.06827	0.00143489	12794	413	12381	Diseases of the jaws
ACE score	0.0480879	0.0150919	1.04827	1.05026	1.04926	0.00144084	13454	763	12691	Inflammatory disease of cervix, vagina, and vulva
ACE score	0.0729547	0.0229611	1.07413	1.07723	1.07568	0.00148645	11968	418	11550	Nonrheumatic tricuspid valve disorders
ACE score	0.116364	0.0366311	1.12082	1.12599	1.1234	0.00148991	9689	157	9532	Barrett's esophagus
ACE score	0.129625	0.0409436	1.13548	1.14133	1.1384	0.00154581	10287	105	10182	Intervertebral disc disorder with myelopathy
ACE score	0.112789	0.035643	1.11689	1.1219	1.1194	0.00155394	13876	118	13758	NA
ACE score	0.0418353	0.0132324	1.04186	1.04359	1.04272	0.00156911	12472	1547	10925	Malignant neoplasm, other
ACE score	0.0859379	0.027223	1.08788	1.0916	1.08974	0.001595	12274	206	12068	Dyspareunia
ACE score	0.0605011	0.0192418	1.06109	1.06365	1.06237	0.00166512	10383	548	9835	Other abnormality of urination
ACE score	0.0850927	0.0270662	1.08697	1.09067	1.08882	0.0016673	12777	309	12468	Congestive heart failure (CHF) NOS
ACE score	0.180451	0.0574808	1.19344	1.20208	1.19776	0.0016934	9954	43	9911	Urethral syndrome
ACE score	0.192352	0.061356	1.20744	1.21677	1.2121	0.00171847	12132	34	12098	Cushing's syndrome
ACE score	0.0533859	0.0170295	1.05371	1.05596	1.05484	0.00171903	13750	633	13117	Swelling, mass, or lump in head and neck [Space-occupying lesion, intracranial NOS]
ACE score	0.142283	0.0456892	1.1496	1.15621	1.1529	0.00184476	12754	63	12691	Pelvic inflammatory disease (PID)
ACE score	0.153778	0.0495935	1.16261	1.16986	1.16623	0.00193021	13270	56	13214	Other specified disorders involving the immune mechanism
ACE score	0.0975093	0.0316002	1.10024	1.10461	1.10242	0.00203059	11319	196	11123	Fracture of ribs
ACE score	0.0476515	0.0154505	1.04779	1.04982	1.04881	0.00204141	12462	912	11550	Abnormal heart sounds
ACE score	0.0669312	0.0217232	1.06777	1.07068	1.06922	0.00206243	11636	475	11161	Acute renal failure
ACE score	-0.141922	0.0462688	0.865171	0.870207	0.867689	0.00215978	13780	111	13669	Other disorders of the breast associated with childbirth and disorders of lactation
ACE score	0.0766278	0.0250329	1.07795	1.08134	1.07964	0.00220539	12859	268	12591	Other disorders of gallbladder
ACE score	0.153917	0.0502941	1.16272	1.17007	1.16639	0.00221081	5489	82	5407	Gastrointestinal malfunction arising from mental factors
ACE score	0.200299	0.0663074	1.21669	1.22685	1.22177	0.00252143	12409	34	12375	Hallucinations
ACE score	0.0594825	0.0197598	1.05997	1.0626	1.06129	0.00261007	11778	617	11161	Cyst of kidney, acquired
ACE score	0.0467755	0.0155646	1.04686	1.04891	1.04789	0.00265372	11480	835	10645	Hemorrhoids
ACE score	0.0611544	0.0203597	1.06171	1.06442	1.06306	0.00266722	10217	467	9750	Nontoxic multinodular goiter
ACE score	0.0550663	0.0183738	1.05539	1.05783	1.05661	0.00272646	11674	551	11123	Fracture of ankle and foot
ACE score	0.0804067	0.026831	1.0819	1.08555	1.08373	0.00272843	12966	229	12737	Ingrowing nail
ACE score	0.0888576	0.0296565	1.09089	1.09496	1.09293	0.0027334	11206	193	11013	Elevated C-reactive protein (CRP)
ACE score	0.105006	0.0353363	1.10826	1.11318	1.11072	0.00296234	13010	126	12884	Peritoneal adhesions (postoperative) (postinfection)
ACE score	0.0882682	0.0297203	1.09025	1.09432	1.09228	0.00297832	13769	206	13563	Hypoventilation
ACE score	0.0714272	0.0241137	1.07242	1.07566	1.07404	0.00305553	13257	362	12895	Hereditary and idiopathic peripheral neuropathy
ACE score	0.0554314	0.0187314	1.05576	1.05824	1.057	0.00308362	7103	607	6496	Hyperglyceridemia
ACE score	0.0792657	0.0268162	1.08067	1.08431	1.08249	0.00311768	8515	268	8247	Protein-calorie malnutrition
ACE score	0.150508	0.0509228	1.15871	1.16614	1.16242	0.00312043	11805	64	11741	Secondary thrombocytopenia
ACE score	0.149591	0.0506412	1.15767	1.16505	1.16136	0.00313752	12153	55	12098	Adrenal hyperfunction
ACE score	0.143694	0.0488902	1.15099	1.15807	1.15453	0.00329157	12344	61	12283	Hematemesis
ACE score	0.11072	0.0377249	1.11444	1.11973	1.11708	0.00333619	13329	117	13212	Intestinal infection due to C. difficile
ACE score	0.0624893	0.0213087	1.06306	1.06591	1.06448	0.00336161	10554	391	10163	Joint/ligament sprain
ACE score	0.185961	0.0634404	1.19959	1.20917	1.20438	0.00337572	9630	43	9587	Alcoholic liver damage
ACE score	0.133116	0.0454576	1.13913	1.14564	1.14238	0.00340768	12173	80	12093	Polyarteritis nodosa and allied conditions
ACE score	0.107983	0.0369122	1.11145	1.11661	1.11403	0.00344016	9865	194	9671	First degree AV block
ACE score	0.113105	0.0387035	1.11703	1.12247	1.11975	0.00347411	12396	114	12282	Incisional hernia
ACE score	0.0704397	0.0241666	1.07135	1.07461	1.07298	0.00355965	13616	321	13295	Proteinuria
ACE score	0.132508	0.0455334	1.13843	1.14495	1.14169	0.00361269	9386	70	9316	Glycosuria or Acetonuria
ACE score	0.0813626	0.028121	1.08285	1.08668	1.08476	0.00381212	12333	229	12104	Other conditions of brain
ACE score	0.109605	0.0378931	1.11319	1.11849	1.11584	0.00382228	12833	96	12737	Hirsutism
ACE score	0.0675157	0.0233439	1.06828	1.07141	1.06985	0.00382521	12056	309	11747	Other derangement of joint
ACE score	0.112345	0.0389302	1.11617	1.12163	1.1189	0.00390425	12879	121	12758	Colorectal cancer
ACE score	0.155465	0.0540583	1.16424	1.17216	1.1682	0.00402904	9818	46	9772	Acute dermatitis due to solar radiation
ACE score	0.137824	0.0479787	1.14432	1.15123	1.14777	0.00407093	9294	74	9220	Impaction of intestine
ACE score	0.0493937	0.017207	1.0495	1.05177	1.05063	0.00409752	13876	615	13261	Pruritus and related conditions
ACE score	0.116539	0.0406221	1.12074	1.12646	1.1236	0.00411963	11117	104	11013	Elevated sedimentation rate
ACE score	0.0720512	0.0251632	1.07301	1.07641	1.07471	0.00419174	13565	314	13251	Endocarditis
ACE score	0.0898619	0.0314056	1.09187	1.09618	1.09402	0.00421865	12295	197	12098	Disorders of parathyroid gland
ACE score	0.0630475	0.0221086	1.0636	1.06655	1.06508	0.00434836	10129	458	9671	Supraventricular premature beats
ACE score	0.0431962	0.0151658	1.04315	1.04514	1.04414	0.00439596	13452	861	12591	Cholelithiasis and cholecystitis
ACE score	0.196256	0.0689671	1.21158	1.22211	1.21684	0.0044322	12449	26	12423	Protozoan infection
ACE score	0.163865	0.0576273	1.1738	1.18231	1.17805	0.00446172	12425	50	12375	Delirium due to conditions classified elsewhere
ACE score	0.108449	0.0381986	1.11188	1.11722	1.11455	0.00452438	11846	126	11720	Polycythemia vera
ACE score	0.0793987	0.0280057	1.08073	1.08454	1.08264	0.00458132	13876	246	13630	Chronic ulcer of skin
ACE score	0.156222	0.0551233	1.16505	1.17313	1.16909	0.00459619	13776	53	13723	Other CNS infection and poliomyelitis
ACE score	0.0445351	0.015719	1.04451	1.04657	1.04554	0.00460843	13327	900	12427	Other disorders of circulatory system
ACE score	0.0552874	0.0195207	1.05555	1.05814	1.05684	0.00462234	10250	500	9750	Abnormal results of function study of thyroid
ACE score	0.0571989	0.0202251	1.05752	1.06021	1.05887	0.00468228	13876	445	13431	NA
ACE score	0.0695913	0.0246158	1.07042	1.07373	1.07207	0.00469709	12864	396	12468	Congestive heart failure; nonhypertensive
ACE score	0.0804299	0.0284817	1.08182	1.08569	1.08375	0.0047441	13326	222	13104	Diseases of the salivary glands
ACE score	0.10931	0.0387837	1.1128	1.11822	1.11551	0.00482554	10163	110	10053	Poisoning by other anti-infectives
ACE score	0.0434751	0.0154698	1.04342	1.04545	1.04443	0.00494923	12640	899	11741	Coagulation defects
ACE score	0.0926332	0.0329656	1.09479	1.09933	1.09706	0.00495419	9473	157	9316	Type 1 diabetes
ACE score	0.0723708	0.0257616	1.07332	1.07679	1.07505	0.00496558	12127	260	11867	Gastritis and duodenitis, NOS
ACE score	0.119917	0.0428953	1.12437	1.13044	1.1274	0.00518076	12859	101	12758	Colon cancer
ACE score	0.14798	0.0529865	1.15564	1.16334	1.15949	0.00522554	13628	64	13564	Cyst and pseudocyst of pancreas
ACE score	0.071933	0.0257697	1.07285	1.07632	1.07458	0.00524843	10226	315	9911	Gross hematuria
ACE score	0.0725286	0.026019	1.07347	1.07698	1.07522	0.00531123	12391	287	12104	Extrapyramidal disease and abnormal movement disorders
ACE score	0.0795909	0.0286118	1.0809	1.08479	1.08284	0.00540673	13723	230	13493	Myeloproliferative disease
ACE score	0.0589083	0.0211785	1.05927	1.06209	1.06068	0.00541055	13716	465	13251	Carditis
ACE score	0.108219	0.0390028	1.11157	1.11702	1.11429	0.00552616	12027	104	11923	H. pylori
ACE score	0.243185	0.0879338	1.26828	1.28235	1.2753	0.0056828	11682	21	11661	Traumatic amputation
ACE score	0.105529	0.0382214	1.10864	1.11396	1.1113	0.00576245	11981	114	11867	Atrophic gastritis
ACE score	0.0857792	0.0310776	1.08744	1.09169	1.08957	0.00577736	13464	213	13251	Cardiomyopathy
ACE score	0.128041	0.0464184	1.13329	1.13991	1.1366	0.00580828	9652	66	9586	Premenopausal menorrhagia
ACE score	0.085273	0.0311088	1.08689	1.09114	1.08901	0.00612294	12609	182	12427	Orthostatic hypotension
ACE score	0.0766767	0.0279748	1.0778	1.08159	1.07969	0.00612672	11395	234	11161	Nephritis; nephrosis; renal sclerosis
ACE score	0.0794117	0.0289793	1.08068	1.08462	1.08265	0.00613857	12391	298	12093	Peripheral vascular disease, unspecified
ACE score	0.0579292	0.0211449	1.05824	1.06105	1.05964	0.00615088	11560	437	11123	Fracture of lower limb
ACE score	0.0734352	0.0268079	1.07439	1.07801	1.0762	0.00615681	12943	273	12670	Acute pulmonary heart disease
ACE score	0.0734352	0.0268079	1.07439	1.07801	1.0762	0.00615681	12943	273	12670	Pulmonary embolism and infarction, acute
ACE score	0.0509734	0.0186217	1.05107	1.05352	1.05229	0.00619435	10271	521	9750	Chronic lymphocytic thyroiditis
ACE score	0.0863505	0.0317325	1.08802	1.09236	1.09019	0.00650453	12473	190	12283	Hemorrhage of gastrointestinal tract
ACE score	0.127342	0.0469852	1.13246	1.13915	1.13581	0.00672308	12738	88	12650	Abnormal results of function study of pulmonary system
ACE score	0.120932	0.0446637	1.12539	1.13171	1.12855	0.00677711	9311	91	9220	Paralytic ileus
ACE score	0.0923227	0.0341345	1.09437	1.09907	1.09672	0.00683717	12406	147	12259	Candidiasis of skin and nails
ACE score	0.177132	0.0655176	1.18889	1.1987	1.19379	0.00685979	10092	39	10053	Adrenal cortical steroids causing adverse effects in therapeutic use
ACE score	0.109297	0.0404615	1.11266	1.11832	1.11549	0.00690794	9430	114	9316	Secondary diabetes mellitus
ACE score	0.0465562	0.0172784	1.04652	1.04879	1.04766	0.00705001	13522	852	12670	Cardiomegaly
ACE score	0.0434344	0.0161489	1.04333	1.04545	1.04439	0.00715327	13798	945	12853	Benign neoplasm of colon
ACE score	0.135027	0.0502134	1.14097	1.14817	1.14457	0.0071654	13270	56	13214	Autoimmune disease NEC
ACE score	0.0495188	0.0184427	1.04955	1.05198	1.05077	0.00725298	10285	535	9750	Chronic thyroiditis
ACE score	0.0680485	0.0253575	1.06872	1.07212	1.07042	0.00728422	11477	316	11161	Abnormal kidney function
ACE score	0.0662052	0.0247416	1.06679	1.0701	1.06845	0.00745373	11972	311	11661	Other open wound of head and face
ACE score	0.0631257	0.0236142	1.06358	1.06674	1.06516	0.00751302	13213	329	12884	Anal and rectal conditions
ACE score	0.0765345	0.0287061	1.0776	1.08148	1.07954	0.00767269	12817	226	12591	Nonspecific abnormal findings on radiological and other examination of biliary tract
ACE score	0.104202	0.0391138	1.1071	1.11255	1.10982	0.00772026	13743	113	13630	Chronic ulcer of unspecified site
ACE score	0.0423276	0.0159302	1.04219	1.04428	1.04324	0.00788257	13876	744	13132	Flatulence
ACE score	0.223159	0.0841525	1.24343	1.25663	1.25002	0.00800527	13515	22	13493	Multiple myeloma
ACE score	0.0899527	0.0340235	1.09179	1.09646	1.09412	0.00819708	10465	145	10320	Hypertrophy of breast (Gynecomastia)
ACE score	0.108804	0.0412419	1.11206	1.11783	1.11494	0.00833495	9656	95	9561	Circadian rhythm sleep disorder
ACE score	0.0844305	0.0320094	1.08591	1.09028	1.0881	0.00834768	13381	167	13214	Immunity deficiency
ACE score	0.213123	0.0808796	1.23127	1.24382	1.23754	0.00841213	12635	25	12610	Cerebral atherosclerosis
ACE score	0.0650341	0.0247075	1.06554	1.06885	1.0672	0.00848434	8458	327	8131	Epistaxis or throat hemorrhage
ACE score	0.0998534	0.0380752	1.10237	1.10765	1.10501	0.00872786	12745	135	12610	Late effects of cerebrovascular disease
ACE score	0.145775	0.0557363	1.15289	1.16098	1.15694	0.00891141	12144	51	12093	Arteritis NOS
ACE score	0.0731518	0.0280493	1.074	1.07779	1.07589	0.00910805	10541	248	10293	Precordial pain
ACE score	0.0390677	0.0149847	1.03886	1.04082	1.03984	0.00912944	13876	961	12915	Disorders of mineral metabolism
ACE score	0.062031	0.0238363	1.06241	1.06559	1.064	0.00925801	12074	327	11747	Stiffness of joint
ACE score	0.0896949	0.034527	1.09147	1.09621	1.09384	0.00938187	11304	143	11161	Nephritis and nephropathy without mention of glomerulonephritis
ACE score	0.08926	0.0343639	1.09101	1.09572	1.09336	0.00939061	12079	156	11923	E. coli
ACE score	0.042283	0.0163041	1.04212	1.04426	1.04319	0.00950343	12622	787	11835	Curvature of spine
ACE score	0.0518753	0.02009	1.05192	1.05457	1.05324	0.00981889	13234	564	12670	Pulmonary heart disease
ACE score	0.128059	0.0497141	1.13308	1.14017	1.13662	0.00999793	13780	57	13723	Meningitis
ACE score	0.0400592	0.0155689	1.03986	1.04189	1.04087	0.0100813	12423	844	11579	Other local infections of skin and subcutaneous tissue
ACE score	0.0368809	0.0143363	1.03664	1.0385	1.03757	0.010095	11981	999	10982	Iron deficiency anemias
ACE score	0.0838481	0.0325948	1.08524	1.08969	1.08746	0.0100986	13511	153	13358	Other benign neoplasm of connective and other soft tissue
ACE score	0.0576093	0.0223992	1.05781	1.06079	1.0593	0.010113	13752	397	13355	Genitourinary congenital anomalies
ACE score	0.0698627	0.0272331	1.07053	1.07419	1.07236	0.010307	12608	326	12282	Inguinal hernia
ACE score	0.0728618	0.0284041	1.07367	1.0775	1.07558	0.010312	13760	218	13542	Prolapse of vaginal walls
ACE score	0.0646146	0.0252414	1.06506	1.06844	1.06675	0.0104713	13680	325	13355	Congenital anomalies of urinary system
ACE score	0.0874547	0.0341668	1.08905	1.09373	1.09139	0.0104779	12249	145	12104	Epilepsy
ACE score	0.077	0.0301062	1.078	1.08208	1.08004	0.0105393	11935	188	11747	Articular cartilage disorder
ACE score	0.0439081	0.0171723	1.04376	1.04601	1.04489	0.0105605	12311	650	11661	Open wound of finger(s)
ACE score	0.174245	0.0681973	1.18526	1.19544	1.19035	0.0106185	13673	29	13644	Other specified congenital anomalies of nervous system
ACE score	0.0630928	0.0247035	1.06348	1.06678	1.06513	0.0106491	13876	303	13573	NA
ACE score	0.0836025	0.0327684	1.08496	1.08943	1.0872	0.0107316	13726	163	13563	Congenital musculoskeletal deformities of spine
ACE score	0.0707298	0.0277241	1.07143	1.07516	1.07329	0.0107351	9647	287	9360	Rupture of tendon, nontraumatic
ACE score	0.192535	0.0756572	1.20657	1.21808	1.21232	0.0109329	11767	26	11741	Qualitative platelet defects
ACE score	0.135903	0.0534633	1.14173	1.14941	1.14557	0.0110222	10114	61	10053	Poisoning by hormones and synthetic substitutes
ACE score	0.0874332	0.0344304	1.08901	1.09373	1.09137	0.0111037	12264	166	12098	Hyperparathyroidism
ACE score	0.0690259	0.027187	1.06964	1.07329	1.07146	0.0111191	11363	240	11123	Fracture of foot
ACE score	0.0437959	0.017285	1.04364	1.0459	1.04477	0.011285	13164	737	12427	Circulatory disease NEC
ACE score	0.0794912	0.0313786	1.08061	1.08487	1.08274	0.0112996	12438	179	12259	Dermatophytosis of the body
ACE score	0.0637109	0.025211	1.0641	1.06747	1.06578	0.0115008	7845	268	7577	Acute laryngitis and tracheitis
ACE score	0.0670085	0.0265267	1.06753	1.07108	1.0693	0.0115343	12622	241	12381	Temporomandibular joint disorders
ACE score	0.112114	0.0444705	1.11552	1.12176	1.11864	0.0116992	13115	83	13032	Subjective visual disturbances
ACE score	0.0670902	0.0266856	1.0676	1.07118	1.06939	0.0119337	11406	283	11123	Fracture of vertebral column without mention of spinal cord injury
ACE score	0.068586	0.0273244	1.06916	1.07283	1.07099	0.0120709	9615	255	9360	Synoviopathy
ACE score	0.166098	0.0661812	1.17579	1.18559	1.18069	0.0120818	13876	35	13841	Certain early complications of trauma or procedure
ACE score	0.051854	0.0206616	1.05186	1.05459	1.05322	0.012084	12523	425	12098	Other endocrine disorders
ACE score	0.0306656	0.0122357	1.03035	1.03193	1.03114	0.0122026	9015	2519	6496	Mixed hyperlipidemia
ACE score	0.0644861	0.0257708	1.06489	1.06833	1.06661	0.0123391	11404	281	11123	Fracture of radius and ulna
ACE score	0.055859	0.0223733	1.05597	1.05893	1.05745	0.012536	12958	449	12509	Pulmonary collapse; interstitial and compensatory emphysema
ACE score	0.125611	0.0505188	1.13025	1.13743	1.13384	0.0129035	9742	71	9671	Cardiac arrest and ventricular fibrillation
ACE score	0.13788	0.0555005	1.14384	1.15183	1.14784	0.0129808	12564	55	12509	Lung disease due to external agents
ACE score	0.0361731	0.014577	1.03589	1.03778	1.03684	0.013082	11650	1004	10646	Other diseases of blood and blood-forming organs
ACE score	0.131764	0.0531724	1.13704	1.14465	1.14084	0.0132099	10181	66	10115	Herpes zoster with nervous system complications
ACE score	0.0448397	0.0181284	1.04467	1.04705	1.04586	0.0133816	11636	612	11024	Elevated transaminase/lactic acid or lactic acid dehydrogenase [LDH]
ACE score	0.174356	0.0705961	1.18521	1.19575	1.19048	0.0135198	8162	31	8131	Paralysis/spasm of vocal cords or larynx
ACE score	0.0899791	0.0364891	1.09165	1.09666	1.09415	0.0136662	13507	128	13379	Hemorrhage or hematoma complicating a procedure
ACE score	0.0567758	0.0230764	1.05689	1.05995	1.05842	0.0138806	13876	334	13542	Genital prolapse
ACE score	0.0644195	0.0261995	1.06479	1.06829	1.06654	0.0139399	12461	363	12098	Testicular dysfunction
ACE score	0.0438023	0.0178197	1.04361	1.04594	1.04478	0.013968	10335	585	9750	Thyroiditis
ACE score	0.108165	0.0440772	1.11115	1.11731	1.11423	0.014128	12479	104	12375	Mild cognitive impairment
ACE score	0.0626191	0.0255759	1.06291	1.06633	1.06462	0.0143505	13178	267	12911	Pain, swelling or discharge of eye
ACE score	0.0384364	0.0157297	1.03816	1.04021	1.03918	0.014543	12670	1120	11550	Rheumatic disease of the heart valves
ACE score	0.137251	0.0561808	1.14308	1.15116	1.14712	0.014565	13685	55	13630	Decubitus ulcer
ACE score	0.106705	0.0436944	1.10956	1.11566	1.11261	0.0146029	13650	96	13554	Benign neoplasm of other parts of digestive system
ACE score	0.108238	0.0443544	1.11121	1.11741	1.11431	0.0146751	9776	105	9671	Other cardiac conduction disorders
ACE score	-0.10328	0.0423861	0.899477	0.904272	0.901874	0.014824	10451	131	10320	Benign neoplasm of breast
ACE score	0.048371	0.0198654	1.04825	1.05087	1.04956	0.0148941	12293	552	11741	Thrombocytopenia
ACE score	0.041261	0.0169594	1.04102	1.04323	1.04212	0.0149771	12916	673	12243	Erythematous conditions
ACE score	0.0746756	0.0307004	1.07546	1.07961	1.07753	0.0149991	13091	196	12895	Muscular dystrophies and other myopathies
ACE score	0.119535	0.0492058	1.1235	1.13045	1.12697	0.0151283	12657	70	12587	Facial weakness
ACE score	0.132564	0.0546236	1.13784	1.14566	1.14175	0.0152301	9730	59	9671	Cardiac arrest
ACE score	0.17261	0.0712206	1.1831	1.19372	1.1884	0.0153675	12826	27	12799	Impulse control disorder
ACE score	0.106488	0.0439668	1.1093	1.11543	1.11236	0.015435	9307	87	9220	Ulcerative colitis
ACE score	0.141364	0.0584199	1.14763	1.15607	1.15184	0.0155292	10126	51	10075	Pyogenic arthritis
ACE score	0.196326	0.0812284	1.21073	1.22313	1.21692	0.0156507	12402	21	12381	Loss of teeth or edentulism
ACE score	0.116427	0.0481717	1.12008	1.12687	1.12348	0.0156524	13283	69	13214	Deficiency of humoral immunity
ACE score	0.144596	0.0599363	1.15123	1.15992	1.15557	0.0158438	12655	45	12610	Cerebral aneurysm
ACE score	0.0665026	0.0276394	1.06691	1.07062	1.06876	0.0161247	12435	337	12098	Testicular hypofunction
ACE score	0.0624349	0.0259746	1.06269	1.06616	1.06443	0.0162307	11246	264	10982	Iron deficiency anemia secondary to blood loss (chronic)
ACE score	0.0351317	0.0146218	1.03481	1.03671	1.03576	0.0162752	10730	980	9750	Nontoxic nodular goiter
ACE score	0.0587653	0.0246931	1.05888	1.06217	1.06053	0.0173207	12652	333	12319	Cramp of limb
ACE score	0.145592	0.0612453	1.15228	1.16117	1.15672	0.0174446	9356	40	9316	Type 2 diabetes with ketoacidosis
ACE score	0.0474868	0.0200494	1.04731	1.04995	1.04863	0.017861	12744	521	12223	Tinnitus
ACE score	0.0679249	0.0287364	1.06836	1.07221	1.07028	0.0180924	10900	255	10645	Chronic venous insufficiency [CVI]
ACE score	0.0795152	0.0336503	1.08048	1.08505	1.08276	0.0181285	12738	147	12591	Calculus of bile duct
ACE score	0.114801	0.0486496	1.11823	1.12507	1.12165	0.0182875	11729	68	11661	Open wound of lip and mouth
ACE score	0.125722	0.0532944	1.13018	1.13776	1.13397	0.0183239	12577	68	12509	Pulmonary congestion and hypostasis
ACE score	0.0474702	0.02015	1.04729	1.04994	1.04861	0.0184809	13876	529	13347	Abnormal heart exam
ACE score	-0.0212474	0.00901951	0.978423	0.979531	0.978977	0.0184873	13876	10906	2970	Chronic viral hepatitis
ACE score	0.0799295	0.033987	1.0809	1.08552	1.08321	0.0186844	12263	159	12104	Degenerative disease of the spinal cord
ACE score	0.0982214	0.0418139	1.10031	1.1061	1.10321	0.0188234	11852	105	11747	Difficulty in walking
ACE score	0.0625679	0.026684	1.06279	1.06635	1.06457	0.0190387	10457	294	10163	Rotator cuff (capsule) sprain
ACE score	0.088848	0.0379665	1.09031	1.09552	1.09291	0.0192749	12221	106	12115	Systemic lupus erythematosus
ACE score	0.0585022	0.0250128	1.05858	1.06191	1.06025	0.0193412	11874	295	11579	Cellulitis and abscess of arm/hand
ACE score	0.102928	0.0441547	1.10534	1.11148	1.10841	0.0197492	12495	120	12375	Dementias
ACE score	0.059196	0.0254968	1.05929	1.06268	1.06098	0.0202491	12872	285	12587	Symptoms of the muscles
ACE score	0.0396075	0.0171409	1.03928	1.04152	1.0404	0.0208493	11400	755	10645	Other venous embolism and thrombosis
ACE score	0.074695	0.032382	1.07537	1.07974	1.07756	0.0210727	10802	189	10613	Polycythemia, secondary
ACE score	0.095673	0.0416594	1.09753	1.10327	1.1004	0.0216444	13014	103	12911	Disorders of vitreous body
ACE score	0.0540427	0.0235717	1.05397	1.05709	1.05553	0.0218654	13876	346	13530	Abnormal digestive exam
ACE score	0.0406648	0.0177475	1.04034	1.04266	1.0415	0.0219462	12497	662	11835	Kyphoscoliosis and scoliosis
ACE score	0.109545	0.0478455	1.11242	1.11912	1.11577	0.0220465	13449	70	13379	Complication of an implant/internal device
ACE score	0.0924721	0.0404119	1.0941	1.09966	1.09688	0.0221237	12988	104	12884	Gastrointestinal complications
ACE score	0.0519999	0.0228337	1.05187	1.05488	1.05338	0.0227664	12126	385	11741	Other and unspecified coagulation defects
ACE score	0.136522	0.0600811	1.14196	1.1506	1.14628	0.0230682	9794	44	9750	Thyroid cyst
ACE score	0.0980612	0.0431874	1.10004	1.10602	1.10303	0.0231713	12198	94	12104	Disorders of the autonomic nervous system
ACE score	0.0885641	0.0390749	1.08993	1.09528	1.0926	0.0234196	9882	110	9772	Anaphylactic shock NOS
ACE score	0.107604	0.0475058	1.11029	1.11693	1.11361	0.0235078	12467	63	12404	Benign neoplasm of ovary
ACE score	0.146153	0.0645505	1.15269	1.16206	1.15737	0.0235642	13141	37	13104	Other specified diseases of the salivary glands
ACE score	0.0698549	0.0310964	1.07026	1.07444	1.07235	0.0246786	13088	193	12895	Myopathy
ACE score	0.0520244	0.0231937	1.05187	1.05493	1.0534	0.0248942	12125	384	11741	Abnormal coagulation profile
ACE score	0.0387534	0.0172849	1.03839	1.04064	1.03951	0.0249591	10429	679	9750	Nontoxic uninodular goiter
ACE score	0.0544055	0.0242676	1.05431	1.05752	1.05591	0.0249675	10135	464	9671	Bundle branch block
ACE score	0.0687073	0.0308942	1.06905	1.0732	1.07112	0.0261515	13519	157	13362	Diabetes or abnormal glucose tolerance complicating pregnancy
ACE score	0.115709	0.0520853	1.119	1.12634	1.12267	0.0263146	12719	82	12637	Prostatitis
ACE score	0.037374	0.0168251	1.03699	1.03918	1.03808	0.0263285	11819	806	11013	Nonspecific findings on examination of blood
ACE score	0.0741595	0.0334119	1.07472	1.07924	1.07698	0.0264493	10158	168	9990	Sacroiliitis NEC
ACE score	0.150672	0.0679348	1.15767	1.16757	1.16262	0.0265622	11959	36	11923	Gram positive septicemia
ACE score	0.0527639	0.0238176	1.05261	1.05576	1.05418	0.0267375	12885	376	12509	Pleurisy; pleural effusion
ACE score	0.115333	0.0521481	1.11858	1.12592	1.12225	0.0269918	10132	57	10075	Unspecified polyarthropathy or polyarthritis
ACE score	0.0488045	0.0222226	1.04855	1.05148	1.05002	0.02808	12699	416	12283	Nonspecific abnormal findings in stool contents
ACE score	0.042691	0.0194511	1.04234	1.04489	1.04362	0.0281791	11850	527	11323	Vertiginous syndromes and other disorders of vestibular system
ACE score	0.0842686	0.0384524	1.0853	1.09055	1.08792	0.0284154	12792	101	12691	Pelvic peritoneal adhesions, female (postoperative) (postinfection)
ACE score	0.0832052	0.0379714	1.08418	1.08935	1.08676	0.0284331	12705	114	12591	Cholelithiasis with acute cholecystitis
ACE score	0.109777	0.0501511	1.11252	1.11954	1.11603	0.0286031	13422	67	13355	Lower gastrointestinal congenital anomalies
ACE score	0.0541724	0.0248176	1.05402	1.05731	1.05567	0.0290491	9707	347	9360	Rupture of synovium
ACE score	0.112148	0.0514116	1.11507	1.12229	1.11868	0.029155	12159	55	12104	Cerebral edema and compression of brain
ACE score	0.140372	0.0644171	1.14606	1.15535	1.1507	0.0293235	12183	38	12145	Respiratory complications
ACE score	0.148973	0.0684234	1.15567	1.16563	1.16064	0.0294639	11192	31	11161	Glomerulonephritis
ACE score	0.0812392	0.0373985	1.08209	1.08717	1.08463	0.0298363	12638	170	12468	Heart failure with preserved EF [Diastolic heart failure]
ACE score	-0.0571452	0.0263943	0.942894	0.94602	0.944457	0.0303833	10655	335	10320	Mammographic microcalcification
ACE score	0.127494	0.0590313	1.13177	1.14019	1.13598	0.0307908	11960	45	11915	Psoriatic arthropathy
ACE score	0.0328009	0.0151896	1.03236	1.03433	1.03334	0.0308166	11870	888	10982	Iron deficiency anemias, unspecified or not due to blood loss
ACE score	0.134441	0.0622785	1.13943	1.14837	1.1439	0.0308732	12518	50	12468	Cardiac complications, not elsewhere classified
ACE score	0.119593	0.0557645	1.1231	1.13098	1.12704	0.0319845	11081	57	11024	Liver abscess and sequelae of chronic liver disease
ACE score	0.138871	0.0649151	1.1443	1.15366	1.14898	0.0324141	13334	31	13303	Early onset of delivery
ACE score	0.111416	0.0520819	1.11421	1.12151	1.11786	0.032416	11183	60	11123	Fracture of patella
ACE score	0.0886363	0.0414649	1.08984	1.09553	1.09268	0.0325471	9524	109	9415	Osteoarthrosis, localized, secondary
ACE score	0.0858954	0.0403097	1.08694	1.09245	1.08969	0.0330982	12197	99	12098	Postablative ovarian failure
ACE score	0.142576	0.0669949	1.1484	1.15809	1.15324	0.0333242	13592	29	13563	Congenital anomalies of muscle, tendon, fascia, and connective tissue
ACE score	0.150397	0.0712367	1.15711	1.16749	1.1623	0.0347531	12133	29	12104	Cerebral cysts
ACE score	0.075725	0.0359316	1.07624	1.0811	1.07867	0.0350765	13876	140	13736	Encounter for long-term (current) use of antibiotics
ACE score	-0.0321441	0.0152546	0.967441	0.969293	0.968367	0.0351028	13237	958	12279	Screening for malignant neoplasms of the skin
ACE score	0.108233	0.0517187	1.11069	1.11792	1.11431	0.0363733	11094	70	11024	Cirrhosis of liver without mention of alcohol
ACE score	0.044138	0.0211179	1.04374	1.04651	1.04513	0.0366112	12711	452	12259	Dermatophytosis of nail
ACE score	0.0880219	0.0422056	1.08912	1.0949	1.09201	0.0370194	13384	81	13303	Antepartum hemorrhage, abruptio placentae, and placenta previa
ACE score	0.0943213	0.0452709	1.09579	1.10203	1.09891	0.0372071	8334	87	8247	Adult failure to thrive
ACE score	0.134289	0.0645051	1.1391	1.14835	1.14372	0.0373567	13835	42	13793	Cancer of larynx, pharynx, nasal cavities
ACE score	0.0814308	0.0391289	1.08218	1.0875	1.08484	0.0374254	10216	101	10115	Infectious mononucleosis
ACE score	0.0651503	0.0313117	1.06522	1.06942	1.06732	0.0374608	12266	173	12093	Raynaud's syndrome
ACE score	0.0414061	0.0199491	1.04097	1.04358	1.04228	0.0379321	11118	472	10646	Personal history of diseases of blood and blood-forming organs
ACE score	0.0889182	0.0428497	1.09006	1.09593	1.09299	0.0379756	11250	89	11161	Nephritis and nephropathy with pathological lesion
ACE score	0.115039	0.0554847	1.11801	1.12582	1.12192	0.0381405	11977	54	11923	Infection with drug-resistant microorganisms
ACE score	0.0509414	0.0245747	1.05064	1.05388	1.05226	0.0381792	13876	320	13556	NA
ACE score	0.070058	0.0338092	1.0703	1.07484	1.07257	0.0382507	13441	190	13251	Primary/intrinsic cardiomyopathies
ACE score	0.0773785	0.0374319	1.07792	1.08299	1.08045	0.0387172	10926	124	10802	Viral pneumonia
ACE score	0.0986533	0.0477528	1.10038	1.10699	1.10368	0.0388364	13876	77	13799	NA
ACE score	0.075275	0.0366748	1.0757	1.08066	1.07818	0.0401213	12081	176	11905	Unstable angina (intermediate coronary syndrome)
ACE score	0.0502009	0.0244628	1.04987	1.0531	1.05148	0.040157	11976	315	11661	Open wound of hand except finger(s)
ACE score	0.0683146	0.0334223	1.06846	1.07295	1.0707	0.0409553	13270	153	13117	Symptoms involving head and neck
ACE score	-0.0471329	0.0230892	0.952579	0.955342	0.953961	0.0412173	13876	369	13507	Complications of labor and delivery NEC
ACE score	0.079769	0.0391386	1.08038	1.0857	1.08304	0.0415387	8237	106	8131	Throat pain
ACE score	0.162329	0.0798238	1.17036	1.18214	1.17625	0.0419934	11858	23	11835	Acquired deformities of knee
ACE score	0.0732437	0.0360418	1.07356	1.07843	1.07599	0.0421344	12236	121	12115	Lupus (localized and systemic)
ACE score	0.0575823	0.0283624	1.05739	1.06116	1.05927	0.0423327	12356	252	12104	Other conditions of brain, NOS
ACE score	0.0574536	0.0283797	1.05725	1.06102	1.05914	0.0429227	10255	241	10014	Chondromalacia
ACE score	0.0651118	0.032173	1.06513	1.06943	1.06728	0.0429907	12667	164	12503	Disturbances of sensation of smell and taste
ACE score	0.0387993	0.0191853	1.03831	1.04081	1.03956	0.0431414	11473	548	10925	Neoplasm of uncertain behavior
ACE score	0.071097	0.035169	1.07132	1.07605	1.07369	0.0432195	9920	148	9772	Dermatitis due to solar radiation
ACE score	0.0384374	0.0190422	1.03794	1.04043	1.03919	0.0435361	13613	509	13104	Diseases of the oral soft tissues, excluding lesions specific for gingiva and tongue
ACE score	0.0732539	0.0363666	1.07355	1.07846	1.076	0.0439762	12805	168	12637	Inflammatory diseases of prostate
ACE score	0.0955119	0.0475412	1.09694	1.1035	1.10022	0.0445335	11735	74	11661	Open wound of toe(s)
ACE score	0.0389103	0.0193709	1.03841	1.04094	1.03968	0.0445687	9920	560	9360	Fasciitis
ACE score	0.076436	0.0381401	1.07685	1.08202	1.07943	0.0450612	11952	107	11845	Noninflammatory disorders of vulva and perineum
ACE score	0.0686788	0.0343406	1.06879	1.0734	1.07109	0.0455076	12313	220	12093	Aortic aneurysm
ACE score	0.0356876	0.0178732	1.03517	1.03749	1.03633	0.0458567	13444	550	12894	Uterine leiomyoma
ACE score	0.0463669	0.023271	1.04593	1.04899	1.04746	0.0463186	13048	351	12697	Hydronephrosis
ACE score	0.0352481	0.017711	1.03473	1.03703	1.03588	0.0465706	13456	562	12894	Benign neoplasm of uterus
ACE score	0.0906808	0.0455968	1.09179	1.09805	1.09492	0.0467283	13663	85	13578	Gastric ulcer
ACE score	0.0815942	0.0411263	1.08222	1.08781	1.08502	0.0472567	11960	93	11867	Acute gastritis
ACE score	0.0520996	0.0263325	1.05174	1.05522	1.05348	0.0478689	13210	295	12915	Hypercalcemia
ACE score	0.0626018	0.0317509	1.06248	1.06672	1.0646	0.0486492	13059	175	12884	Other disorders of peritoneum
ACE score	0.13363	0.0678982	1.1381	1.14784	1.14297	0.0490578	13618	40	13578	Duodenal ulcer
ACE score	0.0978329	0.0497129	1.09934	1.10622	1.10278	0.049073	10147	72	10075	Arthropathy associated with infections
ACE score	0.0236647	0.0120436	1.02317	1.02472	1.02395	0.0494241	12818	1369	11449	Otitis media
ACE score	0.0709138	0.0361516	1.07106	1.07592	1.07349	0.0498127	11793	132	11661	Open wound of foot except toe(s) alone
ACE score	0.18472	0.0942788	1.19577	1.21	1.20288	0.0500787	13516	23	13493	Lymphoid leukemia, chronic
ACE score	0.0455482	0.023271	1.04507	1.04813	1.0466	0.0503127	10115	365	9750	Secondary hypothyroidism
ACE score	0.074026	0.0381535	1.07426	1.07941	1.07683	0.0523534	10212	137	10075	Osteomyelitis
ACE score	0.061763	0.0319353	1.06158	1.06584	1.06371	0.0531125	9948	277	9671	Atrioventricular [AV] block
ACE score	0.0871543	0.04511	1.08798	1.09415	1.09107	0.0533548	12324	81	12243	Prurigo and Lichen
ACE score	0.115713	0.0598961	1.11846	1.12689	1.12267	0.0533733	10977	52	10925	Secondary malignant neoplasm of liver
ACE score	0.0455597	0.0236079	1.04506	1.04816	1.04661	0.0536258	10094	344	9750	Thyrotoxicosis with or without goiter
ACE score	0.0805566	0.0417446	1.08105	1.08673	1.08389	0.0536382	12489	114	12375	Aphasia
ACE score	0.112299	0.0582547	1.11476	1.12294	1.11885	0.0538901	12568	59	12509	Other pulmonary inflamation or edema
ACE score	0.048105	0.0249747	1.04764	1.05092	1.04928	0.0540853	13660	376	13284	Gouty arthropathy
ACE score	0.0571047	0.0297647	1.05679	1.06074	1.05877	0.0550426	10385	203	10182	Other disorders of cervical region
ACE score	0.0745201	0.03887	1.07474	1.07999	1.07737	0.0552173	12663	154	12509	Postinflammatory pulmonary fibrosis
ACE score	0.0462127	0.0241117	1.04571	1.04888	1.0473	0.0552875	8575	328	8247	Mineral deficiency NEC
ACE score	0.106257	0.0557683	1.10822	1.116	1.11211	0.056738	10042	52	9990	Ankylosing spondylitis
ACE score	0.0406228	0.0213278	1.04007	1.04285	1.04146	0.0568201	13827	543	13284	Gout
ACE score	0.0591726	0.031076	1.05889	1.06303	1.06096	0.0568933	11857	196	11661	Posttraumatic wound infection not elsewhere classified
ACE score	0.16347	0.0860559	1.17124	1.18395	1.17759	0.0574876	10098	23	10075	Chronic osteomyelitis
ACE score	0.0845498	0.0446136	1.08518	1.09127	1.08823	0.0580714	9420	104	9316	Type 2 diabetes with ophthalmic manifestations
ACE score	0.157191	0.0834356	1.1641	1.17635	1.17022	0.0595682	11146	23	11123	Colles' fracture
ACE score	0.0984555	0.0522759	1.09985	1.10708	1.10347	0.0596485	13778	63	13715	Manlignant and unknown neoplasms of brain and nervous system
ACE score	-0.0220361	0.011708	0.977487	0.978923	0.978205	0.0598175	12265	1945	10320	Abnormal mammogram
ACE score	0.0373021	0.0198551	1.03671	1.0393	1.03801	0.0602838	8640	509	8131	Chronic pharyngitis and nasopharyngitis
ACE score	-0.057329	0.0305883	0.942472	0.946095	0.944283	0.0609013	13672	208	13464	Other and unspecified complications of birth; puerperium affecting management of mother
ACE score	0.125157	0.0668062	1.12858	1.13808	1.13333	0.0610083	13139	35	13104	Glossodynia
ACE score	0.103464	0.0554263	1.10515	1.11286	1.10901	0.0619434	9628	67	9561	Sleep related leg cramps
ACE score	0.0729272	0.0391048	1.07302	1.07829	1.07565	0.0621929	13009	117	12892	Keratoderma, acquired
ACE score	0.0708579	0.0380103	1.07087	1.07599	1.07343	0.0622965	10214	139	10075	Osteomyelitis, periostitis, and other infections involving bone
ACE score	0.121759	0.0654068	1.12485	1.13412	1.12948	0.0626644	12140	36	12104	Coma
ACE score	0.0761103	0.0409615	1.07631	1.08185	1.07908	0.0631557	12477	96	12381	Arthralgia/ankylosis of temporomandibular joint
ACE score	0.104236	0.0561008	1.10596	1.11377	1.10986	0.0631669	12297	54	12243	Unspecified erythematous condition
ACE score	0.123776	0.0669918	1.12701	1.13652	1.13176	0.0646565	13751	36	13715	Cancer of brain and nervous system
ACE score	0.137729	0.0746633	1.14229	1.15304	1.14766	0.0650859	10108	33	10075	Acute osteomyelitis
ACE score	0.0445089	0.0241583	1.04393	1.0471	1.04551	0.065419	13876	387	13489	Other diseases of lung
ACE score	0.0564582	0.0306579	1.05605	1.06012	1.05808	0.0655399	12294	197	12097	Disorders of other cranial nerves
ACE score	0.0660985	0.0359111	1.06593	1.07074	1.06833	0.065678	13052	141	12911	Strabismus and other disorders of binocular eye movements
ACE score	0.0672946	0.0366083	1.06716	1.07207	1.06961	0.0660283	12255	151	12104	Encephalopathy, not elsewhere classified
ACE score	0.129628	0.070782	1.13335	1.14346	1.1384	0.067046	12927	32	12895	Myoneural disorders
ACE score	0.0306365	0.0167545	1.03003	1.03219	1.03111	0.0674667	13313	722	12591	Cholelithiasis
ACE score	-0.100107	0.0547701	0.901632	0.907848	0.90474	0.0675838	12537	109	12428	Other disorders of testis
ACE score	0.0654287	0.0359555	1.06521	1.07002	1.06762	0.0688025	11150	168	10982	Deficiency anemias
ACE score	0.0744458	0.0410871	1.07451	1.08006	1.07729	0.0700011	9452	136	9316	Diabetes type 2 with peripheral circulatory disorders
ACE score	0.094448	0.0522112	1.09545	1.10265	1.09905	0.0704573	13758	65	13693	Infection/inflammation of internal prosthetic device; implant; and graft
ACE score	0.059185	0.0327418	1.05879	1.06315	1.06097	0.0706645	9906	235	9671	Right bundle branch block
ACE score	0.0481035	0.0266245	1.04753	1.05103	1.04928	0.0708032	10559	239	10320	Breast conditions, congenital or relating to hormones
ACE score	0.123129	0.0683664	1.12618	1.13588	1.13103	0.0717001	9785	35	9750	Toxic multinodular goiter
ACE score	0.0751195	0.0417713	1.07519	1.08084	1.07801	0.0721209	12725	115	12610	Intracranial hemorrhage
ACE score	0.0812165	0.0451749	1.08153	1.08768	1.08461	0.0722053	13639	76	13563	Other congenital musculoskeletal anomalies
ACE score	0.105754	0.0588874	1.10745	1.11566	1.11155	0.0725151	9412	52	9360	Bursitis disorders
ACE score	0.106473	0.0593358	1.10821	1.11649	1.11235	0.0727459	9408	48	9360	Disorders of muscle, ligament, and fascia
ACE score	0.0190905	0.0106509	1.01859	1.01995	1.01927	0.0730719	13312	1863	11449	Otitis media and Eustachian tube disorders
ACE score	0.0362384	0.0202433	1.03559	1.03822	1.0369	0.0734306	10215	443	9772	Urticaria
ACE score	0.0236421	0.0132144	1.02308	1.02477	1.02392	0.0735947	13657	1434	12223	Hearing loss
ACE score	0.0483284	0.0270725	1.04773	1.0513	1.04952	0.0742377	12329	238	12091	Diffuse diseases of connective tissue
ACE score	0.0406023	0.0227775	1.03995	1.04293	1.04144	0.0746581	10015	429	9586	Postmenopausal atrophic vaginitis
ACE score	0.0547798	0.0307531	1.05427	1.05835	1.05631	0.0748671	12032	197	11835	Other acquired deformities of limbs
ACE score	0.0819913	0.0460658	1.08231	1.08858	1.08545	0.0750962	12017	94	11923	Bacteremia
ACE score	0.093006	0.0522736	1.09387	1.10107	1.09747	0.0752047	11405	74	11331	Hyperosmolality and/or hypernatremia
ACE score	0.115658	0.0650828	1.11803	1.1272	1.12261	0.0755536	13838	37	13801	Toxic effect of other substances, chiefly nonmedicinal as to source
ACE score	0.0612014	0.0345801	1.06081	1.06542	1.06311	0.0767529	13685	162	13523	Cardiac shunt/ heart septal defect
ACE score	0.138454	0.0782726	1.14286	1.15414	1.1485	0.0769159	12129	25	12104	Myoclonus
ACE score	0.0931845	0.0526987	1.09404	1.10129	1.09766	0.0770191	13164	60	13104	Sialoadenitis
ACE score	0.111058	0.0629504	1.11305	1.12187	1.11746	0.077695	12727	36	12691	Abscess or ulceration of vulva
ACE score	-0.0172334	0.00977518	0.982312	0.983517	0.982914	0.0779049	13312	2992	10320	Abnormal mammogram/breast exam
ACE score	0.0302068	0.0172222	1.02955	1.03178	1.03067	0.0794397	13027	612	12415	Mastodynia
ACE score	0.0828278	0.0473691	1.08313	1.08958	1.08635	0.080367	11242	81	11161	Nephritis and nephropathy in diseases classified elsewhere
ACE score	0.0939286	0.0537239	1.09478	1.10218	1.09848	0.0804022	12017	56	11961	Eye infection, viral
ACE score	0.123722	0.0708669	1.12668	1.13673	1.1317	0.0808383	13387	32	13355	Congenital anomalies of intestine
ACE score	0.0359311	0.0205901	1.03525	1.03792	1.03658	0.0809729	13876	592	13284	Gout and other crystal arthropathies
ACE score	0.0984803	0.0564923	1.09959	1.1074	1.10349	0.0812898	12145	47	12098	Pituitary hyperfunction
ACE score	0.0595702	0.0341877	1.05911	1.06366	1.06138	0.0814302	11169	187	10982	Anemia of chronic disease
ACE score	0.0324017	0.0186207	1.03173	1.03414	1.03293	0.0818443	13186	578	12608	Internal derangement of knee
ACE score	-0.115086	0.0662031	0.887588	0.894989	0.891289	0.0821435	12037	76	11961	Dermatochalasis
ACE score	0.0770416	0.0444478	1.07708	1.0831	1.08009	0.0830415	12184	86	12098	Pituitary hypofunction
ACE score	0.124382	0.0719464	1.12734	1.13756	1.13245	0.0838412	11048	35	11013	Abnormal arterial blood gases
ACE score	0.0552616	0.0319737	1.0547	1.05894	1.05682	0.0839261	9942	271	9671	Cardiac pacemaker/device in situ
ACE score	0.0454647	0.0263132	1.04479	1.04824	1.04651	0.0840194	13569	274	13295	Disorders of protein plasma/amino-acid transport and metabolism
ACE score	0.0890362	0.051703	1.08958	1.09667	1.09312	0.0850566	13165	61	13104	Cellulitis and abscess of oral soft tissues
ACE score	0.0671154	0.0390886	1.0668	1.07204	1.06942	0.085978	12196	105	12091	Unspecified diffuse connective tissue disease
ACE score	0.0929705	0.0541941	1.0937	1.10116	1.09743	0.0862518	12580	71	12509	Pneumonitis due to inhalation of food or vomitus
ACE score	0.042547	0.0248506	1.04184	1.04509	1.04347	0.0868763	12772	298	12474	Hyperhidrosis
ACE score	0.0660006	0.0385603	1.06564	1.07081	1.06823	0.0869669	12627	159	12468	Heart failure with reduced EF [Systolic or combined heart failure]
ACE score	0.083175	0.048663	1.08342	1.09005	1.08673	0.0874132	10087	73	10014	Cyst of bone
ACE score	0.0906449	0.0530968	1.09124	1.09853	1.09488	0.0877921	13781	58	13723	Encephalitis
ACE score	0.0728037	0.0426502	1.07264	1.0784	1.07552	0.0878228	11444	113	11331	Fluid overload
ACE score	0.0202751	0.0119226	1.01972	1.02125	1.02048	0.0890262	11323	1551	9772	Atopic/contact dermatitis due to other or unspecified
ACE score	0.10529	0.0621435	1.10671	1.11537	1.11103	0.0902075	13829	35	13794	Hyperemesis gravidarum
ACE score	0.0628662	0.0372854	1.06239	1.06737	1.06488	0.0917806	13492	137	13355	Digestive congenital anomalies
ACE score	0.0724546	0.043032	1.07224	1.07805	1.07514	0.0922326	13470	96	13374	Systemic inflammatory response syndrome (SIRS)
ACE score	-0.0391735	0.0232672	0.960181	0.962987	0.961584	0.0922523	13876	431	13445	Hemangioma and lymphangioma, any site
ACE score	-0.0332966	0.0197863	0.966052	0.968452	0.967252	0.0924117	12821	578	12243	Other dyschromia
ACE score	-0.062955	0.0374288	0.936782	0.94119	0.938986	0.0925699	12839	148	12691	Cervicitis and endocervicitis
ACE score	0.048526	0.0289038	1.04782	1.05163	1.04972	0.093176	13623	268	13355	Cystic kidney disease
ACE score	0.111587	0.066512	1.11339	1.12272	1.11805	0.0934048	12649	39	12610	Subarachnoid hemorrhage
ACE score	-0.0347272	0.0207246	0.964614	0.967124	0.965869	0.093807	13470	673	12797	Actinic keratosis
ACE score	0.0331405	0.0198043	1.03241	1.03498	1.0337	0.0942479	13876	488	13388	Abnormal findings on examination of urine
ACE score	0.150268	0.0898542	1.1556	1.1687	1.16215	0.0944554	9692	21	9671	Ventricular fibrillation and flutter
ACE score	0.030007	0.0179488	1.0293	1.03162	1.03046	0.0945619	12996	581	12415	Other specified disorders of breast
ACE score	0.0675371	0.0404003	1.06716	1.07258	1.06987	0.0945839	10198	123	10075	Unspecified osteomyelitis
ACE score	-0.160392	0.096119	0.846673	0.856944	0.85181	0.0951803	13814	39	13775	Malignant neoplasm of kidney, except pelvis
ACE score	0.0860694	0.0517316	1.08635	1.09342	1.08988	0.0961591	13876	62	13814	Blister
ACE score	-0.027666	0.0166494	0.971698	0.973729	0.972713	0.0965757	13495	889	12606	Impacted cerumen
ACE score	0.0490561	0.0297408	1.04832	1.05224	1.05028	0.0990541	12685	211	12474	Other specified diseases of sebaceous glands
ACE score	0.0783463	0.0475371	1.07827	1.08472	1.0815	0.0993303	12968	73	12895	Malignant neoplasm of ovary and other uterine adnexa
ACE score	0.0500502	0.030384	1.04932	1.05333	1.05132	0.0995062	12939	202	12737	Diseases of nail, NOS
ACE score	0.0585591	0.0355857	1.05794	1.06267	1.06031	0.0998504	13431	136	13295	Disturbances of amino-acid transport
ACE score	0.0508963	0.0311573	1.05016	1.05427	1.05221	0.102358	12360	267	12093	Other aneurysm
ACE score	0.133316	0.0817189	1.13676	1.14847	1.14261	0.102806	12920	25	12895	Myasthenia gravis
ACE score	0.0501455	0.0307467	1.0494	1.05345	1.05142	0.102907	12259	192	12067	Lipoprotein disorders
ACE score	0.10029	0.0614982	1.10123	1.10976	1.10549	0.102937	10060	46	10014	Aseptic necrosis of bone
ACE score	0.0427433	0.0263155	1.04195	1.04539	1.04367	0.104319	12800	332	12468	Abnormal function study of cardiovascular system
ACE score	0.147041	0.0905411	1.15183	1.16499	1.1584	0.10437	8268	21	8247	Cachexia
ACE score	0.0845724	0.0523137	1.08468	1.09182	1.08825	0.105956	13571	78	13493	Leukemia
ACE score	0.0928951	0.057481	1.09339	1.1013	1.09735	0.106073	10174	59	10115	Viral hepatitis B
ACE score	0.0510673	0.0316099	1.05031	1.05448	1.05239	0.106193	13415	218	13197	Effects radiation NOS
ACE score	-0.128909	0.0798234	0.874652	0.883454	0.879054	0.106325	10986	61	10925	Secondary malignancy of bone
ACE score	0.0707787	0.0438309	1.07039	1.07629	1.07334	0.106351	12610	101	12509	Empyema and pneumothorax
ACE score	0.052621	0.0325941	1.05188	1.05618	1.05403	0.106434	10877	232	10645	Encounter for long-term (current) use of antiplatelets/antithrombotics
ACE score	0.0555874	0.0344466	1.05488	1.05945	1.05716	0.106587	11732	182	11550	Nonrheumatic pulmonary valve disorders
ACE score	0.0352376	0.0218515	1.03445	1.03729	1.03587	0.106832	11739	416	11323	Peripheral or central vertigo
ACE score	-0.252117	0.157298	0.769481	0.784818	0.777154	0.108979	13077	21	13056	Macular degeneration, dry
ACE score	0.0393924	0.0246796	1.03857	1.04179	1.04018	0.110455	12445	341	12104	Nonspecific abnormal findings on radiological and other examination of skull and head
ACE score	0.0638165	0.0401709	1.06321	1.06858	1.0659	0.112145	13000	105	12895	Cancer of other female genital organs
ACE score	0.046799	0.0295149	1.04597	1.04985	1.04791	0.112829	13573	215	13358	Lipoma of skin and subcutaneous tissue
ACE score	-0.131934	0.0833206	0.871818	0.880978	0.876399	0.113319	12482	54	12428	Spermatocele
ACE score	0.0935105	0.0595142	1.09393	1.10212	1.09802	0.11613	11033	51	10982	Anemia in neoplastic disease
ACE score	0.0839094	0.0535123	1.08388	1.09118	1.08753	0.116872	12662	75	12587	Muscular wasting and disuse atrophy
ACE score	-0.264657	0.168832	0.759337	0.775594	0.767469	0.11698	13077	21	13056	Macular degeneration, wet
ACE score	0.0836155	0.0534224	1.08357	1.09086	1.08721	0.117542	13876	49	13827	NA
ACE score	0.0336186	0.0215053	1.0328	1.03558	1.03419	0.117989	13876	416	13460	Elev. drug levels in urine
ACE score	0.0922495	0.059279	1.09256	1.10072	1.09664	0.119663	13403	48	13355	Other specified congenital anomalies of kidney
ACE score	0.0416487	0.0268373	1.04077	1.04428	1.04253	0.120687	9647	287	9360	Bursitis
ACE score	0.0861177	0.0555521	1.08614	1.09373	1.08993	0.12109	13116	60	13056	Diabetic retinopathy
ACE score	0.0804548	0.0519529	1.08025	1.08731	1.08378	0.121475	12956	61	12895	Malignant neoplasm of ovary
ACE score	0.066807	0.0431801	1.06619	1.07198	1.06909	0.121822	10159	106	10053	Antineoplastic and immunosuppressive drugs causing adverse effects
ACE score	0.0561477	0.0363036	1.05535	1.06016	1.05775	0.121956	12586	159	12427	Blood vessel replaced
ACE score	0.0576876	0.0373117	1.05691	1.06186	1.05938	0.122081	9700	114	9586	Premenstrual tension syndromes
ACE score	0.112903	0.0731102	1.11439	1.12466	1.11952	0.12252	9721	50	9671	Atrioventricular block, complete
ACE score	0.0635743	0.0412	1.06289	1.06839	1.06564	0.122815	11674	95	11579	Impetigo
ACE score	0.0286853	0.0186434	1.0279	1.0303	1.0291	0.123895	8720	589	8131	Postnasal drip
ACE score	0.0513147	0.0334334	1.05045	1.05486	1.05265	0.124825	12256	152	12104	Multiple sclerosis
ACE score	0.0631385	0.0412099	1.06242	1.06793	1.06517	0.125493	12202	105	12097	Facial nerve disorders [CN7]
ACE score	-0.156055	0.102061	0.850035	0.860988	0.855512	0.126256	13819	44	13775	Malignant neoplasm of bladder
ACE score	-0.196328	0.129091	0.815085	0.828393	0.821743	0.128298	12932	21	12911	Optic atrophy
ACE score	0.0619099	0.0407496	1.06115	1.06659	1.06387	0.128693	13721	106	13615	Thyroid cancer
ACE score	0.121419	0.0801913	1.12342	1.13478	1.1291	0.129998	12116	25	12091	Systemic sclerosis
ACE score	0.0862815	0.0570089	1.08622	1.09401	1.09011	0.130159	13589	47	13542	Vaginal enterocele, congenital or acquired
ACE score	0.105562	0.0699756	1.10646	1.11622	1.11134	0.131412	12944	33	12911	Nystagmus and other irregular eye movements
ACE score	0.0444876	0.029579	1.04355	1.04743	1.04549	0.132574	13628	189	13439	Polyp of female genital organs
ACE score	0.0692327	0.0462616	1.06858	1.0748	1.07169	0.134511	8214	83	8131	Nasal polyps
ACE score	0.0679622	0.0454826	1.06727	1.07338	1.07032	0.135111	12585	86	12499	Malignant neoplasm of uterus
ACE score	0.0843785	0.0566529	1.08418	1.09191	1.08804	0.136384	10224	61	10163	Muscle/tendon sprain
ACE score	0.0495793	0.0334009	1.04863	1.05303	1.05083	0.137711	13444	141	13303	Hemorrhage during pregnancy; childbirth and postpartum
ACE score	0.112105	0.075905	1.11331	1.12396	1.11863	0.139701	11475	26	11449	Other disorders of middle ear and mastoid
ACE score	0.128202	0.0868127	1.1306	1.14298	1.13678	0.139737	13736	21	13715	Cancer of brain
ACE score	0.0310505	0.0210326	1.03018	1.0329	1.03154	0.139863	12600	378	12222	Abnormal Papanicolaou smear of cervix and cervical HPV
ACE score	0.0957758	0.0651536	1.09602	1.10501	1.10051	0.141562	12952	41	12911	Epiphora
ACE score	0.0510339	0.0347258	1.05007	1.05465	1.05236	0.141663	13424	173	13251	Pericarditis
ACE score	0.0173913	0.0118593	1.01679	1.0183	1.01754	0.142521	13876	1461	12415	Other nonmalignant breast conditions
ACE score	0.0651124	0.0446822	1.06429	1.07027	1.06728	0.145052	11955	88	11867	Other specified gastritis
ACE score	0.0442546	0.0303926	1.04326	1.04724	1.04525	0.145366	13392	180	13212	Viral Enteritis
ACE score	0.0384764	0.026481	1.0375	1.04095	1.03923	0.146229	13818	295	13523	Cardiac congenital anomalies
ACE score	0.0370468	0.0255689	1.03608	1.03941	1.03774	0.147365	13008	271	12737	Other specified diseases of hair and hair follicles
ACE score	0.077473	0.0541999	1.07688	1.08423	1.08055	0.152891	12572	63	12509	Pulmonary insufficiency or respiratory failure following trauma and surgery
ACE score	0.0613789	0.0429719	1.06044	1.06617	1.0633	0.153191	13817	102	13715	Benign neoplasm of brain and other parts of nervous system
ACE score	0.0275797	0.0193706	1.02672	1.02921	1.02796	0.154506	10624	509	10115	Viral warts & HPV
ACE score	0.0791257	0.0555862	1.07857	1.08611	1.08234	0.154598	12165	72	12093	Peripheral angiopathy in diseases classified elsewhere
ACE score	0.0431461	0.0304874	1.04209	1.04609	1.04409	0.157007	13119	208	12911	Dry eyes
ACE score	0.0500059	0.0354186	1.04894	1.05361	1.05128	0.157994	10152	162	9990	Spinal enthesopathy
ACE score	0.0963114	0.068657	1.09636	1.10585	1.1011	0.160679	13601	42	13559	Abnormal tumor markers
ACE score	0.0798812	0.0570905	1.07928	1.08704	1.08316	0.161752	11217	56	11161	Nephrotic syndrome without mention of glomerulonephritis
ACE score	0.0279594	0.019985	1.02707	1.02964	1.02835	0.161807	11655	532	11123	Fracture of upper limb
ACE score	0.0520745	0.0373321	1.05099	1.05592	1.05345	0.163047	11490	159	11331	Hyperpotassemia
ACE score	0.0370738	0.0266119	1.03604	1.0395	1.03777	0.163581	11296	314	10982	Other deficiency anemia
ACE score	0.042494	0.0305277	1.04141	1.04541	1.04341	0.163927	12494	211	12283	Splenomegaly
ACE score	0.0308134	0.0221417	1.02986	1.03273	1.03129	0.16403	13876	350	13526	Other complications of pregnancy NEC
ACE score	-0.0260052	0.018826	0.97318	0.97548	0.97433	0.167174	13876	562	13314	Known or suspected fetal abnormality affecting management of mother
ACE score	0.0331886	0.0240365	1.03219	1.0353	1.03375	0.167355	13244	333	12911	Other disorders of eye
ACE score	0.0747308	0.0543846	1.07392	1.08127	1.07759	0.169405	13865	72	13793	Cancer of bronchus; lung
ACE score	0.110509	0.0805444	1.11121	1.12249	1.11685	0.170057	13514	29	13485	Cancer of liver and intrahepatic bile duct
ACE score	0.104658	0.0764948	1.10501	1.11566	1.11033	0.171258	10083	30	10053	Poisoning by agents primarily affecting blood constituents
ACE score	0.0873074	0.0641648	1.08684	1.09563	1.09123	0.173617	12146	42	12104	Generalized convulsive epilepsy
ACE score	0.10341	0.0761872	1.10365	1.11425	1.10895	0.174683	13729	28	13701	Congenital anomalies of the integument
ACE score	0.0744628	0.0550659	1.07359	1.08103	1.07731	0.176296	13876	68	13808	Polymyalgia Rheumatica
ACE score	0.0645851	0.0477694	1.06352	1.06991	1.06672	0.176369	12010	105	11905	Other acute and subacute forms of ischemic heart disease
ACE score	0.0626379	0.0467999	1.06152	1.06777	1.06464	0.180759	12181	84	12097	Nerve root and plexus disorders
ACE score	0.123333	0.0922076	1.12472	1.13781	1.13126	0.181042	12803	25	12778	Urethral stricture (not specified as infectious)
ACE score	0.0365088	0.0273393	1.03541	1.03896	1.03718	0.181748	12342	244	12098	Disorders of the pituitary gland and its hypothalamic control
ACE score	0.0325093	0.0244594	1.03146	1.03463	1.03304	0.183811	11452	329	11123	Fracture of hand or wrist
ACE score	0.0349599	0.0263353	1.03387	1.03729	1.03558	0.184346	12347	280	12067	Other disorders of lipid metabolism
ACE score	0.080814	0.0609039	1.08003	1.08831	1.08417	0.184538	13869	44	13825	Congenital anomalies of face and neck
ACE score	0.0907651	0.068534	1.09031	1.09972	1.09501	0.185377	12649	39	12610	Acute, but ill-defined cerebrovascular disease
ACE score	0.118181	0.0892538	1.11915	1.13175	1.12545	0.185471	13508	23	13485	Malignant neoplasm of liver, primary
ACE score	0.0459296	0.0347294	1.04472	1.04928	1.047	0.186002	9913	242	9671	Atrial flutter
ACE score	0.0761351	0.0575722	1.07521	1.08301	1.07911	0.186026	13579	56	13523	Valvular heart disease/ heart chambers
ACE score	0.0193428	0.0146338	1.0186	1.02047	1.01953	0.186239	13619	1011	12608	Dislocation
ACE score	0.0706121	0.0534338	1.06957	1.07676	1.07316	0.186339	13868	75	13793	Cancer within the respiratory system
ACE score	-0.177002	0.134925	0.830684	0.844865	0.837778	0.18957	10074	21	10053	Poisoning by water, mineral, and uric acid metabolism drugs
ACE score	0.0590884	0.0451991	1.05786	1.06388	1.06087	0.191114	13808	93	13715	Benign neoplasm of brain, cranial nerves, meninges
ACE score	0.0464322	0.0356308	1.04519	1.04987	1.04753	0.192524	12603	129	12474	Disorders of sweat glands
ACE score	0.0554665	0.042642	1.05421	1.05986	1.05703	0.193344	13876	82	13794	Excessive vomiting in pregnancy
ACE score	0.0434558	0.0334823	1.04222	1.04661	1.04441	0.19433	13833	153	13680	Acute appendicitis
ACE score	0.0356931	0.0275017	1.03455	1.03813	1.03634	0.19434	12831	240	12591	Cholelithiasis with other cholecystitis
ACE score	0.0303646	0.0234111	1.02932	1.03234	1.03083	0.194625	13296	381	12915	Disorders of calcium/phosphorus metabolism
ACE score	0.0527223	0.0407499	1.05144	1.05683	1.05414	0.195734	13010	118	12892	Corns and callosities
ACE score	0.0554363	0.0428538	1.05416	1.05984	1.057	0.195798	9624	109	9515	Changes in skin texture
ACE score	0.03839	0.0297921	1.0372	1.04108	1.03914	0.197539	13876	196	13680	Appendiceal conditions
ACE score	0.0443046	0.0343945	1.04305	1.04756	1.0453	0.1977	12288	184	12104	Essential tremor
ACE score	0.101486	0.078996	1.10133	1.1123	1.10681	0.198899	11689	28	11661	Open wound of nose and sinus
ACE score	-0.0243867	0.0190438	0.974743	0.977074	0.975908	0.20035	12854	611	12243	Dyschromia and Vitiligo
ACE score	0.082628	0.0648583	1.08172	1.09056	1.08614	0.202672	11209	48	11161	Secondary hyperparathyroidism (of renal origin)
ACE score	0.039962	0.0313851	1.03872	1.04282	1.04077	0.202919	12657	229	12428	Other disorders of male genital organs
ACE score	0.0784101	0.0615885	1.07739	1.08574	1.08157	0.202973	11918	51	11867	Duodenitis
ACE score	0.0443908	0.0352301	1.04308	1.0477	1.04539	0.20766	9888	217	9671	Left bundle branch block
ACE score	0.0469644	0.037325	1.04563	1.05054	1.04808	0.208299	13421	126	13295	Disturbances of sulphur-bearing amino-acid metabolism
ACE score	0.0543066	0.043228	1.05295	1.05867	1.05581	0.209014	11128	104	11024	Ascites (non malignant)
ACE score	0.112504	0.0895631	1.11279	1.12537	1.11908	0.209063	13520	27	13493	Lymphoid leukemia
ACE score	-0.0401113	0.0319341	0.958759	0.962607	0.960683	0.209092	13499	185	13314	Abnormality in fetal heart rate or rhythm
ACE score	0.0553215	0.0442498	1.05395	1.05981	1.05688	0.211223	9970	135	9835	Urinary obstruction
ACE score	0.0640784	0.0515281	1.06273	1.06962	1.06618	0.213661	11395	72	11323	Meniere's disease
ACE score	0.0436706	0.0351824	1.04233	1.04694	1.04464	0.214509	13571	132	13439	Polyp of corpus uteri
ACE score	0.0352259	0.028473	1.034	1.0377	1.03585	0.216024	9837	251	9586	Postmenopausal bleeding
ACE score	0.0698709	0.0568721	1.06855	1.0762	1.07237	0.219237	13436	57	13379	Mechanical complication of unspecified genitourinary device, implant, and graft
ACE score	-0.0518957	0.0424355	0.946901	0.951955	0.949428	0.221356	12369	126	12243	Seborrheic dermatitis
ACE score	-0.0820334	0.0672794	0.917353	0.925128	0.921241	0.222732	12495	67	12428	Hydrocele
ACE score	0.0507913	0.0416716	1.04935	1.05485	1.0521	0.222902	13218	114	13104	Disturbance of salivary secretion
ACE score	0.0920832	0.0756959	1.09125	1.10166	1.09646	0.223799	11939	34	11905	Aneurysm and dissection of heart
ACE score	0.0283219	0.0233073	1.02722	1.03023	1.02873	0.224307	13733	375	13358	Lipoma
ACE score	0.0311941	0.0257547	1.03002	1.03335	1.03169	0.22582	12504	400	12104	Other cerebral degenerations
ACE score	0.0298107	0.0247241	1.02866	1.03186	1.03026	0.22792	10256	345	9911	Microscopic hematuria
ACE score	0.0264556	0.0219468	1.0254	1.02822	1.02681	0.228033	11443	419	11024	Abnormal results of function study of liver
ACE score	0.074314	0.0616733	1.07298	1.08131	1.07715	0.228217	13341	38	13303	Ectopic pregnancy
ACE score	0.0573425	0.0476806	1.05585	1.06219	1.05902	0.229116	11521	72	11449	Other disorders of tympanic membrane
ACE score	0.0667462	0.0555066	1.0653	1.07275	1.06902	0.229173	12153	56	12097	Complex regional/central pain syndrome
ACE score	-0.150962	0.126065	0.853078	0.866678	0.859881	0.231116	12114	21	12093	Acute vascular insufficiency of intestine
ACE score	0.0404877	0.0339875	1.0391	1.04354	1.04132	0.233555	10162	148	10014	Costochondritis
ACE score	-0.0749421	0.0629404	0.924135	0.931459	0.927797	0.233778	12175	82	12093	Stricture of artery
ACE score	0.0676694	0.0570881	1.06618	1.07384	1.07001	0.235879	13400	45	13355	Congenital anomalies of female genital organs
ACE score	0.0711357	0.060047	1.06968	1.07777	1.07373	0.236149	12470	47	12423	Spirochetal infection
ACE score	0.0806614	0.068125	1.07937	1.08864	1.084	0.236405	12654	44	12610	Subdural hemorrhage
ACE score	0.0526982	0.0446538	1.05116	1.05706	1.05411	0.23794	12349	90	12259	Althete's foot
ACE score	0.057313	0.0487001	1.05575	1.06222	1.05899	0.239253	12007	84	11923	Methicillin sensitive Staphylococcus aureus
ACE score	0.0761011	0.0647926	1.07469	1.08346	1.07907	0.240182	12802	44	12758	Malignant neoplasm of rectum, rectosigmoid junction, and anus
ACE score	0.0828439	0.0705855	1.08156	1.09118	1.08637	0.240529	13391	36	13355	Congenital anomaly of gallbladder, bile ducts, liver, pancreas
ACE score	0.0360385	0.0308957	1.03469	1.0387	1.0367	0.24343	13863	183	13680	Appendicitis
ACE score	0.0574051	0.0492302	1.05582	1.06236	1.05908	0.243593	13174	70	13104	Stomatitis and mucositis (ulcerative)
ACE score	0.0513451	0.0440517	1.04978	1.05559	1.05269	0.243791	9823	152	9671	Sinoatrial node dysfunction (Bradycardia)
ACE score	0.0822142	0.0710634	1.08085	1.09053	1.08569	0.247307	12946	35	12911	Paralytic strabismus
ACE score	0.0523333	0.0452602	1.05074	1.05672	1.05373	0.247568	12187	90	12097	Trigeminal nerve disorders [CN5]
ACE score	0.0186395	0.0161453	1.01778	1.01985	1.01881	0.248302	13458	721	12737	Diseases of hair and hair follicles
ACE score	0.037257	0.0323146	1.03586	1.04006	1.03796	0.248933	13876	151	13725	NA
ACE score	0.0605978	0.0527419	1.05896	1.06599	1.06247	0.250577	13169	65	13104	Corneal opacity and other disorders of cornea
ACE score	0.0481911	0.0419459	1.04661	1.05213	1.04937	0.250603	13876	101	13775	Sexually transmitted infections (not HIV or hepatitis)
ACE score	0.0843289	0.0737419	1.08296	1.09302	1.08799	0.252803	9255	35	9220	Ulceration of the lower GI tract
ACE score	0.043324	0.0380483	1.04178	1.04677	1.04428	0.254846	9717	131	9586	Symptomatic artificial menopause
ACE score	0.0284467	0.0251768	1.02723	1.03048	1.02886	0.258528	12481	259	12222	Papanicolaou smear of cervix or vagina with atypical squamous cells
ACE score	0.0477228	0.0422982	1.0461	1.05166	1.04888	0.259216	12043	138	11905	Other chronic ischemic heart disease, unspecified
ACE score	0.0426512	0.037832	1.0411	1.04605	1.04357	0.25958	12505	124	12381	Temporomandibular joint disorder, unspecified
ACE score	-0.128413	0.114133	0.873191	0.885784	0.87949	0.26054	11183	22	11161	Anatomical abnormatilies of kidney and ureters
ACE score	0.0442228	0.0394103	1.04263	1.0478	1.04522	0.261815	13225	121	13104	Diseases and other conditions of the tongue
ACE score	0.0990281	0.0885113	1.09797	1.11023	1.1041	0.263217	12665	28	12637	Acute prostatitis
ACE score	-0.120951	0.108107	0.880068	0.892084	0.886078	0.263223	11990	29	11961	Superficial keratitis
ACE score	-0.0463874	0.0417819	0.952171	0.957174	0.954672	0.266901	12371	128	12243	Erythematosquamous dermatosis
ACE score	0.063378	0.0570978	1.06162	1.06925	1.06543	0.267003	12723	86	12637	Other disorders of prostate
ACE score	0.0491681	0.0446754	1.04745	1.05334	1.0504	0.271087	12196	92	12104	Partial epilepsy
ACE score	0.0918758	0.0837328	1.09047	1.10199	1.09623	0.272532	13405	26	13379	Vascular complications of surgery and medical procedures
ACE score	0.0154193	0.014057	1.01464	1.01643	1.01554	0.27268	12427	978	11449	Suppurative and unspecified otitis media
ACE score	0.0581057	0.0530317	1.0563	1.06335	1.05983	0.273219	12848	70	12778	Other disorders of urethra and urinary tract
ACE score	-0.0720373	0.0664076	0.926621	0.934371	0.930496	0.278021	11537	65	11472	Pathologic fracture of vertebrae
ACE score	0.0556342	0.0515269	1.0538	1.06063	1.05721	0.280271	12173	80	12093	Arterial embolism and thrombosis
ACE score	-0.107636	0.0998945	0.892327	0.90358	0.897954	0.281258	13325	22	13303	Cervical incompetence
ACE score	0.0328239	0.0305006	1.03139	1.03535	1.03337	0.28185	10858	212	10646	Abnormality of red blood cells
ACE score	0.0931088	0.0867833	1.09161	1.10356	1.09758	0.283321	13876	22	13854	Gangrene
ACE score	0.0581686	0.0543641	1.05628	1.06351	1.05989	0.284627	12187	94	12093	Abdominal aortic aneurysm
ACE score	0.0974129	0.0910683	1.09602	1.10862	1.10232	0.284769	13315	20	13295	Disorders of amino-acid metabolism
ACE score	-0.0361406	0.0338241	0.962459	0.966551	0.964505	0.285301	13876	160	13716	Hypertension complicating pregnancy, childbirth, and the puerperium
ACE score	-0.0591338	0.0556087	0.939293	0.945868	0.942581	0.287605	11210	87	11123	Fracture of clavicle or scapula
ACE score	0.0715199	0.0672967	1.06961	1.07867	1.07414	0.287893	12655	45	12610	Intracerebral hemorrhage
ACE score	0.076179	0.0719112	1.07429	1.08402	1.07916	0.289441	11870	35	11835	Genu valgum or varum (acquired)
ACE score	0.0852358	0.0805538	1.08347	1.09448	1.08897	0.29	11475	26	11449	Otorrhea
ACE score	0.0626599	0.0592679	1.06071	1.06862	1.06466	0.290406	13545	60	13485	Neoplasm of unspecified nature of digestive system
ACE score	0.0524902	0.0497181	1.05061	1.05718	1.05389	0.29108	12180	76	12104	Nonspecific abnormal results of function study of brain and central nervous system
ACE score	0.0627699	0.0596556	1.0608	1.06877	1.06478	0.292706	13876	53	13823	Cancer of bone and connective tissue
ACE score	0.0849222	0.0810289	1.0831	1.09417	1.08863	0.294616	13670	26	13644	Congenital anomalies of the eye
ACE score	0.0603583	0.0576483	1.05838	1.06606	1.06222	0.295095	12578	69	12509	Other alveolar and parietoalveolar pneumonopathy
ACE score	0.0283029	0.0272597	1.02695	1.03047	1.02871	0.299144	13374	318	13056	Other retinal disorders
ACE score	0.0676964	0.0659648	1.06562	1.07447	1.07004	0.304773	13601	38	13563	Congenital deformities of feet
ACE score	0.0567914	0.0556056	1.05474	1.06213	1.05843	0.3071	11189	66	11123	Fracture of pelvis
ACE score	0.0634231	0.0621061	1.06133	1.06963	1.06548	0.307157	13767	44	13723	Encephalitis, non-infectious
ACE score	0.0428415	0.0419551	1.04103	1.04652	1.04377	0.307194	13484	96	13388	Other cells and casts in urine
ACE score	0.0636137	0.0624837	1.06151	1.06986	1.06568	0.308638	11218	57	11161	Renal failure NOS
ACE score	0.0277231	0.0272871	1.02635	1.02987	1.02811	0.30964	13002	332	12670	Chronic pulmonary heart disease
ACE score	0.0823407	0.0811758	1.0803	1.09136	1.08583	0.310416	12614	27	12587	Rhabdomyolysis
ACE score	-0.0193959	0.0191288	0.979615	0.981968	0.980791	0.3106	12992	518	12474	Acne
ACE score	-0.025129	0.0249312	0.97366	0.976709	0.975184	0.313486	12739	324	12415	Other signs and symptoms in breast
ACE score	0.0376319	0.0374794	1.03591	1.04079	1.03835	0.315346	10791	146	10645	Phlebitis and thrombophlebitis
ACE score	0.0324184	0.032427	1.03085	1.03505	1.03295	0.317438	11920	179	11741	Primary hypercoagulable state
ACE score	0.0285795	0.0286173	1.02715	1.03084	1.02899	0.31795	12655	321	12334	Senile cataract
ACE score	0.0445133	0.0446873	1.04259	1.04845	1.04552	0.319198	11940	105	11835	Hammer toe (acquired)
ACE score	0.0315891	0.0322186	1.03001	1.03418	1.03209	0.326859	12363	270	12093	Aortic ectasia
ACE score	0.0744118	0.0760611	1.07211	1.08239	1.07725	0.327918	13189	33	13156	Loss of height
ACE score	-0.0170192	0.0175078	0.982046	0.984204	0.983125	0.331006	11002	682	10320	Benign mammary dysplasias
ACE score	0.0486951	0.050163	1.0466	1.0532	1.0499	0.331679	12181	77	12104	Other and unspecified disorders of the nervous system
ACE score	0.0274968	0.0283927	1.02605	1.02971	1.02788	0.332822	12543	261	12282	Ventral hernia
ACE score	0.0629488	0.0650254	1.06063	1.06932	1.06497	0.333012	10354	34	10320	Galactorrhea
ACE score	0.0505337	0.0524919	1.04837	1.0553	1.05183	0.335701	12530	56	12474	Hidradenitis
ACE score	-0.0596485	0.0620802	0.938428	0.945764	0.942096	0.336638	13876	49	13827	NA
ACE score	0.0647702	0.0676349	1.06239	1.07144	1.06691	0.338242	12281	38	12243	Sarcoidosis
ACE score	0.0196844	0.0206151	1.01856	1.0212	1.01988	0.339652	12904	516	12388	Malignant neoplasm of female breast
ACE score	0.0434585	0.0456054	1.04143	1.0474	1.04442	0.340628	12978	94	12884	Peritonitis and retroperitoneal infections
ACE score	-0.0746872	0.0789259	0.923439	0.932627	0.928034	0.343998	13831	56	13775	Cancer of bladder
ACE score	0.0644763	0.0681702	1.06204	1.07116	1.0666	0.344244	11787	40	11747	Loose body in joint
ACE score	0.0361058	0.0382849	1.03428	1.03926	1.03677	0.345639	13876	138	13738	Foreign object in eyelid
ACE score	0.0771115	0.0817973	1.07462	1.08571	1.08016	0.345827	11051	27	11024	Portal hypertension
ACE score	0.0454204	0.0482015	1.04331	1.04963	1.04647	0.346038	6591	95	6496	Unspecified disorder of lipid metabolism
ACE score	0.0381801	0.0405706	1.03628	1.04156	1.03892	0.346665	13420	125	13295	Disorders of plasma protein metabolism
ACE score	0.0602794	0.0641286	1.05786	1.06641	1.06213	0.34723	12154	39	12115	Cutaneous lupus erythematosus
ACE score	0.0461285	0.0492272	1.04398	1.05044	1.04721	0.348731	13506	67	13439	Mucous polyp of cervix
ACE score	0.0490215	0.0525382	1.04678	1.0537	1.05024	0.350787	11810	63	11747	Ankylosis of joint
ACE score	0.0910102	0.0977578	1.08857	1.102	1.09528	0.351866	13507	22	13485	Pancreatic cancer
ACE score	-0.0663989	0.0717777	0.931545	0.93997	0.935758	0.354933	13478	39	13439	Dysplasia of cervix
ACE score	0.0646608	0.0702171	1.0621	1.0715	1.0668	0.357119	11781	34	11747	Pathological, developmental or recurrent dislocation
ACE score	0.0456525	0.0495848	1.04346	1.04997	1.04671	0.357209	13376	81	13295	Other specified disorders of plasma protein metabolism
ACE score	0.0289623	0.0314706	1.02735	1.03142	1.02939	0.357419	10854	209	10645	Varicose veins of lower extremity, symptomtic
ACE score	0.0790175	0.0864386	1.07636	1.08809	1.08222	0.36064	12129	25	12104	Hydrocephalus
ACE score	0.0271931	0.0297733	1.02565	1.02948	1.02757	0.361065	11419	258	11161	Chronic kidney disease, Stage I or II
ACE score	0.0355009	0.0389049	1.03361	1.03867	1.03614	0.361503	9684	152	9532	Stricture and stenosis of esophagus
ACE score	-0.0244153	0.0267933	0.974241	0.97752	0.97588	0.362166	10704	305	10399	Acquired absence of breast
ACE score	0.0191446	0.0210355	1.01798	1.02067	1.01933	0.362764	13039	433	12606	Otitis externa
ACE score	0.0548876	0.0603442	1.05243	1.06042	1.05642	0.363047	12150	46	12104	Torsion dystonia
ACE score	0.0380039	0.0417954	1.03601	1.04146	1.03874	0.363201	10172	119	10053	Poisoning by primarily systemic agents
ACE score	0.0838539	0.0922406	1.08118	1.09376	1.08747	0.363309	12401	26	12375	Dementia with cerebral degenerations
ACE score	0.080706	0.089406	1.07797	1.09013	1.08405	0.366689	10077	24	10053	Anticoagulants causing adverse effects
ACE score	-0.0370547	0.0413656	0.961124	0.966124	0.963623	0.370366	13876	106	13770	Anemia during pregnancy
ACE score	-0.0901172	0.100823	0.908044	0.919602	0.913824	0.371422	12498	24	12474	Seborrhea
ACE score	0.0450467	0.0506686	1.04275	1.0494	1.04608	0.373978	11237	76	11161	Renal dialysis
ACE score	0.046289	0.0521264	1.04395	1.0508	1.04738	0.374533	13450	76	13374	Septic shock
ACE score	0.0624308	0.0703371	1.05973	1.06912	1.06442	0.374759	13144	40	13104	Retinal detachment with retinal defect
ACE score	0.055743	0.0636241	1.05311	1.06155	1.05733	0.380959	10105	52	10053	Antihypertensive agents causing adverse effects
ACE score	-0.087264	0.100187	0.910674	0.922193	0.916435	0.383749	9702	31	9671	Other heart block
ACE score	0.06271	0.0720672	1.05991	1.06953	1.06472	0.384213	9719	48	9671	Second degree AV block
ACE score	0.0670588	0.0772503	1.06418	1.07454	1.06936	0.385355	13091	35	13056	Macular puckering of retina
ACE score	-0.0815963	0.0940896	0.916204	0.927082	0.921644	0.385822	12126	28	12098	Anterior pituitary disorders
ACE score	0.0361659	0.0417306	1.03411	1.03954	1.03683	0.386134	12698	107	12591	Cholesterolosis of gallbladder
ACE score	0.0827316	0.0957738	1.07973	1.09278	1.08625	0.387685	9855	20	9835	Urethral discharge
ACE score	0.0121523	0.0141339	1.01133	1.01312	1.01223	0.389903	13876	1052	12824	Elevated BP
ACE score	0.077613	0.0903799	1.07458	1.08683	1.0807	0.390483	9382	22	9360	Panniculitis
ACE score	0.0319686	0.0374243	1.03006	1.03491	1.03249	0.392983	12337	115	12222	Cervical intraepithelial neoplasia [CIN] [Cervical dysplasia]
ACE score	0.0374843	0.0440323	1.03533	1.04106	1.0382	0.394608	11084	102	10982	Other vitamin B12 deficiency anemia
ACE score	0.0574908	0.0676536	1.05468	1.06367	1.05918	0.395446	12413	38	12375	Symbolic dysfunction
ACE score	0.0447431	0.0526636	1.04231	1.04921	1.04576	0.395546	11208	85	11123	Fracture of neck of femur
ACE score	0.0750869	0.0886909	1.07198	1.08398	1.07798	0.397211	11936	31	11905	ASCVD
ACE score	0.0614003	0.0725257	1.05849	1.06816	1.06332	0.397218	13136	32	13104	Glossitis
ACE score	0.0475349	0.0562666	1.04498	1.05238	1.04868	0.398213	10708	62	10646	Eosinophilia
ACE score	0.0849042	0.100612	1.08174	1.09548	1.08861	0.398739	11985	24	11961	Ectropion or entropion
ACE score	0.0172879	0.0204983	1.01613	1.01875	1.01744	0.399016	12913	525	12388	Breast cancer [female]
ACE score	0.0137146	0.016288	1.01277	1.01484	1.01381	0.399784	12188	739	11449	Eustachian tube disorders
ACE score	0.0387628	0.0460467	1.03652	1.04253	1.03952	0.399891	13592	99	13493	Cancer of other lymphoid, histiocytic tissue
ACE score	0.0486419	0.0577867	1.04604	1.05365	1.04984	0.399928	12966	55	12911	Strabismus (not specified as paralytic)
ACE score	0.0429977	0.0510963	1.04059	1.04728	1.04394	0.400067	9821	71	9750	Congenital hypothyroidism
ACE score	0.0319581	0.0380168	1.03001	1.03494	1.03247	0.400555	12370	127	12243	Erythematous conditions
ACE score	-0.0281881	0.0335445	0.97016	0.974251	0.972205	0.40073	12154	193	11961	Conjunctivitis, noninfectious
ACE score	0.0459889	0.0547985	1.04347	1.05066	1.04706	0.401336	10079	65	10014	Malunion and nonunion of fracture
ACE score	-0.0107482	0.0129133	0.988508	0.990111	0.989309	0.405221	12163	2149	10014	Bone/Cartilage Disorders
ACE score	0.100108	0.121531	1.09687	1.11372	1.10529	0.410096	12798	20	12778	Bladder neck obstruction
ACE score	0.0620144	0.0753303	1.05895	1.06901	1.06398	0.410375	12924	29	12895	Cancer of other female genital organs (excluding uterus and ovary)
ACE score	0.0592862	0.0721855	1.05628	1.06588	1.06108	0.411474	12626	35	12591	Obstruction of bile duct
ACE score	0.0427094	0.0522337	1.04022	1.04705	1.04363	0.413551	13360	57	13303	Threatened premature labor
ACE score	0.0278422	0.0344688	1.02601	1.03046	1.02823	0.419234	13876	156	13720	Nonallopathic lesions NEC
ACE score	0.00992256	0.0122922	1.00919	1.01075	1.00997	0.419536	13876	1517	12359	Disorder of skin and subcutaneous tissue NOS
ACE score	0.0434858	0.0538943	1.04092	1.04798	1.04445	0.419741	10715	69	10646	Diseases of spleen
ACE score	0.0467355	0.0579401	1.04404	1.05165	1.04784	0.419887	9418	58	9360	Laxity of ligament or hypermobility syndrome
ACE score	0.0618898	0.0770264	1.05871	1.06899	1.06385	0.421693	11607	28	11579	Pilonidal cyst
ACE score	0.0261466	0.032587	1.02439	1.02859	1.02649	0.422343	12447	224	12223	Sensorineural hearing loss
ACE score	0.055891	0.0697631	1.05286	1.06211	1.05748	0.423042	12655	45	12610	Occlusion of cerebral arteries, with cerebral infarction
ACE score	0.0612923	0.0767623	1.05809	1.06833	1.06321	0.424599	10147	32	10115	Chronic hepatitis
ACE score	0.019601	0.024558	1.01822	1.02136	1.01979	0.424784	13876	353	13523	Cardiac and circulatory congenital anomalies
ACE score	0.0637323	0.0799621	1.06046	1.07115	1.06581	0.425433	13876	27	13849	NA
ACE score	0.0241705	0.0303398	1.02252	1.02641	1.02446	0.425648	12512	230	12282	Umbilical hernia
ACE score	0.0612741	0.0770279	1.05806	1.06833	1.06319	0.426335	13589	26	13563	Congenital hip dysplasia and deformity
ACE score	-0.0806623	0.101553	0.916628	0.92838	0.922505	0.427028	10038	24	10014	Juvenile osteochondrosis
ACE score	0.0402513	0.0506935	1.03776	1.04438	1.04107	0.427188	11064	82	10982	Aplastic anemia
ACE score	0.0558771	0.0703937	1.0528	1.06214	1.05747	0.427324	11486	37	11449	Mastoiditis & related conditions
ACE score	-0.0816381	0.103281	0.915634	0.927575	0.921605	0.429267	11604	25	11579	Pyogenic granuloma
ACE score	0.0412231	0.052191	1.03867	1.0455	1.04208	0.429614	12507	80	12427	Iatrogenic hypotension
ACE score	-0.0407155	0.0516548	0.956992	0.963213	0.960102	0.430566	13181	77	13104	Oral aphthae
ACE score	-0.0414405	0.0525762	0.956243	0.96257	0.959406	0.43058	12317	74	12243	Congenital anomalies of skin
ACE score	0.0196473	0.0249332	1.01825	1.02144	1.01984	0.4307	13493	389	13104	Glaucoma
ACE score	0.0224059	0.0284344	1.02084	1.02448	1.02266	0.430705	12445	341	12104	Cerebral degeneration, unspecified
ACE score	-0.0265801	0.0337613	0.971708	0.975832	0.97377	0.431108	12150	189	11961	Allergic conjunctivitis
ACE score	0.0474804	0.0603153	1.04466	1.05259	1.04863	0.431163	12151	58	12093	Vascular insufficiency of intestine
ACE score	0.0188771	0.0240365	1.01752	1.02059	1.01906	0.432248	12596	503	12093	Other disorders of arteries and arterioles
ACE score	0.0199969	0.0254663	1.01857	1.02183	1.0202	0.432321	12224	309	11915	Psoriasis
ACE score	0.0170417	0.0217079	1.0158	1.01857	1.01719	0.432427	11107	462	10645	Varicose veins
ACE score	0.015787	0.0201251	1.01463	1.01719	1.01591	0.43278	12932	544	12388	Breast cancer
ACE score	0.0449144	0.0573731	1.04218	1.0497	1.04594	0.433717	8314	67	8247	severe protein-calorie malnutrition
ACE score	0.0106826	0.0136878	1.00987	1.01161	1.01074	0.435126	11421	1101	10320	Lump or mass in breast
ACE score	-0.0535198	0.0689708	0.943786	0.951988	0.947887	0.437762	13573	50	13523	Congenital anomalies of peripheral vascular system
ACE score	0.0321334	0.0414164	1.02997	1.03534	1.03266	0.43783	9854	183	9671	Cardiac pacemaker in situ
ACE score	0.0821841	0.106104	1.07843	1.09288	1.08566	0.438597	12116	23	12093	Aneurysm of iliac artery
ACE score	0.0770113	0.0997607	1.0733	1.08681	1.08005	0.440138	13815	22	13793	Hx of malignant neoplasm of oral cavity and pharynx
ACE score	-0.0500658	0.0648698	0.947297	0.955037	0.951167	0.440239	13508	44	13464	Rhesus isoimmunization in pregnancy
ACE score	0.0209118	0.0272907	1.01938	1.02288	1.02113	0.44352	13529	226	13303	Miscarriage; stillbirth
ACE score	0.0390974	0.0512112	1.03653	1.04321	1.03987	0.445193	10141	88	10053	Poisoning affecting the cardiovascular system
ACE score	0.0172722	0.022863	1.01596	1.01888	1.01742	0.449971	11052	406	10646	Neutropenia
ACE score	0.0416161	0.0557615	1.03885	1.04614	1.04249	0.455472	12024	63	11961	Keratitis
ACE score	0.0527683	0.0716392	1.04945	1.05892	1.05419	0.461375	13860	37	13823	Cancer of connective tissue
ACE score	0.0177794	0.0242184	1.01639	1.01948	1.01794	0.46287	12253	338	11915	Psoriasis and related disorders
ACE score	0.0211647	0.0288325	1.01954	1.02324	1.02139	0.462913	11997	256	11741	Hypercoagulable state
ACE score	-0.0449854	0.0613054	0.952335	0.959687	0.956011	0.463075	11808	67	11741	Spontaneous ecchymoses
ACE score	0.030944	0.0423676	1.02869	1.03417	1.03143	0.465165	12194	103	12091	Sicca syndrome
ACE score	0.0307213	0.0420634	1.02848	1.03392	1.0312	0.465172	11094	112	10982	Other hemoglobinopathies
ACE score	0.0461551	0.0632498	1.04308	1.05139	1.04724	0.465557	12468	45	12423	Lyme disease
ACE score	0.0502872	0.0693955	1.047	1.05615	1.05157	0.468669	13562	39	13523	Congenital anomalies of great vessels
ACE score	0.0330678	0.0457553	1.03066	1.03659	1.03362	0.469859	12521	94	12427	Hemorrhage NOS
ACE score	0.0533918	0.0739063	1.04995	1.05973	1.05484	0.470033	12919	35	12884	Toxic gastroenteritis and colitis
ACE score	0.0173177	0.0242404	1.01592	1.01902	1.01747	0.474969	13532	895	12637	Hyperplasia of prostate
ACE score	0.0257849	0.0364099	1.02378	1.02846	1.02612	0.478831	10975	173	10802	Bacterial pneumonia
ACE score	0.0316351	0.044956	1.02923	1.03505	1.03214	0.481625	12204	100	12104	Abnormal findings on study of brain and/or nervous system
ACE score	-0.045501	0.0649346	0.951628	0.95941	0.955519	0.483477	13712	43	13669	Other complications of the puerperium NEC
ACE score	0.0143941	0.0205774	1.01319	1.01581	1.0145	0.484232	13785	423	13362	Other conditions or status of the mother complicating pregnancy, childbirth, or the puerperium
ACE score	-0.0432876	0.0619851	0.953914	0.961359	0.957636	0.484955	13876	48	13828	Other perinatal conditions of fetus or newborn
ACE score	0.04591	0.0658879	1.04265	1.05131	1.04698	0.485934	12158	54	12104	Parkinson's disease
ACE score	0.0398817	0.0575318	1.03693	1.04444	1.04069	0.488177	11501	52	11449	Perforation of tympanic membrane
ACE score	0.0151159	0.0219346	1.01383	1.01663	1.01523	0.49074	12890	416	12474	Sebaceous cyst
ACE score	0.0127761	0.0186737	1.01167	1.01404	1.01286	0.493863	13343	763	12580	Other non-epithelial cancer of skin
ACE score	0.0146947	0.0215988	1.01343	1.01618	1.0148	0.496285	8562	431	8131	Septal Deviations/Turbinate Hypertrophy
ACE score	-0.0410266	0.0609843	0.956133	0.963474	0.959804	0.501113	13876	66	13810	Benign neoplasm of unspecified sites
ACE score	0.0361286	0.0538558	1.03329	1.04029	1.03679	0.502322	13412	57	13355	Congenital anomalies of genital organs
ACE score	0.0415745	0.0625508	1.03836	1.04654	1.04245	0.506273	10234	52	10182	Schmorl's nodes
ACE score	0.0440993	0.0664043	1.04074	1.04944	1.04509	0.506624	11514	42	11472	Stress fracture
ACE score	0.0579442	0.0877993	1.05382	1.06549	1.05966	0.509279	12801	23	12778	Urethral hypermobility/ISD
ACE score	0.0377807	0.0574338	1.03476	1.04225	1.0385	0.510658	13614	51	13563	Other congenital anomalies of lower limb, including pelvic girdle
ACE score	-0.0705526	0.10881	0.925518	0.938238	0.931879	0.516723	12244	21	12223	Disorders of acoustic nerve
ACE score	0.0142719	0.0221106	1.01297	1.01578	1.01437	0.518617	11116	471	10645	Deep vein thrombosis [DVT]
ACE score	0.0185859	0.0289488	1.01691	1.02061	1.01876	0.520856	12073	238	11835	Hallux valgus (Bunion)
ACE score	-0.0518305	0.0810775	0.944661	0.954318	0.94949	0.522646	11874	39	11835	Hallux rigidus
ACE score	0.03412	0.0534015	1.03124	1.03817	1.03471	0.522867	11057	75	10982	Pancytopenia
ACE score	0.0452682	0.0710024	1.04165	1.05097	1.04631	0.523761	13651	36	13615	Benign neoplasm of thyroid glands
ACE score	0.0131323	0.0206788	1.01191	1.01453	1.01322	0.525387	12342	507	11835	Acquired foot deformities
ACE score	0.0361766	0.0570832	1.03313	1.04055	1.03684	0.526243	13756	55	13701	Other and unspecified congenital anomalies
ACE score	0.0274322	0.0435582	1.025	1.03062	1.02781	0.528837	9850	100	9750	Graves' disease
ACE score	0.0496697	0.0789355	1.04572	1.05613	1.05092	0.52919	12129	36	12093	Atherosclerosis of renal artery
ACE score	-0.0440193	0.0706802	0.952693	0.961177	0.956936	0.533419	9798	48	9750	Exophthalmos
ACE score	0.0392475	0.0640428	1.03585	1.04421	1.04003	0.539987	12548	45	12503	Abnormal reflex
ACE score	-0.0191237	0.0317197	0.979107	0.98301	0.981058	0.546578	13876	176	13700	NA
ACE score	0.015759	0.026183	1.01422	1.01755	1.01588	0.547255	11902	352	11550	Disease of tricuspid valve
ACE score	0.0453024	0.0758697	1.04137	1.05132	1.04634	0.550435	11693	32	11661	Non-healing surgical wound
ACE score	0.0331364	0.0554953	1.03009	1.03729	1.03369	0.550438	11392	61	11331	Polydipsia
ACE score	0.0462708	0.0783503	1.04221	1.05251	1.04736	0.554813	13451	29	13422	Myopia
ACE score	0.0146182	0.0247934	1.01315	1.0163	1.01473	0.555457	13835	276	13559	Other and nonspecific abnormal cytological, histological and immunological findings
ACE score	0.0234882	0.0400081	1.0212	1.02634	1.02377	0.557145	11960	125	11835	Kyphosis (acquired)
ACE score	0.0394808	0.0673212	1.03588	1.04466	1.04027	0.55757	9262	42	9220	Ulcerative colitis (chronic)
ACE score	0.0501543	0.0856422	1.04579	1.05708	1.05143	0.558127	9387	27	9360	Contracture of tendon (sheath)
ACE score	-0.0285994	0.048899	0.968825	0.974786	0.971806	0.558638	7205	109	7096	Abnormal chest sounds
ACE score	0.0494008	0.0853327	1.04502	1.05627	1.05064	0.562643	11686	25	11661	Open wound of ear
ACE score	0.0480177	0.0830159	1.04373	1.05465	1.04919	0.562984	13278	27	13251	Secondary/extrinsic cardiomyopathies
ACE score	0.0406988	0.0707845	1.03692	1.04616	1.04154	0.565313	12925	41	12884	Anal and rectal polyp
ACE score	-0.0511088	0.0889058	0.944877	0.955474	0.950175	0.565383	12937	26	12911	Anomalies of pupillary function
ACE score	-0.0148465	0.0259518	0.98366	0.986867	0.985263	0.567268	10046	296	9750	Simple and unspecified goiter
ACE score	0.0248253	0.0434344	1.02235	1.02793	1.02514	0.567622	12870	233	12637	Cancer of prostate
ACE score	-0.0236233	0.0420158	0.97408	0.979227	0.976654	0.573946	10433	113	10320	Other specified benign mammary dysplasias
ACE score	0.0355916	0.0635438	1.0321	1.04036	1.03623	0.575404	12560	51	12509	Respiratory insufficiency
ACE score	0.0394233	0.0704066	1.03562	1.04481	1.04021	0.575522	12458	35	12423	Infestation (lice, mites)
ACE score	0.0198376	0.0357272	1.01775	1.02232	1.02004	0.578723	13056	145	12911	Disorders of optic nerve and visual pathways
ACE score	-0.0192981	0.0347934	0.978747	0.983027	0.980887	0.579135	13091	176	12915	Disorders of iron metabolism
ACE score	0.0288896	0.0521586	1.02594	1.03268	1.02931	0.579661	13876	70	13806	Injuries to the nervous system
ACE score	0.050076	0.0906817	1.04537	1.05733	1.05135	0.580799	12646	22	12624	Other disorders of carbohydrate transport and metabolism
ACE score	0.0480449	0.0870103	1.04349	1.05494	1.04922	0.580828	13278	27	13251	Hypertrophic obstructive cardiomyopathy
ACE score	0.0203877	0.0369431	1.01823	1.02296	1.0206	0.581039	13876	150	13726	Noninfectious disorders of lymphatic channels
ACE score	-0.0106762	0.0193841	0.988178	0.990583	0.989381	0.58179	10862	542	10320	Cystic mastopathy
ACE score	0.0386601	0.0702328	1.03484	1.044	1.03942	0.582006	10968	43	10925	Secondary malignancy of respiratory organs
ACE score	0.0149863	0.027363	1.01336	1.01684	1.0151	0.583907	11965	415	11550	Mitral valve stenosis and aortic valve stenosis
ACE score	0.0174089	0.03179	1.01553	1.01959	1.01756	0.583952	11233	209	11024	Jaundice (not of newborn)
ACE score	0.0216826	0.0396238	1.01938	1.02446	1.02192	0.584234	13049	134	12915	Disorders of phosphorus metabolism
ACE score	0.0181902	0.0334528	1.01622	1.02049	1.01836	0.586609	11299	176	11123	Fracture of tibia and fibula
ACE score	0.0347114	0.0644391	1.03114	1.03951	1.03532	0.590115	9740	69	9671	Cardiac defibrillator in situ
ACE score	0.0287959	0.0536209	1.02575	1.03268	1.02921	0.591248	13568	75	13493	Non-Hodgkins lymphoma
ACE score	-0.0417725	0.0781485	0.954387	0.963789	0.959088	0.592977	12723	32	12691	Cyst or abscess of Bartholin's gland
ACE score	0.0122624	0.0233595	1.01086	1.01382	1.01234	0.599623	11050	405	10645	Varicose veins of lower extremity
ACE score	0.0489205	0.0932437	1.044	1.05628	1.05014	0.599825	12408	33	12375	Alzheimer's disease
ACE score	0.0188666	0.0360486	1.01674	1.02135	1.01905	0.60072	11146	164	10982	Megaloblastic anemia
ACE score	0.021566	0.0412325	1.01916	1.02444	1.0218	0.60095	13738	123	13615	Benign neoplasm of other endocrine glands and related structures
ACE score	-0.0399737	0.0767761	0.956188	0.965441	0.960815	0.602608	12263	40	12223	Conductive hearing loss
ACE score	-0.0380151	0.0732028	0.958279	0.967119	0.962698	0.603543	12428	40	12388	Neoplasm of uncertain behavior of breast
ACE score	0.0478313	0.0926423	1.0429	1.05509	1.04899	0.605645	13131	27	13104	Primary open angle glaucoma
ACE score	-0.0413582	0.0803777	0.954648	0.964322	0.959485	0.606869	11784	43	11741	Acquired coagulation factor deficiency
ACE score	0.0288851	0.0562349	1.02568	1.03294	1.02931	0.607496	11059	77	10982	Anemia in chronic kidney disease
ACE score	0.0084586	0.0164934	1.00745	1.00954	1.00849	0.608058	13559	979	12580	Skin cancer
ACE score	0.0489049	0.0959173	1.04381	1.05644	1.05012	0.610146	13124	20	13104	Corneal degenerations
ACE score	0.0143529	0.028361	1.01265	1.01626	1.01446	0.612802	12870	290	12580	Melanomas of skin, dx or hx
ACE score	0.0100057	0.0200167	1.00879	1.01132	1.01006	0.617166	13198	461	12737	Alopecia
ACE score	0.0433819	0.086837	1.03865	1.05003	1.04434	0.617372	12406	25	12381	Gingivitis
ACE score	-0.0330295	0.0662842	0.963488	0.971533	0.96751	0.618272	9629	43	9586	Infertility, female, associated with anovulation
ACE score	0.0304281	0.0616321	1.02691	1.03488	1.0309	0.621514	11887	52	11835	Unequal leg length (acquired)
ACE score	0.0422754	0.0862537	1.03754	1.04883	1.04318	0.624043	13819	26	13793	Benign neoplasm of lip, oral cavity, and pharynx
ACE score	-0.0456055	0.093125	0.949838	0.960999	0.955419	0.62433	13520	27	13493	Hodgkin's disease
ACE score	0.0245065	0.0503089	1.02158	1.02804	1.02481	0.626173	12200	107	12093	Atherosclerosis of the extremities
ACE score	0.0331406	0.0681068	1.02928	1.03811	1.0337	0.626544	11205	44	11161	End stage renal disease
ACE score	0.0373764	0.0769566	1.03307	1.0431	1.03808	0.627193	10960	35	10925	Secondary malignant neoplasm of digestive systems
ACE score	-0.0278127	0.057319	0.969074	0.976067	0.972571	0.627516	9323	94	9229	Bronchiectasis
ACE score	0.041881	0.0871591	1.03707	1.04847	1.04277	0.630864	12124	31	12093	Aneurysm of other specified artery
ACE score	0.0381838	0.0797574	1.03373	1.04412	1.03892	0.632117	13282	31	13251	Other hypertrophic cardiomyopathy
ACE score	-0.0174226	0.0366306	0.980471	0.984986	0.982728	0.634337	12237	170	12067	Disorders of bilirubin excretion
ACE score	-0.0118016	0.0248816	0.986726	0.98981	0.988268	0.635279	9723	363	9360	Ganglion and cyst of synovium, tendon, and bursa
ACE score	0.0422606	0.0891609	1.03733	1.049	1.04317	0.635513	13865	27	13838	Spinal cord injury without evidence of spinal bone injury
ACE score	0.0243198	0.0514229	1.02131	1.02792	1.02462	0.636258	12963	71	12892	Circumscribed scleroderma
ACE score	0.0438518	0.0927908	1.03875	1.05091	1.04483	0.636507	13640	25	13615	Benign neoplasm of parathyroid gland
ACE score	0.0185226	0.0393223	1.01618	1.02121	1.0187	0.637609	13828	104	13724	Infectious and parasitic complications affecting pregnancy
ACE score	-0.028914	0.0614263	0.967757	0.975243	0.9715	0.637847	13876	59	13817	Superficial injury, infected
ACE score	0.0220093	0.0468953	1.01925	1.02526	1.02225	0.638835	13173	117	13056	Macular degeneration (senile) of retina NOS
ACE score	-0.00635437	0.013542	0.992822	0.99451	0.993666	0.638903	13167	1695	11472	Osteopenia
ACE score	0.00707676	0.0152992	1.00614	1.00807	1.0071	0.643682	13779	887	12892	Other hypertrophic and atrophic conditions of skin
ACE score	0.0391596	0.0856036	1.03435	1.04552	1.03994	0.647345	13821	28	13793	Cancer of mouth
ACE score	-0.0396664	0.0873267	0.955845	0.966374	0.96111	0.649663	13455	33	13422	Astigmatism
ACE score	0.0372866	0.0821393	1.03264	1.04334	1.03799	0.64987	13520	35	13485	Malignant neoplasm of other and ill-defined sites within the digestive organs and peritoneum
ACE score	-0.0328604	0.0732653	0.963227	0.97212	0.967674	0.653784	11208	47	11161	Renal sclerosis, NOS
ACE score	-0.0125823	0.02817	0.985752	0.989241	0.987496	0.655122	12350	283	12067	Dysmetabolic syndrome X
ACE score	0.0287684	0.0649199	1.025	1.03338	1.02919	0.657667	12157	53	12104	Peripheral autonomic neuropathy
ACE score	-0.0169104	0.0387354	0.980843	0.98562	0.983232	0.662429	13239	135	13104	Diseases of lips
ACE score	0.0129117	0.0296597	1.01111	1.01488	1.013	0.663325	13637	198	13439	Hypertrophy of female genital organs
ACE score	-0.0253952	0.0591679	0.971307	0.978543	0.974925	0.667774	13492	53	13439	Dysplasia of female genital organs
ACE score	0.0247022	0.0583231	1.02126	1.02876	1.02501	0.671901	11380	57	11323	Labyrinthitis
ACE score	-0.0218045	0.052535	0.975208	0.981655	0.978431	0.678107	10894	92	10802	Pneumococcal pneumonia
ACE score	0.0210742	0.0513095	1.01801	1.02458	1.0213	0.681273	13186	82	13104	Retinal detachments and defects
ACE score	0.0174878	0.0432335	1.01488	1.0204	1.01764	0.685848	11680	101	11579	Carbuncle and furuncle
ACE score	0.0214248	0.0537292	1.01821	1.0251	1.02166	0.690073	13139	83	13056	Retinal vascular changes and abnomalities
ACE score	0.0242514	0.0612068	1.02062	1.02848	1.02455	0.691942	11717	56	11661	Open wound or laceration of eye or eyelid
ACE score	0.0300566	0.0759424	1.02561	1.03542	1.03051	0.692266	10977	32	10945	Benign neoplasm of bone and articular cartilage
ACE score	0.0207883	0.0530421	1.01761	1.0244	1.02101	0.695116	9452	92	9360	Contracture of palmar fascia [Dupuytren's disease]
ACE score	-0.0439052	0.112382	0.950298	0.96379	0.957045	0.696036	13514	21	13493	Reticulosarcoma
ACE score	0.0407081	0.104308	1.03474	1.04836	1.04155	0.696339	12113	20	12093	Chronic vascular insufficiency of intestine
ACE score	-0.0124624	0.0319774	0.985634	0.989596	0.987615	0.696739	11170	245	10925	Secondary malignant neoplasm
ACE score	0.0172775	0.0445395	1.01459	1.02027	1.01743	0.69808	13749	119	13630	Chronic ulcer of leg or foot
ACE score	-0.0167845	0.0443002	0.980624	0.986088	0.983356	0.704777	9693	107	9586	Premature menopause and other ovarian failure
ACE score	-0.0133793	0.0353245	0.984524	0.988896	0.98671	0.70487	11664	192	11472	Other specified osteoporosis
ACE score	-0.0285656	0.075611	0.96723	0.976447	0.971839	0.705582	13449	46	13403	Intracranial hemorrhage (injury)
ACE score	0.010077	0.0268581	1.00843	1.01183	1.01013	0.707517	12199	284	11915	Psoriasis vulgaris
ACE score	0.016946	0.0452602	1.0142	1.01998	1.01709	0.708096	13652	89	13563	Congenital anomalies of limbs
ACE score	-0.028671	0.0774198	0.967017	0.976455	0.971736	0.711135	12142	49	12093	Atherosclerosis of native arteries of the extremities with intermittent claudication
ACE score	-0.023835	0.064416	0.972502	0.980391	0.976447	0.71137	12697	60	12637	Orchitis and epididymitis
ACE score	-0.0316567	0.0856893	0.963632	0.974046	0.968839	0.711803	12272	29	12243	Vitiligo
ACE score	-0.0275312	0.0745388	0.968296	0.977392	0.972844	0.711864	13401	46	13355	Esophageal atresia/tracheoesophageal fistula
ACE score	0.0198783	0.0539067	1.01663	1.02353	1.02008	0.712312	12535	61	12474	Dyshidrosis
ACE score	0.0276695	0.0751932	1.02321	1.0329	1.02806	0.712889	13287	36	13251	Acute pericarditis
ACE score	0.0092396	0.0252721	1.00768	1.01088	1.00928	0.71466	13009	581	12428	Erectile dysfunction [ED]
ACE score	0.0186117	0.0515576	1.01549	1.02208	1.01879	0.718108	12678	98	12580	Squamous cell carcinoma
ACE score	0.00997893	0.0277047	1.00827	1.01178	1.01003	0.718706	12967	270	12697	Calculus of ureter
ACE score	0.0231905	0.0650313	1.01929	1.02764	1.02346	0.721387	13343	59	13284	Chondrocalcinosis
ACE score	0.0196232	0.0551689	1.01629	1.02335	1.01982	0.722071	10716	71	10645	Phlebitis and thrombophlebitis of lower extremities
ACE score	0.0183477	0.0529891	1.01513	1.0219	1.01852	0.729152	10251	69	10182	Torticollis
ACE score	0.0181569	0.0525372	1.01497	1.02168	1.01832	0.729643	13876	65	13811	NA
ACE score	0.0240397	0.0713082	1.01975	1.02891	1.02433	0.736024	11058	34	11024	Chronic passive congestion of liver
ACE score	-0.0388531	0.11531	0.954934	0.968848	0.961892	0.736159	13426	23	13403	Subdural hemorrhage (injury)
ACE score	0.0193956	0.0582493	1.01586	1.02331	1.01958	0.739153	12973	62	12911	Disorders of lacrimal system
ACE score	-0.00434279	0.0132322	0.994841	0.996493	0.995667	0.742762	13143	1182	11961	Conjunctivitis, infectious
ACE score	0.0132336	0.0406398	1.01074	1.0159	1.01332	0.744702	9691	105	9586	Infertility, female
ACE score	0.0104111	0.0320966	1.00843	1.0125	1.01047	0.74566	13876	161	13715	NA
ACE score	0.0298918	0.0922325	1.02438	1.0363	1.03034	0.745868	12117	24	12093	Arterial dissection
ACE score	0.0259994	0.0809707	1.02113	1.03155	1.02634	0.748138	9348	32	9316	Type 1 diabetes with renal manifestations
ACE score	0.0168705	0.0532305	1.01362	1.02041	1.01701	0.751294	9853	81	9772	Chronic dermatitis due to solar radiation
ACE score	-0.0181994	0.0576103	0.978417	0.985513	0.981965	0.752074	13876	74	13802	Shock
ACE score	-0.0274396	0.0868654	0.967633	0.978234	0.972933	0.752089	13571	29	13542	Prolapse of vaginal vault after hysterectomy
ACE score	0.0115207	0.0366678	1.00926	1.01391	1.01159	0.753376	11285	162	11123	Fracture of humerus
ACE score	0.0276115	0.0881276	1.02231	1.03368	1.028	0.754043	9249	29	9220	Ulceration of intestine
ACE score	0.0121634	0.0390784	1.00976	1.01472	1.01224	0.755605	13184	152	13032	Visual field defects
ACE score	-0.022175	0.0714527	0.973686	0.982452	0.978069	0.756298	9575	43	9532	Eosinophilic esophagitis
ACE score	0.0179734	0.0585984	1.01439	1.02188	1.01814	0.759056	12014	53	11961	Uveitis, noninfectious or NOS
ACE score	-0.0284243	0.0927787	0.96632	0.977632	0.971976	0.759326	13328	33	13295	Paraproteinemia
ACE score	-0.0179647	0.0601138	0.978493	0.985899	0.982196	0.765058	12336	57	12279	Vascular hamartomas and non-neoplastic nevi
ACE score	-0.0145782	0.0497789	0.982451	0.988605	0.985528	0.76963	13785	69	13716	Preeclampsia and eclampsia
ACE score	-0.0213156	0.0737217	0.974384	0.983436	0.97891	0.772478	13603	40	13563	Hyperventilation
ACE score	-0.0294511	0.102009	0.964765	0.97719	0.970978	0.772804	9558	26	9532	Ulcer of esophagus
ACE score	-0.0214853	0.075202	0.974128	0.98336	0.978744	0.775107	11780	39	11741	Hemorrhagic disorder due to intrinsic circulating anticoagulants
ACE score	-0.0123469	0.0436232	0.985027	0.990431	0.987729	0.77715	12599	131	12468	Heart transplant/surgery
ACE score	-0.0103409	0.036554	0.987444	0.991981	0.989712	0.777258	12548	133	12415	Inflammatory disease of breast
ACE score	0.0272648	0.0973154	1.02137	1.03391	1.02764	0.779348	13078	22	13056	Other nondiabetic retinopathy
ACE score	0.0117022	0.0419104	1.00911	1.01443	1.01177	0.780076	11048	123	10925	Secondary malignancy of lymph nodes
ACE score	0.02563	0.0918956	1.02005	1.03188	1.02596	0.780319	13829	27	13802	Cardiogenic shock
ACE score	0.0284599	0.102336	1.02227	1.03547	1.02887	0.780933	10823	21	10802	Pneumonia due to fungus (mycoses)
ACE score	0.0147379	0.0533805	1.01145	1.01825	1.01485	0.782477	10382	62	10320	Fibroadenosis of breast
ACE score	0.0158966	0.0585031	1.0123	1.01975	1.01602	0.785836	11229	68	11161	Disorders resulting from impaired renal function
ACE score	0.0181968	0.0669899	1.01409	1.02264	1.01836	0.785903	12144	40	12104	Other demyelinating diseases of central nervous system
ACE score	0.0215014	0.0803735	1.01659	1.02689	1.02173	0.78907	12921	29	12892	Abnormal granulation tissue
ACE score	0.00999642	0.0375126	1.00767	1.01242	1.01005	0.789868	11995	160	11835	Acquired toe deformities
ACE score	-0.0108825	0.0409445	0.986637	0.991717	0.989177	0.790404	11617	145	11472	Pathologic fracture
ACE score	-0.0129313	0.0491891	0.984107	0.990197	0.987152	0.792636	12065	104	11961	Ptosis of eyelid
ACE score	-0.0157296	0.0604241	0.980664	0.988125	0.984394	0.794617	11788	47	11741	Coagulation defects complicating pregnancy or postpartum
ACE score	0.0229199	0.0882659	1.01752	1.02885	1.02318	0.79512	12400	21	12379	Benign neoplasm of other female genital organs
ACE score	-0.011211	0.0435912	0.986148	0.991555	0.988852	0.797035	13651	109	13542	Uterine/Uterovaginal prolapse
ACE score	0.0121136	0.047767	1.00916	1.01522	1.01219	0.799807	12579	111	12468	Heart failure NOS
ACE score	-0.0127876	0.0513511	0.984114	0.990474	0.987294	0.803343	13876	101	13775	Cancer of urinary organs (incl. kidney and bladder)
ACE score	-0.0123887	0.0499669	0.984593	0.990783	0.987688	0.804182	12493	78	12415	Breast disorder NOS
ACE score	0.00958364	0.0387649	1.00718	1.01208	1.00963	0.804734	12099	138	11961	Disorders of conjunctiva
ACE score	0.0193089	0.0781777	1.0145	1.0245	1.0195	0.804918	11870	35	11835	Acquired deformities of finger
ACE score	-0.0248495	0.100647	0.969298	0.981614	0.975457	0.804988	10080	27	10053	Antilipemic and antiarteriosclerotic drugs causing adverse effects in therapeutic use
ACE score	-0.0126879	0.0532812	0.984093	0.990692	0.987392	0.81178	10194	79	10115	Hepatitis NOS
ACE score	0.00781703	0.0347238	1.00565	1.01004	1.00785	0.821886	13054	162	12892	Scar conditions and fibrosis of skin
ACE score	-0.0176846	0.0791898	0.977591	0.987351	0.982471	0.823287	12951	36	12915	Hereditary hemochromatosis
ACE score	0.0224216	0.100527	1.01623	1.02912	1.02267	0.823505	12663	26	12637	Chronic prostatitis
ACE score	0.0169749	0.0764254	1.01225	1.022	1.01712	0.824228	13876	30	13846	NA
ACE score	0.0157687	0.0710287	1.01137	1.02042	1.01589	0.82431	9400	40	9360	Plica syndrome
ACE score	0.0147437	0.0678603	1.01053	1.01917	1.01485	0.828001	13665	50	13615	Benign neoplasm of adrenal gland
ACE score	0.0112035	0.0523638	1.00795	1.01459	1.01127	0.830582	13876	78	13798	Abnormal results of other function studies (bladder, pancreas, placenta, spleen, etc)
ACE score	0.0081615	0.0384416	1.00576	1.01063	1.00819	0.831866	11122	140	10982	Hereditary hemolytic anemias
ACE score	0.0136425	0.0662402	1.00953	1.01795	1.01374	0.836827	10363	43	10320	Fibrosclerosis of breast
ACE score	-0.013227	0.0652441	0.982822	0.990898	0.98686	0.839346	12487	59	12428	Disorders of penis
ACE score	0.00433862	0.021851	1.00297	1.00572	1.00435	0.842611	9992	406	9586	Absent or infrequent menstruation
ACE score	0.0176299	0.0902925	1.01202	1.02355	1.01779	0.845194	13082	26	13056	Retinal hemorrhage/ischemia
ACE score	0.00874087	0.0452803	1.00591	1.01164	1.00878	0.846928	13668	105	13563	Spondylolisthesis, congenital
ACE score	0.010679	0.0568966	1.00713	1.01434	1.01074	0.851119	12302	79	12223	Degenerative and vascular disorders of ear
ACE score	0.00484727	0.0264837	1.00319	1.00653	1.00486	0.854776	12546	303	12243	Rosacea
ACE score	-0.0120716	0.0659875	0.983912	0.99209	0.988001	0.854846	9590	58	9532	Esophageal bleeding (varices/hemorrhage)
ACE score	0.0127275	0.0707492	1.00832	1.0173	1.01281	0.857235	12318	39	12279	Nevus, non-neoplastic
ACE score	0.0121569	0.0680459	1.00791	1.01655	1.01223	0.858207	13429	50	13379	Complications of cardiac/vascular device, implant, and graft
ACE score	0.0112325	0.0652171	1.00716	1.01543	1.0113	0.863254	12936	44	12892	Keloid scar
ACE score	-0.0128419	0.0758164	0.982546	0.991935	0.98724	0.865497	13621	43	13578	Hemorrhage from gastrointestinal ulcer
ACE score	0.0036311	0.0215761	1.00228	1.005	1.00364	0.866353	13036	456	12580	Neoplasm of uncertain behavior of skin
ACE score	-0.0112312	0.067874	0.984622	0.993041	0.988832	0.868573	11031	49	10982	Pernicious anemia
ACE score	-0.00999386	0.060406	0.986305	0.993807	0.990056	0.868594	12664	58	12606	Disorders of external ear
ACE score	0.00948805	0.0584189	1.00583	1.01323	1.00953	0.87098	11236	75	11161	Chronic Kidney Disease, Stage IV
ACE score	0.00943738	0.0597672	1.0057	1.01327	1.00948	0.874534	13172	68	13104	Open-angle glaucoma
ACE score	0.00974585	0.062414	1.00584	1.01375	1.00979	0.875916	10063	49	10014	Osteochondropathies
ACE score	-0.0148137	0.0955795	0.97939	0.991203	0.985296	0.876831	12711	20	12691	Chronic inflammatory pelvic disease
ACE score	0.005391	0.034898	1.00321	1.00761	1.00541	0.877232	12768	188	12580	Melanomas of skin
ACE score	-0.00620961	0.0403545	0.991295	0.996325	0.99381	0.877707	9902	130	9772	Adverse reaction to serum or vaccine
ACE score	-0.00395205	0.0260908	0.994426	0.997686	0.996056	0.879603	12516	293	12223	Other disorders of ear
ACE score	0.00976005	0.064628	1.00572	1.0139	1.00981	0.879961	13661	46	13615	Benign neoplasm of pituitary gland and craniopharyngeal duct (pouch)
ACE score	0.00229635	0.0154814	1.00133	1.00327	1.0023	0.882082	12778	1306	11472	Osteoporosis NOS
ACE score	-0.00302589	0.0212242	0.995652	0.998306	0.996979	0.886632	12135	663	11472	Senile osteoporosis
ACE score	-0.00384461	0.0271002	0.99447	0.997856	0.996163	0.887185	12102	257	11845	Noninflammatory disorders of cervix
ACE score	-0.00227147	0.0162131	0.996717	0.998746	0.997731	0.88858	11535	889	10646	Decreased white blood cell count
ACE score	0.00252239	0.0182223	1.00138	1.00367	1.00253	0.889906	12575	614	11961	Inflammation of the eye
ACE score	0.0033778	0.0245264	1.00184	1.00493	1.00338	0.890461	12149	304	11845	Disorders of uterus, NEC
ACE score	0.00485386	0.0353294	1.00264	1.00709	1.00487	0.890724	13255	151	13104	Stomatitis and mucositis
ACE score	-0.0142784	0.105039	0.979328	0.992317	0.985823	0.891873	13642	25	13617	Cancer of other male genital organs
ACE score	-0.00171709	0.0128821	0.997478	0.999091	0.998284	0.893962	13210	1249	11961	Infection of the eye
ACE score	0.0124104	0.0938094	1.00653	1.01845	1.01249	0.894752	13723	22	13701	Chromosomal anomalies and genetic disorders
ACE score	-0.00664308	0.0521411	0.990131	0.996628	0.993379	0.898619	11665	115	11550	Heart valve replaced
ACE score	-0.00770718	0.0619527	0.988467	0.996178	0.992322	0.900995	11791	50	11741	Congenital coagulation defects
ACE score	-0.0106491	0.0857888	0.984084	0.994731	0.989407	0.901211	11769	28	11741	Primary thrombocytopenia
ACE score	0.00831215	0.0670015	1.00411	1.01258	1.00835	0.901268	13826	51	13775	Cancer of kidney and renal pelvis
ACE score	-0.0132284	0.10694	0.980239	0.993478	0.986859	0.901553	11351	20	11331	Alkalosis
ACE score	0.00225241	0.0185618	1.00109	1.00342	1.00225	0.903416	13490	693	12797	Seborrheic keratosis
ACE score	-0.00333357	0.0287927	0.994873	0.998472	0.996672	0.907828	12233	272	11961	Other disorders of eyelids
ACE score	-0.00901774	0.0812329	0.985974	0.996072	0.991023	0.911608	10976	31	10945	Benign neoplasm of kidney and other urinary organs
ACE score	-0.00745294	0.070901	0.988161	0.996989	0.992575	0.916283	11170	47	11123	Fracture of unspecified part of femur
ACE score	-0.00974031	0.0941659	0.984458	0.996156	0.990307	0.917616	12803	25	12778	Urinary complications NEC
ACE score	0.00524519	0.0511695	1.00203	1.00849	1.00526	0.918355	12332	73	12259	Dermatomycoses
ACE score	0.00700493	0.0690632	1.00267	1.01139	1.00703	0.919211	12140	43	12097	Nerve plexus lesions
ACE score	0.00721603	0.0719323	1.0027	1.01179	1.00724	0.920093	13474	35	13439	Endometrial hyperplasia
ACE score	0.00487395	0.0494322	1.00177	1.008	1.00489	0.921457	13372	69	13303	Placenta previa and abruptio placenta
ACE score	0.00913061	0.0936712	1.00325	1.0151	1.00917	0.922349	12757	20	12737	Alopecia Areata
ACE score	-0.00787337	0.0810818	0.987113	0.997204	0.992158	0.922644	12270	27	12243	Pityriasis
ACE score	0.00309664	0.0332919	1.00101	1.0052	1.0031	0.925892	13029	392	12637	Elevated prostate specific antigen [PSA]
ACE score	0.00895024	0.0997207	1.00268	1.0153	1.00899	0.928483	13876	21	13855	NA
ACE score	0.00478241	0.0540716	1.00139	1.0082	1.00479	0.929522	11906	71	11835	Contracture of joint
ACE score	0.00569391	0.0646776	1.00163	1.00979	1.00571	0.929849	13345	61	13284	Crystal arthropathies
ACE score	0.00467764	0.0542828	1.00127	1.00811	1.00469	0.93133	12331	72	12259	Mycoses
ACE score	-0.00281301	0.033131	0.995119	0.999263	0.997191	0.932336	13112	197	12915	Hypocalcemia
ACE score	0.00418602	0.0509874	1.00098	1.00741	1.00419	0.934568	13736	67	13669	Venous/cerebrovascular complications embolism in pregnancy and the puerperium
ACE score	0.00512188	0.0628142	1.00118	1.0091	1.00514	0.935012	11886	51	11835	Flat foot
ACE score	0.00538863	0.0849505	1.00005	1.01076	1.0054	0.949422	11768	27	11741	Congenital deficiency of other clotting factors (including factor VII)
ACE score	0.00305391	0.0488089	0.999989	1.00613	1.00306	0.95011	13374	71	13303	Missed abortion/Hydatidiform mole
ACE score	0.00233598	0.0393191	0.999867	1.00481	1.00234	0.952625	13569	130	13439	Toxic effect of venom
ACE score	-0.00619268	0.105157	0.987271	1.00038	0.993826	0.95304	13423	20	13403	Subarachnoid hemorrhage (injury)
ACE score	-0.000679744	0.0118014	0.998581	1.00006	0.99932	0.954068	13876	2404	11472	Osteoporosis/Osteopenia
ACE score	0.000735713	0.0154469	0.999767	1.00171	1.00074	0.962012	13189	1079	12110	Degenerative skin conditions and other dermatoses
ACE score	0.0042197	0.0933621	0.998348	1.01011	1.00423	0.96395	12117	24	12093	Disease of capillaries
ACE score	0.00232294	0.0514284	0.999093	1.00556	1.00233	0.963973	13645	82	13563	Apnea
ACE score	-0.00394694	0.0982981	0.98992	1.0022	0.996061	0.967971	12089	21	12068	Dystrophy of female genital tract
ACE score	0.00230137	0.0704742	0.997874	1.00673	1.0023	0.973949	12143	45	12098	Hypoparathyroidism
ACE score	-0.000888878	0.030714	0.997187	1.00104	0.999112	0.976912	12843	263	12580	Basal cell carcinoma
ACE score	-0.000817223	0.0288469	0.997376	1.00099	0.999183	0.977399	11243	261	10982	Acute posthemorrhagic anemia
ACE score	-0.00193722	0.0778957	0.993189	1.00294	0.998065	0.980159	12623	43	12580	Carcinoma in situ of skin
ACE score	-0.00111274	0.0461003	0.996	1.00178	0.998888	0.980743	13542	78	13464	Abnormality of organs and soft tissues of pelvis complicating pregnancy, childbirth, or the puerperium
ACE score	-0.00031315	0.0137091	0.998828	1.00055	0.999687	0.981776	13543	1069	12474	Diseases of sebaceous glands
ACE score	0.00223057	0.0984865	0.996042	1.00842	1.00223	0.981931	9858	23	9835	Oliguria and anuria
ACE score	-0.00105715	0.0773064	0.9941	1.00379	0.998943	0.989089	12714	44	12670	Primary pulmonary hypertension
ACE score	0.000571519	0.0451184	0.997741	1.0034	1.00057	0.989893	13007	96	12911	Optic neuritis/neuropathy
ACE score	-0.000893077	0.0787396	0.994174	1.00404	0.999107	0.99095	12119	28	12091	Other specified diffuse diseases of connective tissue
ACE score	0.000258149	0.0231667	0.998805	1.00171	1.00026	0.991109	12334	373	11961	Inflammation of eyelids
ACE score	0.000348287	0.0319316	0.998346	1.00235	1.00035	0.991297	13631	167	13464	Problems associated with amniotic cavity and membranes
ACE score	0.000146715	0.0152419	0.999191	1.0011	1.00015	0.99232	12823	1351	11472	Osteoporosis
ACE score	0.000280815	0.0370689	0.997956	1.00261	1.00028	0.993956	13248	192	13056	Degeneration of macula and posterior pole of retina
ACE score	0.000238391	0.0315202	0.998262	1.00222	1.00024	0.993966	8317	186	8131	Chronic tonsillitis and adenoiditis
ACE score	0.000374468	0.0579353	0.99674	1.00401	1.00037	0.994843	13422	67	13355	Upper gastrointestinal congenital anomalies
ACE score	0.000141059	0.0626594	0.996211	1.00407	1.00014	0.998204	12761	64	12697	Calculus of lower urinary tract
