# Supplementary material for: Using phenome-wide association studies and the SF-12 quality of life metric to identify profound consequences of adverse childhood experiences on adult mental and physical health in a Northern Nevadan population
Source: Front Psychiatry. 2022 Oct 6;13:984366. doi: 10.3389/fpsyt.2022.984366 (PMC9583677; doi:10.3389/fpsyt.2022.984366)
Supplement: Supplementary file 5 [file Table_4.XLSX]

## Sheet: Sheet1
Table S8
Predictor	OR	Lower	Upper	Beta	SE	P-value	N Total	N Cases	N Controls	Phenotype
ACEs Case/Control	3.58755	3.57455	3.6006	1.27747	0.0579139	7.994e-108	6388	2635	3753	Mood disorders
ACEs Case/Control	3.55576	3.54265	3.56892	1.26857	0.0589099	7.46692e-103	6277	2561	3716	Depression
ACEs Case/Control	3.94381	3.92721	3.96049	1.37215	0.0672805	1.87416e-92	5684	2222	3462	Major depressive disorder
ACEs Case/Control	2.92954	2.91979	2.93933	1.07485	0.0531612	6.71299e-91	6916	2844	4072	Anxiety disorders
ACEs Case/Control	2.95358	2.94328	2.96391	1.08302	0.0556926	3.13084e-84	6544	2646	3898	Anxiety disorder
ACEs Case/Control	2.72276	2.71306	2.73249	1.00165	0.0568976	2.28126e-69	7775	3162	4613	Tobacco use disorder
ACEs Case/Control	3.72513	3.70482	3.74556	1.3151	0.0871999	2.1446e-51	4994	1765	3229	Schizophrenia/psychotic disorders
ACEs Case/Control	3.68413	3.6639	3.70449	1.30403	0.0878406	7.44399e-50	4980	1754	3226	Psychosis
ACEs Case/Control	3.46812	3.44981	3.48654	1.24361	0.0844601	4.50305e-49	5045	1800	3245	Generalized anxiety disorder
ACEs Case/Control	10.7507	10.6304	10.8727	2.37497	0.179724	7.23031e-40	4537	1532	3005	Posttraumatic stress disorder
ACEs Case/Control	7.75729	7.6811	7.83438	2.04863	0.157537	1.15922e-38	4554	1533	3021	Bipolar
ACEs Case/Control	3.98764	3.96077	4.01471	1.3832	0.10785	1.18404e-37	6297	2400	3897	Substance addiction and disorders
ACEs Case/Control	2.22393	2.2144	2.2335	0.799277	0.0684803	1.77968e-31	6217	2512	3705	Morbid obesity
ACEs Case/Control	1.89982	1.89314	1.90652	0.641758	0.0561852	3.23987e-30	8039	3309	4730	Nausea and vomiting
ACEs Case/Control	1.79492	1.78911	1.80075	0.584959	0.0516886	1.08121e-29	7499	3074	4425	Obesity
ACEs Case/Control	1.7253	1.72005	1.73056	0.545401	0.0485573	2.83613e-29	8039	3309	4730	Overweight
ACEs Case/Control	3.84998	3.82071	3.8795	1.34807	0.121757	1.71926e-28	4625	1537	3088	Dysthymic disorder
ACEs Case/Control	2.62664	2.61226	2.64109	0.965704	0.0875372	2.68083e-28	4955	1684	3271	Adjustment reaction
ACEs Case/Control	2.20182	2.19173	2.21196	0.789284	0.073268	4.63931e-27	5332	1831	3501	Other mental disorder
ACEs Case/Control	3.52043	3.49449	3.54658	1.25858	0.117991	1.45547e-26	6202	2320	3882	Alcohol-related disorders
ACEs Case/Control	1.81408	1.8077	1.82047	0.595577	0.0561313	2.66547e-26	7405	3046	4359	Sleep disorders
ACEs Case/Control	1.87604	1.86892	1.88319	0.629165	0.0606478	3.25358e-25	6825	2789	4036	Asthma
ACEs Case/Control	1.91553	1.90799	1.9231	0.649994	0.0628995	4.95247e-25	6901	2814	4087	Insomnia
ACEs Case/Control	1.76435	1.75824	1.77049	0.567785	0.0553452	1.07845e-24	7534	3082	4452	Esophagitis
ACEs Case/Control	1.94852	1.94059	1.95649	0.667071	0.065041	1.11043e-24	6872	2748	4124	Sleep apnea
ACEs Case/Control	1.74687	1.74086	1.75289	0.557823	0.0549428	3.21972e-24	7582	3098	4484	Diseases of esophagus
ACEs Case/Control	1.76523	1.75903	1.77144	0.56828	0.0560563	3.75931e-24	7459	3047	4412	GERD
ACEs Case/Control	3.9514	3.91733	3.9858	1.37407	0.138149	2.61797e-23	6113	2273	3840	Alcoholism
ACEs Case/Control	1.845	1.83785	1.85218	0.612479	0.0619442	4.71207e-23	5816	2403	3413	Shortness of breath
ACEs Case/Control	1.73136	1.72519	1.73755	0.548907	0.0569399	5.41277e-22	7100	2915	4185	Digestive symptoms
ACEs Case/Control	2.29078	2.27791	2.30373	0.828892	0.0898755	2.89775e-20	7716	3142	4574	Tooth Diseases
ACEs Case/Control	1.58471	1.57973	1.5897	0.4604	0.0501387	4.2105e-20	8039	3309	4730	Back pain
ACEs Case/Control	9.40382	9.25956	9.55085	2.24112	0.246934	1.12884e-19	4408	1421	2987	Suicidal ideation or attempt
ACEs Case/Control	3.41572	3.38667	3.44504	1.22839	0.136252	1.95898e-19	4552	1494	3058	Agoraphobia and Panic Disorder
ACEs Case/Control	1.65793	1.65211	1.66378	0.505571	0.0561018	2.02912e-19	6721	2748	3973	Chronic pain
ACEs Case/Control	1.79041	1.78305	1.7978	0.582445	0.0656626	7.29676e-19	7382	2992	4390	Migraine
ACEs Case/Control	2.08417	2.07337	2.09503	0.734371	0.0828771	7.93286e-19	6522	2602	3920	Opiates affecting therapy
ACEs Case/Control	1.8716	1.86328	1.87997	0.626796	0.0711251	1.22283e-18	6579	2599	3980	Obstructive sleep apnea
ACEs Case/Control	1.51615	1.51155	1.52077	0.416177	0.0484736	9.03314e-18	8039	3309	4730	Abdominal pain
ACEs Case/Control	1.96279	1.95308	1.97255	0.674369	0.0790941	1.51274e-17	8039	3309	4730	Constipation
ACEs Case/Control	1.7873	1.77968	1.79496	0.580708	0.0681343	1.55478e-17	6629	2661	3968	Heartburn
ACEs Case/Control	1.50984	1.50527	1.51443	0.412005	0.0483464	1.56903e-17	8039	3309	4730	Pain
ACEs Case/Control	2.03931	2.02864	2.05005	0.712613	0.0837072	1.69255e-17	7825	3198	4627	Neurological disorders
ACEs Case/Control	1.72824	1.72127	1.73525	0.547106	0.0645092	2.23167e-17	5659	2278	3381	Other dyspnea
ACEs Case/Control	1.73031	1.72315	1.7375	0.548301	0.0661656	1.16347e-16	7342	2941	4401	Headache Syndromes
ACEs Case/Control	2.11551	2.10351	2.12759	0.749298	0.0907936	1.5477e-16	5873	2328	3545	Noninfectious gastroenteritis
ACEs Case/Control	2.04581	2.03465	2.05704	0.715794	0.0872635	2.35099e-16	6439	2545	3894	Allergy to medicinal agents
ACEs Case/Control	1.63565	1.6295	1.64182	0.492038	0.0600663	2.57819e-16	6891	2742	4149	Bronchitis
ACEs Case/Control	1.64308	1.63682	1.64936	0.496571	0.0608182	3.2183e-16	7986	3288	4698	Electrolyte Disorders
ACEs Case/Control	1.61577	1.6098	1.62176	0.47981	0.0590101	4.25819e-16	7450	3027	4423	Sprains and strains
ACEs Case/Control	11.7626	11.5387	11.9919	2.46492	0.307111	1.00559e-15	4379	1400	2979	Suicidal ideation
ACEs Case/Control	1.70488	1.69773	1.71206	0.533495	0.0670081	1.69763e-15	8039	3309	4730	Contusion
ACEs Case/Control	3.2905	3.25974	3.32158	1.19104	0.149823	1.87029e-15	7203	2940	4263	Chronic pain syndrome
ACEs Case/Control	1.83866	1.82984	1.84753	0.609039	0.076722	2.05037e-15	6165	2440	3725	Functional digestive disorders
ACEs Case/Control	1.66959	1.66279	1.67642	0.512579	0.0650586	3.30753e-15	8039	3309	4730	Diarrhea
ACEs Case/Control	1.77072	1.7626	1.77887	0.571384	0.0732359	6.095e-15	8039	3309	4730	Myalgia and myositis unspecified
ACEs Case/Control	2.03367	2.02197	2.04543	0.70984	0.0919566	1.16973e-14	5654	2193	3461	Abnormal weight gain
ACEs Case/Control	1.60061	1.59439	1.60686	0.470385	0.0621341	3.71836e-14	7399	3077	4322	Osteoarthrosis NOS
ACEs Case/Control	1.50247	1.4974	1.50755	0.407108	0.0538684	4.1099e-14	6890	2810	4080	Acute pain
ACEs Case/Control	1.7126	1.70492	1.72031	0.53801	0.0716769	6.09373e-14	6794	2710	4084	Poisoning by antibiotics
ACEs Case/Control	2.47835	2.4595	2.49735	0.907592	0.121784	9.16122e-14	6108	2391	3717	Poisoning by analgesics
ACEs Case/Control	1.75702	1.74869	1.76538	0.563618	0.075735	9.91935e-14	7186	2909	4277	Thoracic lumbosacral neuritis
ACEs Case/Control	2.07585	2.06301	2.08877	0.730371	0.0989244	1.54616e-13	5840	2230	3610	Chronic airway obstruction
ACEs Case/Control	1.64783	1.64083	1.65486	0.499458	0.0678745	1.85913e-13	7090	2894	4196	Degeneration of intervertebral disc
ACEs Case/Control	1.4827	1.47773	1.48769	0.393865	0.0535603	1.92824e-13	8019	3298	4721	Nonspecific chest pain
ACEs Case/Control	1.42984	1.42549	1.43421	0.357563	0.0486553	1.99832e-13	8039	3309	4730	Pain in joint
ACEs Case/Control	1.68747	1.6799	1.69507	0.523229	0.071647	2.81662e-13	6438	2710	3728	Diabetes mellitus
ACEs Case/Control	1.42797	1.42359	1.43237	0.356256	0.0490749	3.88741e-13	8039	3309	4730	Malaise and fatigue
ACEs Case/Control	1.61821	1.61147	1.62498	0.481321	0.0665698	4.81844e-13	7709	3139	4570	Electrolyte imbalance
ACEs Case/Control	2.37905	2.36122	2.39702	0.866702	0.119977	5.05243e-13	5786	2275	3511	Hypersomnia
ACEs Case/Control	2.06695	2.05388	2.08011	0.726073	0.101173	7.14864e-13	5779	2247	3532	Asthma with exacerbation
ACEs Case/Control	1.40295	1.3988	1.40712	0.338578	0.0472747	7.95448e-13	8039	3309	4730	Respiratory symptoms
ACEs Case/Control	1.50011	1.49477	1.50547	0.405538	0.0568692	9.95987e-13	8039	3309	4730	Osteoarthrosis
ACEs Case/Control	1.71701	1.70886	1.7252	0.540585	0.0758392	1.0181e-12	7170	2910	4260	Sciatica
ACEs Case/Control	1.72212	1.71388	1.73039	0.543553	0.0764545	1.16462e-12	7349	2998	4351	Hypopotassemia
ACEs Case/Control	1.67368	1.66607	1.68134	0.515027	0.0727445	1.44216e-12	6402	2689	3713	Type 2 diabetes
ACEs Case/Control	1.56731	1.56108	1.57356	0.449358	0.0635069	1.4866e-12	8039	3309	4730	Cervicalgia
ACEs Case/Control	2.6238	2.60128	2.64654	0.964625	0.137529	2.31625e-12	8039	3309	4730	Bariatric surgery
ACEs Case/Control	1.52056	1.51486	1.52628	0.419079	0.0598536	2.52819e-12	7794	3207	4587	Other arthropathies
ACEs Case/Control	1.52214	1.51642	1.52789	0.42012	0.0601072	2.75847e-12	7776	3198	4578	Arthropathy NOS
ACEs Case/Control	1.4382	1.4335	1.44291	0.363389	0.0521867	3.32512e-12	8039	3309	4730	Pain in Limb
ACEs Case/Control	1.6358	1.62849	1.64314	0.492133	0.0714206	5.5548e-12	7829	3196	4633	Disorders of function of stomach
ACEs Case/Control	1.82102	1.81108	1.83102	0.599398	0.0873412	6.75641e-12	6471	2655	3816	Other back disorders
ACEs Case/Control	1.53246	1.52645	1.5385	0.426877	0.0627255	1.00722e-11	7352	2998	4354	Intervertebral disc disorders
ACEs Case/Control	1.69596	1.6877	1.70426	0.528247	0.0778336	1.14583e-11	6691	2678	4013	Sprains and strains of back and neck
ACEs Case/Control	2.19424	2.17837	2.21024	0.785836	0.115815	1.15879e-11	7777	3192	4585	Other disorders of intestine
ACEs Case/Control	1.79139	1.78166	1.80117	0.58299	0.0868482	1.90994e-11	7129	2900	4229	Hypovolemia
ACEs Case/Control	1.62725	1.61984	1.63469	0.486893	0.0727616	2.20722e-11	7787	3175	4612	Dyspepsia and other specified disorders of function of stomach
ACEs Case/Control	2.35427	2.3354	2.37329	0.856229	0.128334	2.52507e-11	5745	2244	3501	Sleep related movement disorders
ACEs Case/Control	1.62801	1.62056	1.63549	0.487358	0.0731186	2.64116e-11	7185	2925	4260	Pneumonia
ACEs Case/Control	3.39099	3.35216	3.43033	1.22112	0.18381	3.06565e-11	7274	2912	4362	Periapical abscess
ACEs Case/Control	1.90367	1.89212	1.9153	0.643784	0.0970888	3.33704e-11	6791	2741	4050	Cervical radiculitis
ACEs Case/Control	2.42333	2.40308	2.44375	0.885141	0.13382	3.73046e-11	7239	2989	4250	Convulsions
ACEs Case/Control	2.29137	2.2734	2.3095	0.829151	0.125638	4.12418e-11	7271	3004	4267	Epilepsy, seizures
ACEs Case/Control	3.28619	3.2492	3.32365	1.18973	0.180641	4.51411e-11	7278	2914	4364	Diseases of pulp and periapical tissues
ACEs Case/Control	1.76788	1.75827	1.77755	0.569783	0.0869966	5.77381e-11	6428	2527	3901	Allergy/adverse effect of penicillin
ACEs Case/Control	2.21814	2.20118	2.23524	0.796671	0.122445	7.70024e-11	5784	2244	3540	Central sleep apnea
ACEs Case/Control	2.0903	2.07541	2.1053	0.737305	0.114019	1.00306e-10	5647	2204	3443	Irritable Bowel Syndrome
ACEs Case/Control	1.815	1.80445	1.82562	0.596087	0.0930291	1.47889e-10	6024	2364	3660	Organic or persistent insomnia
ACEs Case/Control	9.51785	9.30981	9.73169	2.25317	0.353306	1.80126e-10	4351	1375	2976	Suicide or self-inflicted injury
ACEs Case/Control	1.49859	1.49261	1.50459	0.404523	0.0637386	2.20131e-10	7077	2875	4202	Viral infection
ACEs Case/Control	2.1094	2.09386	2.12506	0.746404	0.117937	2.46993e-10	7462	3017	4445	Other specified nonpsychotic and/or transient mental disorders
ACEs Case/Control	1.74128	1.73167	1.75094	0.55462	0.0882163	3.23568e-10	6335	2592	3743	Urinary incontinence
ACEs Case/Control	2.36133	2.34104	2.38181	0.859227	0.137664	4.33481e-10	5706	2223	3483	Restless legs syndrome
ACEs Case/Control	1.4345	1.42925	1.43977	0.360816	0.0585116	6.97845e-10	7152	2952	4200	Disturbance of skin sensation
ACEs Case/Control	1.97756	1.96377	1.99144	0.681863	0.111566	9.85341e-10	7556	3114	4442	Respiratory failure
ACEs Case/Control	1.50474	1.49844	1.51108	0.408622	0.0669814	1.05716e-09	8039	3309	4730	Noninfl. fem. genital disorders
ACEs Case/Control	1.80725	1.79627	1.8183	0.591807	0.0971661	1.12433e-09	5676	2251	3425	Chronic fatigue syndrome
ACEs Case/Control	1.7365	1.72661	1.74645	0.551873	0.0911106	1.3853e-09	4698	1864	2834	Painful respiration
ACEs Case/Control	1.3829	1.37824	1.38758	0.324182	0.0538474	1.73992e-09	7769	3218	4551	Cardiac dysrhythmias
ACEs Case/Control	1.39097	1.38618	1.39578	0.330001	0.0550205	2.00041e-09	8017	3301	4716	Essential hypertension
ACEs Case/Control	2.42244	2.40007	2.44503	0.884776	0.148	2.25588e-09	5531	2096	3435	Chronic bronchitis
ACEs Case/Control	1.36555	1.3611	1.37002	0.311559	0.052134	2.28521e-09	6783	2764	4019	Cough
ACEs Case/Control	2.57986	2.55432	2.60569	0.947737	0.158759	2.37776e-09	7910	3226	4684	Pervasive developmental disorders
ACEs Case/Control	1.38302	1.37827	1.38778	0.324266	0.0548208	3.31846e-09	8039	3309	4730	Hypertension
ACEs Case/Control	2.67019	2.64238	2.69832	0.982151	0.167041	4.11013e-09	5523	2292	3231	Type 2 Diabetes (neurological)
ACEs Case/Control	1.59428	1.58635	1.60226	0.466424	0.0795396	4.51701e-09	7124	2915	4209	Other chronic nonalcoholic liver disease
ACEs Case/Control	1.73497	1.72474	1.74525	0.550987	0.094262	5.05728e-09	7405	2975	4430	Noninflammatory disorders of vagina
ACEs Case/Control	6.65849	6.52428	6.7961	1.89589	0.325412	5.67257e-09	7193	2865	4328	Dental caries
ACEs Case/Control	1.57953	1.57176	1.58733	0.457126	0.0786266	6.10422e-09	7147	2923	4224	Chronic liver disease and cirrhosis
ACEs Case/Control	8.00296	7.82566	8.1852	2.07981	0.358099	6.32497e-09	4345	1369	2976	Personality disorders
ACEs Case/Control	1.84749	1.83525	1.85981	0.613828	0.106004	7.01216e-09	8039	3309	4730	Asphyxia/Hypoxemia
ACEs Case/Control	1.59171	1.58369	1.59977	0.464811	0.0805501	7.90554e-09	7966	3272	4694	Abnormal movement
ACEs Case/Control	1.66043	1.65128	1.66964	0.507078	0.0881613	8.83492e-09	5994	2294	3700	Diverticulosis/Diverticulitis
ACEs Case/Control	1.4684	1.46227	1.47457	0.384177	0.0667969	8.84975e-09	7149	2888	4261	Spondylosis and allied disorders
ACEs Case/Control	1.56992	1.56221	1.57767	0.451025	0.0785008	9.16579e-09	6708	2708	4000	Spinal stenosis
ACEs Case/Control	1.64307	1.63419	1.65201	0.496569	0.0864826	9.36522e-09	8039	3309	4730	Syncope and collapse
ACEs Case/Control	3.15023	3.111	3.19001	1.14748	0.19997	9.56637e-09	7247	2891	4356	Gingival and periodontal diseases
ACEs Case/Control	5.48006	5.37905	5.58336	1.70112	0.29721	1.04277e-08	7198	2867	4331	Diseases of hard tissues of teeth
ACEs Case/Control	1.7974	1.78586	1.80902	0.586343	0.10276	1.15717e-08	6236	2432	3804	Poisoning/allergy of sulfonamides
ACEs Case/Control	1.77676	1.76554	1.78805	0.574792	0.101021	1.27178e-08	6253	2429	3824	Adverse drug events and drug allergies
ACEs Case/Control	3.96855	3.90877	4.02939	1.3784	0.242316	1.28193e-08	7217	2876	4341	Acute periodontitis
ACEs Case/Control	1.46635	1.46013	1.4726	0.382779	0.0677833	1.63169e-08	7103	2868	4235	Spondylosis without myelopathy
ACEs Case/Control	2.09721	2.08002	2.11456	0.740609	0.131326	1.7056e-08	7397	2979	4418	Alteration of consciousness
ACEs Case/Control	3.8524	3.7951	3.9107	1.3487	0.239233	1.72452e-08	7218	2876	4342	Periodontitis (acute or chronic)
ACEs Case/Control	2.59017	2.56289	2.61777	0.951724	0.168919	1.75855e-08	7888	3212	4676	Attention deficit hyperactivity disorder
ACEs Case/Control	2.15492	2.13627	2.17373	0.767751	0.138594	3.03217e-08	5954	2346	3608	Pyelonephritis
ACEs Case/Control	1.39528	1.39002	1.40056	0.333097	0.0602059	3.15478e-08	7043	2895	4148	Peripheral enthesopathies
ACEs Case/Control	1.71118	1.70074	1.72169	0.537185	0.0976135	3.72994e-08	7563	3098	4465	Gastrointestinal hemorrhage
ACEs Case/Control	2.46746	2.44208	2.49314	0.903188	0.164994	4.39792e-08	7190	2937	4253	Polycystic ovaries
ACEs Case/Control	1.81178	1.79941	1.82425	0.594312	0.109304	5.41054e-08	6557	2530	4027	Migraine w/ aura
ACEs Case/Control	2.17848	2.159	2.19816	0.778629	0.143315	5.54177e-08	7557	3053	4504	Endometriosis
ACEs Case/Control	2.57064	2.54278	2.59882	0.944155	0.173815	5.57434e-08	4438	1405	3033	Psychogenic and somatoform disorders
ACEs Case/Control	1.52737	1.5199	1.53487	0.423544	0.0781819	6.04665e-08	7749	3154	4595	Female genital symptoms
ACEs Case/Control	2.13218	2.11352	2.151	0.757143	0.140139	6.56086e-08	5691	2209	3482	Reflux esophagitis
ACEs Case/Control	1.6624	1.65258	1.67227	0.50826	0.0944639	7.42915e-08	6007	2343	3664	Dysphagia
ACEs Case/Control	2.00456	1.98836	2.02089	0.695422	0.129391	7.67533e-08	7454	3064	4390	Dependence on respirator [Ventilator] or supplemental oxygen
ACEs Case/Control	1.39445	1.38903	1.39989	0.3325	0.0621026	8.60112e-08	6958	2881	4077	Other abnormal glucose
ACEs Case/Control	1.39067	1.38528	1.39609	0.329789	0.0619405	1.01351e-07	7742	3196	4546	Other anemias
ACEs Case/Control	1.89241	1.87818	1.90675	0.63785	0.120367	1.16304e-07	7451	2989	4462	Memory loss
ACEs Case/Control	1.44946	1.44311	1.45584	0.371192	0.0700609	1.16992e-07	7688	3169	4519	Superficial cellulitis and abscess
ACEs Case/Control	1.63096	1.62151	1.64046	0.489166	0.0926692	1.30154e-07	7615	3132	4483	Candidiasis
ACEs Case/Control	1.96332	1.94758	1.97919	0.674637	0.128406	1.48895e-07	6117	2475	3642	Other symptoms referable to back
ACEs Case/Control	1.44786	1.44147	1.45428	0.370089	0.0705287	1.54301e-07	7843	3206	4637	Bacterial infection NOS
ACEs Case/Control	1.38059	1.37527	1.38593	0.322514	0.0615781	1.62794e-07	7922	3257	4665	Dizziness and giddiness (Light-headedness and vertigo)
ACEs Case/Control	2.12793	2.10867	2.14737	0.75515	0.145003	1.91058e-07	5506	2112	3394	Diverticulitis
ACEs Case/Control	1.71419	1.70305	1.72541	0.538941	0.104015	2.20253e-07	7716	3162	4554	Spasm of muscle
ACEs Case/Control	1.31186	1.30752	1.31622	0.271447	0.0528608	2.81946e-07	7947	3283	4664	Other symptoms/disorders or the urinary system
ACEs Case/Control	1.53744	1.52935	1.54557	0.430118	0.0840943	3.14224e-07	6902	2800	4102	Acute bronchitis and bronchiolitis
ACEs Case/Control	1.59097	1.58194	1.60006	0.464346	0.0907922	3.14773e-07	7656	3181	4475	Diaphragmatic hernia
ACEs Case/Control	1.42326	1.41711	1.42944	0.352951	0.0690722	3.22349e-07	8039	3309	4730	Other resp. diseases
ACEs Case/Control	3.96488	3.89848	4.03259	1.37748	0.26966	3.25255e-07	7794	3155	4639	Conduct disorders
ACEs Case/Control	2.40444	2.37868	2.43049	0.877319	0.171784	3.2715e-07	5475	2066	3409	Obstructive chronic bronchitis
ACEs Case/Control	1.35054	1.34554	1.35555	0.300503	0.0590848	3.65776e-07	6095	2453	3642	Acute sinusitis
ACEs Case/Control	1.48505	1.47783	1.49231	0.39545	0.0777811	3.69297e-07	7786	3166	4620	Other peripheral nerve disorders
ACEs Case/Control	3.61794	3.56056	3.67634	1.2859	0.255135	4.65307e-07	5865	2303	3562	Viral hepatitis C
ACEs Case/Control	1.41754	1.41138	1.42372	0.348922	0.0694343	5.02876e-07	5797	2359	3438	Other upper respiratory disease
ACEs Case/Control	1.99901	1.9818	2.01637	0.692651	0.137872	5.0636e-07	5599	2325	3274	Insulin pump user
ACEs Case/Control	1.3474	1.34239	1.35243	0.298177	0.0594435	5.27179e-07	7349	2977	4372	Urinary tract infection
ACEs Case/Control	1.60088	1.59148	1.61034	0.470555	0.0939122	5.42646e-07	5901	2249	3652	Diverticulosis
ACEs Case/Control	1.65498	1.64449	1.66553	0.503789	0.101352	6.67205e-07	8039	3309	4730	Exhaustion/Starvation
ACEs Case/Control	1.61566	1.60588	1.6255	0.479742	0.0968528	7.29596e-07	7706	3157	4549	Abnormal involuntary movements
ACEs Case/Control	11.0292	10.7003	11.3711	2.40055	0.484656	7.30436e-07	5836	2241	3595	Poisoning by psychotropic agents
ACEs Case/Control	1.55611	1.54741	1.56486	0.44219	0.0893833	7.53177e-07	6135	2543	3592	Tachycardia NOS
ACEs Case/Control	2.56298	2.53255	2.59378	0.941169	0.190464	7.75413e-07	5483	2269	3214	Polyneuropathy in diabetes
ACEs Case/Control	1.51294	1.505	1.52092	0.414052	0.0839005	8.01366e-07	6567	2586	3981	Other sprains and strains
ACEs Case/Control	1.55695	1.54822	1.56574	0.442731	0.0897464	8.09199e-07	6941	2820	4121	Abnormal serum enzyme levels
ACEs Case/Control	1.77907	1.76604	1.79221	0.576093	0.117287	9.02344e-07	6627	2648	3979	Neuralgia, neuritis, and radiculitis NOS
ACEs Case/Control	1.75527	1.74264	1.768	0.562625	0.115196	1.03919e-06	6187	2508	3679	Disorders of sacrum
ACEs Case/Control	1.74999	1.73744	1.76263	0.559611	0.114805	1.09121e-06	5643	2171	3472	Personal history of diseases of digestive system
ACEs Case/Control	1.84026	1.82586	1.85478	0.609907	0.125289	1.12733e-06	6132	2484	3648	Disorders of coccyx
ACEs Case/Control	2.23459	2.21141	2.25803	0.80406	0.166345	1.34035e-06	5041	2062	2979	Hypoglycemia
ACEs Case/Control	1.30644	1.3019	1.311	0.267308	0.0555328	1.48304e-06	7588	3111	4477	Abnormal glucose
ACEs Case/Control	2.24306	2.21953	2.26685	0.807839	0.168204	1.56505e-06	7908	3247	4661	Concussion
ACEs Case/Control	1.56582	1.55668	1.57502	0.448412	0.0934199	1.58699e-06	6322	2526	3796	Herpes simplex
ACEs Case/Control	1.66364	1.6526	1.67477	0.509011	0.106234	1.65598e-06	8039	3309	4730	Vesicovaginal fistula
ACEs Case/Control	1.33387	1.32884	1.33892	0.288087	0.0602488	1.7388e-06	7122	2935	4187	Allergies, other
ACEs Case/Control	1.63826	1.62767	1.64891	0.493633	0.10336	1.78931e-06	7635	3152	4483	Hypotension
ACEs Case/Control	1.64555	1.63481	1.65636	0.498075	0.104454	1.85743e-06	8015	3303	4712	Symptoms involving nervous and musculoskeletal systems
ACEs Case/Control	3.12705	3.08054	3.17435	1.14009	0.239166	1.87051e-06	7802	3155	4647	Develomental delays and disorders
ACEs Case/Control	1.80115	1.78723	1.81518	0.588424	0.123737	1.98012e-06	7158	2861	4297	Septicemia
ACEs Case/Control	2.20744	2.18448	2.23064	0.791833	0.166721	2.03984e-06	5950	2340	3610	Viral hepatitis
ACEs Case/Control	2.14075	2.11924	2.16247	0.761155	0.161004	2.27254e-06	5466	2095	3371	Intestinal obstruction without mention of hernia
ACEs Case/Control	1.71941	1.70702	1.73189	0.54198	0.115302	2.59485e-06	7546	3110	4436	Hypotension NOS
ACEs Case/Control	2.15413	2.13202	2.17646	0.767385	0.164493	3.08396e-06	7466	3029	4437	Muscle weakness
ACEs Case/Control	2.38221	2.3545	2.41024	0.868027	0.186536	3.26514e-06	4417	1390	3027	Phobia
ACEs Case/Control	3.06248	3.01658	3.10917	1.11922	0.24105	3.43177e-06	4380	1388	2992	Mental disorders durring/after pregnancy
ACEs Case/Control	2.38878	2.36076	2.41716	0.870783	0.188234	3.72656e-06	5920	2279	3641	Adverse effects of sedatives or other central nervous system depressants and anesthetics
ACEs Case/Control	2.28773	2.26219	2.31355	0.82756	0.179017	3.78572e-06	4430	1393	3037	Sexual and gender identity disorders
ACEs Case/Control	1.37892	1.3729	1.38496	0.321299	0.0697793	4.13448e-06	6623	2741	3882	Palpitations
ACEs Case/Control	1.55521	1.54588	1.5646	0.441613	0.0959868	4.20931e-06	7026	2805	4221	Hyposmolality and/or hyponatremia
ACEs Case/Control	1.88682	1.87049	1.9033	0.634895	0.138664	4.67961e-06	7115	2976	4139	Angina pectoris
ACEs Case/Control	1.44185	1.43463	1.44911	0.365929	0.0800693	4.87368e-06	6384	2600	3784	Other specified cardiac dysrhythmias
ACEs Case/Control	1.27854	1.27421	1.28289	0.245722	0.054123	5.62381e-06	8039	3309	4730	Disorders of lipid metabolism
ACEs Case/Control	1.27803	1.2737	1.28238	0.245319	0.0541455	5.87776e-06	8030	3306	4724	Hyperlipidemia
ACEs Case/Control	27.7405	26.5019	29.0576	3.32289	0.733634	5.91617e-06	4326	1358	2968	Antisocial/borderline personality disorder
ACEs Case/Control	1.85415	1.83836	1.87009	0.617426	0.136435	6.02718e-06	7254	2966	4288	Ovarian dysfunction
ACEs Case/Control	2.05335	2.03294	2.07397	0.719473	0.159295	6.28364e-06	7312	2926	4386	Altered mental status
ACEs Case/Control	1.5004	1.49195	1.50889	0.405729	0.0900194	6.57109e-06	6002	2446	3556	Other disorders of soft tissues
ACEs Case/Control	2.9256	2.88194	2.96999	1.0735	0.23993	7.66953e-06	6369	2393	3976	Persistent vomiting
ACEs Case/Control	1.40549	1.39876	1.41224	0.340383	0.0764658	8.52959e-06	7976	3274	4702	Other infectious and parasitic diseases
ACEs Case/Control	1.48127	1.47309	1.4895	0.392898	0.0883341	8.67272e-06	6473	2612	3861	Displacement of intervertebral disc
ACEs Case/Control	1.7296	1.71621	1.74309	0.547888	0.123957	9.87138e-06	7142	2874	4268	Gastritis and duodenitis
ACEs Case/Control	1.54189	1.53244	1.5514	0.43301	0.0980076	9.95616e-06	5216	2139	3077	Vitamin B-complex deficiencies
ACEs Case/Control	4.41046	4.31836	4.50484	1.48398	0.337045	1.06809e-05	5516	2127	3389	Parasomnia
ACEs Case/Control	1.76595	1.75167	1.78035	0.568688	0.129468	1.12055e-05	7349	2989	4360	Blood in stool
ACEs Case/Control	1.53272	1.52338	1.54212	0.427046	0.0974921	1.18511e-05	6375	2553	3822	Spinal stenosis of lumbar region
ACEs Case/Control	1.73976	1.72591	1.75373	0.553747	0.127502	1.4051e-05	8017	3299	4718	Sepsis
ACEs Case/Control	2.55152	2.51714	2.58637	0.936688	0.216319	1.4902e-05	4385	1376	3009	Acute reaction to stress
ACEs Case/Control	1.70118	1.68812	1.71435	0.531324	0.122912	1.54072e-05	8039	3309	4730	Sepsis and SIRS
ACEs Case/Control	1.8897	1.87227	1.90728	0.636416	0.147726	1.64668e-05	5537	2081	3456	Emphysema
ACEs Case/Control	1.60202	1.59106	1.61306	0.471265	0.109508	1.6815e-05	5083	2048	3035	Acute tonsillitis
ACEs Case/Control	1.85346	1.83687	1.8702	0.617054	0.143392	1.68286e-05	6715	2683	4032	Acidosis
ACEs Case/Control	1.28624	1.28152	1.29097	0.251722	0.0585963	1.74017e-05	6453	2615	3838	Allergic rhinitis
ACEs Case/Control	1.64359	1.63171	1.65556	0.496883	0.115695	1.74872e-05	5660	2157	3503	Acute bronchospasm
ACEs Case/Control	1.54726	1.5374	1.55719	0.436488	0.101993	1.87239e-05	7896	3240	4656	Inflammatory and toxic neuropathy
ACEs Case/Control	1.73975	1.72569	1.75393	0.553743	0.129466	1.89314e-05	7483	3044	4439	Abnormality of gait
ACEs Case/Control	1.63072	1.619	1.64252	0.489023	0.115007	2.11752e-05	4451	1738	2713	Wheezing
ACEs Case/Control	1.40291	1.39591	1.40994	0.338548	0.0797465	2.18301e-05	7034	2922	4112	Radiotherapy
ACEs Case/Control	2.30812	2.27971	2.33688	0.836431	0.19751	2.28683e-05	4404	1383	3021	Psychogenic disorder
ACEs Case/Control	1.43769	1.42997	1.44546	0.363041	0.0858747	2.36233e-05	7374	3019	4355	Open wounds of head; neck; and trunk
ACEs Case/Control	1.32519	1.31963	1.33077	0.281557	0.0670352	2.6675e-05	6849	2832	4017	Dysuria
ACEs Case/Control	1.46161	1.45333	1.46994	0.37954	0.0906108	2.8058e-05	7380	3056	4324	Purpura and other hemorrhagic conditions
ACEs Case/Control	1.48398	1.47524	1.49278	0.39473	0.0942605	2.8186e-05	6892	2787	4105	Other disorders of liver
ACEs Case/Control	2.62274	2.58515	2.66092	0.96422	0.230322	2.83411e-05	8039	3309	4730	Abnormal sputum
ACEs Case/Control	1.36128	1.355	1.36759	0.308425	0.0737183	2.86633e-05	7328	2990	4338	Fracture of unspecified bones
ACEs Case/Control	1.38056	1.3739	1.38725	0.322488	0.0770971	2.87835e-05	7811	3200	4611	Other diseases of respiratory system, NEC
ACEs Case/Control	1.4359	1.4281	1.44374	0.361791	0.0868514	3.10498e-05	6772	2783	3989	Diseases of white blood cells
ACEs Case/Control	1.35765	1.35139	1.36393	0.305752	0.0736394	3.29563e-05	8039	3309	4730	Abdominal hernia
ACEs Case/Control	2.89098	2.84499	2.93778	1.0616	0.255901	3.34711e-05	6923	2765	4158	Gastroparesis
ACEs Case/Control	1.45789	1.44961	1.46623	0.376993	0.0909061	3.3677e-05	6709	2757	3952	Elevated white blood cell count
ACEs Case/Control	5.8237	5.67023	5.98231	1.76194	0.427103	3.70214e-05	5749	2227	3522	Chronic interstitial cystitis
ACEs Case/Control	1.35526	1.349	1.36155	0.303994	0.0738158	3.81708e-05	7195	2986	4209	Chemotherapy
ACEs Case/Control	1.2798	1.27499	1.28462	0.246703	0.0599838	3.90852e-05	6320	2576	3744	Chronic sinusitis
ACEs Case/Control	2.7158	2.67476	2.75753	0.999087	0.242975	3.92427e-05	8031	3305	4726	Hemoptysis
ACEs Case/Control	3.1734	3.11791	3.22998	1.1548	0.281546	4.10232e-05	4352	1366	2986	Eating disorder
ACEs Case/Control	1.52027	1.51055	1.53005	0.418888	0.102246	4.18759e-05	7986	3294	4692	Visual disturbances
ACEs Case/Control	1.96077	1.94066	1.9811	0.673339	0.164461	4.23606e-05	7026	2804	4222	Staphylococcus infections
ACEs Case/Control	2.32886	2.29891	2.35924	0.845381	0.206539	4.25681e-05	7469	3063	4406	Renal colic
ACEs Case/Control	1.95018	1.93033	1.97024	0.667923	0.163188	4.25893e-05	4458	1407	3051	Tension headache
ACEs Case/Control	1.44429	1.43617	1.45246	0.367619	0.0898899	4.32009e-05	6172	2519	3653	Arrhythmia (cardiac) NOS
ACEs Case/Control	1.62379	1.61172	1.63595	0.484765	0.118979	4.61347e-05	7102	2920	4182	Derangement of joint, non-traumatic
ACEs Case/Control	2.71293	2.67156	2.75501	0.99803	0.245246	4.71144e-05	6940	2766	4174	Tuberculosis
ACEs Case/Control	1.34552	1.33937	1.3517	0.296783	0.0730967	4.90423e-05	7426	3036	4390	Other disorders of the kidney and ureters
ACEs Case/Control	1.39155	1.38445	1.39868	0.330417	0.0815707	5.10673e-05	7714	3191	4523	Other disorders of metabolism
ACEs Case/Control	1.68621	1.67259	1.69995	0.522485	0.129356	5.36538e-05	6624	2683	3941	Hepatomegaly
ACEs Case/Control	1.60096	1.5893	1.61271	0.470605	0.116582	5.4208e-05	5843	2281	3562	Ovarian cyst
ACEs Case/Control	1.4216	1.41385	1.42939	0.351782	0.0871972	5.47591e-05	7408	3043	4365	Joint effusions
ACEs Case/Control	1.69843	1.6845	1.71248	0.529705	0.13138	5.53351e-05	6938	2822	4116	Cellulitis and abscess of fingers/toes
ACEs Case/Control	1.55747	1.54669	1.56833	0.443063	0.110782	6.35038e-05	6158	2446	3712	Viremia, NOS
ACEs Case/Control	1.74794	1.73268	1.76334	0.558439	0.139841	6.51384e-05	6727	2685	4042	Acid-base balance disorder
ACEs Case/Control	1.32242	1.31662	1.32824	0.279463	0.0700603	6.63832e-05	6767	2791	3976	Other disorders of thyroid
ACEs Case/Control	1.98538	1.96403	2.00698	0.685813	0.172515	7.02677e-05	7144	2878	4266	Disorders of adrenal glands
ACEs Case/Control	1.21564	1.2119	1.2194	0.195275	0.049236	7.30597e-05	7519	3074	4445	Upper respiratory infections
ACEs Case/Control	1.57608	1.56476	1.58748	0.45494	0.1149	7.51289e-05	5842	2249	3593	Need for Hormone replacement therapy (postmenopausal)
ACEs Case/Control	1.28652	1.28136	1.2917	0.251942	0.0640475	8.36593e-05	7248	2932	4316	Osteoarthritis; localized
ACEs Case/Control	1.34265	1.33635	1.34898	0.294646	0.0750402	8.61878e-05	6613	2636	3977	Cystitis and urethritis
ACEs Case/Control	1.68393	1.66993	1.69804	0.521129	0.133071	8.99711e-05	7550	3135	4415	Occlusion of cerebral arteries
ACEs Case/Control	1.55066	1.5398	1.5616	0.438681	0.112128	9.14135e-05	7688	3112	4576	Vaginitis and vulvovaginitis
ACEs Case/Control	1.47935	1.47009	1.48867	0.391602	0.100185	9.27527e-05	5163	2083	3080	Acute and chronic tonsillitis
ACEs Case/Control	1.58433	1.57263	1.59612	0.460164	0.118192	9.88615e-05	5038	2060	2978	Other nutritional deficiency
ACEs Case/Control	1.35217	1.34561	1.35877	0.301713	0.0776427	0.000101945	7847	3228	4619	Ischemic Heart Disease
ACEs Case/Control	1.6853	1.67113	1.69958	0.521941	0.134607	0.00010553	7544	3132	4412	Cerebral artery occlusion, with cerebral infarction
ACEs Case/Control	1.7785	1.76201	1.79515	0.575772	0.148557	0.000106296	4900	1943	2957	Diseases of the larynx and vocal cords
ACEs Case/Control	1.66914	1.65532	1.68308	0.51231	0.132577	0.000111428	6042	2482	3560	Rheumatoid arthritis and other inflammatory polyarthropathies
ACEs Case/Control	1.93261	1.91204	1.95341	0.65887	0.170679	0.000113255	7900	3234	4666	Skull and face fracture and other intercranial injury
ACEs Case/Control	1.41462	1.40667	1.42261	0.346858	0.0898616	0.000113426	7686	3149	4537	Swelling of limb
ACEs Case/Control	1.89246	1.87293	1.91219	0.637877	0.165425	0.000115258	4859	1925	2934	Voice disturbance
ACEs Case/Control	3.10463	3.04792	3.16256	1.1329	0.294389	0.000118942	7143	2892	4251	Cervical cancer
ACEs Case/Control	1.28101	1.27584	1.2862	0.247649	0.0645005	0.000123288	7212	2917	4295	Osteoarthrosis, localized, primary
ACEs Case/Control	1.34477	1.33824	1.35133	0.296223	0.077609	0.00013516	7883	3231	4652	Edema
ACEs Case/Control	1.39605	1.38838	1.40375	0.333643	0.0878292	0.000145412	7975	3279	4696	Urinary calculus
ACEs Case/Control	1.24734	1.24274	1.25196	0.221015	0.0589285	0.000176441	6195	2512	3683	Acute pharyngitis
ACEs Case/Control	1.98624	1.96357	2.00917	0.686243	0.183056	0.000177676	5976	2400	3576	Other unspecified back disorders
ACEs Case/Control	1.39829	1.39047	1.40615	0.33525	0.0894502	0.000178327	6070	2434	3636	Symptoms affecting skin
ACEs Case/Control	1.38866	1.38105	1.39632	0.328343	0.0876665	0.000180135	7235	2945	4290	Otalgia
ACEs Case/Control	1.50851	1.49814	1.51895	0.41112	0.109999	0.00018586	5890	2306	3584	Excessive or frequent menstruation
ACEs Case/Control	2.05298	2.02807	2.0782	0.719293	0.194693	0.000220312	4409	1380	3029	Decreased libido
ACEs Case/Control	1.3243	1.31799	1.33063	0.280882	0.0761224	0.000224368	6584	2621	3963	Cystitis
ACEs Case/Control	2.25993	2.22854	2.29178	0.815335	0.223111	0.000257785	5382	2053	3329	Other intestinal obstruction
ACEs Case/Control	1.58301	1.57058	1.59554	0.459327	0.125721	0.000258637	7386	3018	4368	Musculoskeletal symptoms referable to limbs
ACEs Case/Control	10.2899	9.88764	10.7129	2.33117	0.638946	0.000263821	4312	1343	2969	Schizophrenia
ACEs Case/Control	7.84469	7.57266	8.12879	2.05984	0.564892	0.000265916	4314	1344	2970	Dissociative disorder
ACEs Case/Control	3.59264	3.51416	3.67306	1.27889	0.352581	0.000286501	5332	2032	3300	Regional enteritis
ACEs Case/Control	1.28083	1.27536	1.28633	0.247507	0.0682936	0.000289892	7881	3235	4646	Symptoms and disorders of the joints
ACEs Case/Control	1.61281	1.59948	1.62626	0.47798	0.132409	0.000306334	7376	2940	4436	Diseases of the jaws
ACEs Case/Control	1.27379	1.26843	1.27917	0.241995	0.0671885	0.000316099	6641	2689	3952	Other disorders of synovium, tendon, and bursa
ACEs Case/Control	1.61416	1.60075	1.62769	0.478815	0.133082	0.000320802	7264	2941	4323	Respiratory/chest symptoms
ACEs Case/Control	1.99708	1.97314	2.02132	0.691687	0.192363	0.000323473	5579	2152	3427	Disorders of esophageal motility
ACEs Case/Control	2.06709	2.04107	2.09346	0.726144	0.202111	0.000327143	5400	2065	3335	Intestinal malabsorption (non-celiac)
ACEs Case/Control	1.33698	1.3302	1.3438	0.290415	0.0811383	0.000344561	6465	2531	3934	Hematuria
ACEs Case/Control	1.36374	1.35634	1.37119	0.310234	0.086846	0.000353946	7843	3241	4602	Ill-defined descriptions and complications of heart disease
ACEs Case/Control	1.69976	1.68396	1.7157	0.530485	0.148881	0.000366437	5987	2454	3533	Rheumatoid arthritis
ACEs Case/Control	1.2867	1.28099	1.29243	0.252079	0.070934	0.000379841	6679	2725	3954	Menstruation Disorders
ACEs Case/Control	1.43176	1.4227	1.44088	0.358906	0.101251	0.000393036	6254	2456	3798	Varicella infection
ACEs Case/Control	2.20752	2.17671	2.23878	0.791869	0.224197	0.000412389	6952	2768	4184	Methicillin resistant Staphylococcus aureus
ACEs Case/Control	3.30251	3.23309	3.37358	1.19468	0.339155	0.000427455	7024	2861	4163	Other paralytic syndromes
ACEs Case/Control	1.71045	1.69411	1.72694	0.536754	0.153059	0.000453432	6976	2859	4117	Other derangement of joint
ACEs Case/Control	1.62395	1.60985	1.63817	0.484859	0.139072	0.000489587	7183	2834	4349	stress incontinence, female
ACEs Case/Control	1.77197	1.75371	1.79042	0.572091	0.165178	0.000533256	7301	2915	4386	Aphasia/speech disturbance
ACEs Case/Control	1.18895	1.18523	1.19269	0.173073	0.0500311	0.000541577	7812	3206	4606	Vitamin deficiency
ACEs Case/Control	1.27587	1.27022	1.28155	0.243629	0.0708367	0.000583217	6660	2602	4058	Symptomatic menopause
ACEs Case/Control	1.36997	1.36211	1.37788	0.31479	0.0917843	0.000604315	7875	3203	4672	Inflammatory diseases of female pelvic organs
ACEs Case/Control	1.67843	1.66257	1.69445	0.517861	0.151438	0.000627073	8039	3309	4730	Respiratory abnormalities
ACEs Case/Control	1.49537	1.48436	1.50647	0.402376	0.117865	0.000640495	6722	2731	3991	Fracture of ankle and foot
ACEs Case/Control	2.22799	2.19541	2.26107	0.801099	0.23495	0.00065045	5373	2051	3322	Inflammatory bowel disease and other gastroenteritis and colitis
ACEs Case/Control	1.41783	1.40874	1.42697	0.349128	0.102508	0.000659602	7838	3224	4614	Other disorders of bladder
ACEs Case/Control	1.45597	1.44581	1.46621	0.375675	0.111754	0.000774857	7442	3022	4420	Other symptoms involving abdomen and pelvis
ACEs Case/Control	1.41236	1.40324	1.42154	0.345263	0.103354	0.000835977	7689	3164	4525	Other biliary tract disease
ACEs Case/Control	1.53024	1.51798	1.5426	0.425425	0.128265	0.000910647	5950	2404	3546	Urinary symptoms
ACEs Case/Control	1.33988	1.33248	1.34733	0.292584	0.0883305	0.000925077	6023	2443	3580	Synovitis and tenosynovitis
ACEs Case/Control	1.38577	1.37718	1.39442	0.326258	0.0991849	0.00100403	7837	3214	4623	Calculus of kidney
ACEs Case/Control	1.43812	1.42816	1.44814	0.363335	0.110811	0.00104228	7279	3028	4251	Other forms of chronic heart disease
ACEs Case/Control	1.21634	1.21179	1.2209	0.195844	0.0597619	0.00104893	7400	3039	4361	Hypothyroidism NOS
ACEs Case/Control	2.30159	2.26512	2.33869	0.833601	0.254875	0.00107309	7066	2839	4227	Adrenal hypofunction
ACEs Case/Control	2.30159	2.26512	2.33869	0.833601	0.254875	0.00107309	7066	2839	4227	Glucocorticoid deficiency
ACEs Case/Control	1.63983	1.62434	1.65547	0.494593	0.151374	0.00108556	7277	2949	4328	Hemorrhage of rectum and anus
ACEs Case/Control	0.728621	0.724188	0.733079	-0.316601	0.0972985	0.00113825	7650	3147	4503	Benign neoplasm of skin
ACEs Case/Control	7.99449	7.68177	8.3233	2.07875	0.639298	0.00114751	7018	2816	4202	Cushing's syndrome
ACEs Case/Control	1.59339	1.57913	1.60777	0.465861	0.143312	0.00115128	7174	2841	4333	Symptoms involving female genital tract
ACEs Case/Control	1.31876	1.31173	1.32583	0.276691	0.0852502	0.00117188	8013	3300	4713	Cerebrovascular disease
ACEs Case/Control	1.28672	1.28046	1.293	0.252095	0.0777089	0.00117824	8039	3309	4730	Fever of unknown origin
ACEs Case/Control	3.3925	3.31338	3.47376	1.22157	0.376871	0.00118967	7033	2823	4210	Adrenal hyperfunction
ACEs Case/Control	2.25806	2.22272	2.29399	0.814505	0.25164	0.00120886	7209	2877	4332	Specific nonpsychotic mental disorders due to brain damage
ACEs Case/Control	1.20813	1.20371	1.21257	0.189073	0.0584835	0.00122524	7512	3086	4426	Hypothyroidism
ACEs Case/Control	1.41983	1.41021	1.42952	0.350536	0.10845	0.00122829	8039	3309	4730	Swelling of skin
ACEs Case/Control	1.92217	1.89791	1.94674	0.653453	0.202573	0.00125636	7851	3216	4635	Complication of internal orthopedic device
ACEs Case/Control	1.24374	1.23846	1.24903	0.21812	0.0677614	0.00128666	5802	2410	3392	Hypercholesterolemia
ACEs Case/Control	3.06852	3.00209	3.13654	1.1212	0.349302	0.00132821	4330	1350	2980	Somatoform disorder
ACEs Case/Control	1.37118	1.36275	1.37966	0.315672	0.0983472	0.00132841	7559	3055	4504	Dermatophytosis / Dermatomycosis
ACEs Case/Control	2.32755	2.28945	2.36631	0.844816	0.263273	0.00133247	6917	2758	4159	Atrophic gastritis
ACEs Case/Control	1.91362	1.8895	1.93805	0.648996	0.202295	0.00133581	7963	3278	4685	Acute pancreatitis
ACEs Case/Control	1.74462	1.72575	1.76371	0.556538	0.173483	0.00133645	7412	3043	4369	Cholecystitis without cholelithiasis
ACEs Case/Control	1.37214	1.36367	1.38067	0.316373	0.0987759	0.00136033	7676	3176	4500	Symptoms involving cardiovascular system
ACEs Case/Control	1.68982	1.67256	1.70727	0.524624	0.1638	0.00136081	7016	2806	4210	Gastritis and duodenitis, NOS
ACEs Case/Control	1.85154	1.82931	1.87406	0.616018	0.192718	0.00139122	7205	2925	4280	Cervical cancer and dysplasia
ACEs Case/Control	1.69545	1.67798	1.71311	0.527948	0.16519	0.00139342	7028	2749	4279	Noninflammatory disorders of ovary, fallopian tube, and broad ligament
ACEs Case/Control	3.12754	3.05827	3.1985	1.14025	0.357449	0.00142292	6823	2817	4006	Secondary thrombocytopenia
ACEs Case/Control	0.548205	0.541757	0.554716	-0.601106	0.188467	0.00142547	7943	3263	4680	Hemangioma of skin and subcutaneous tissue
ACEs Case/Control	1.65976	1.6433	1.67638	0.50667	0.15889	0.00142856	8039	3309	4730	Peptic ulcer (excl. esophageal)
ACEs Case/Control	1.51613	1.50372	1.52864	0.416159	0.131059	0.00149657	8039	3309	4730	Disorders of refraction and accommodation; blindness and low vision
ACEs Case/Control	1.31193	1.30491	1.31898	0.271496	0.0855149	0.00149921	8039	3309	4730	Colic
ACEs Case/Control	1.64184	1.62584	1.65801	0.49582	0.156221	0.00150436	7654	3160	4494	Disorders of magnesium metabolism
ACEs Case/Control	1.1741	1.17038	1.17783	0.160503	0.0505845	0.00150895	7705	3153	4552	Vitamin D deficiency
ACEs Case/Control	0.420693	0.413522	0.427973	-0.865853	0.273874	0.00156959	7980	3280	4700	Other disorders of the breast associated with childbirth and disorders of lactation
ACEs Case/Control	1.49233	1.4805	1.50426	0.400341	0.126965	0.00161518	7178	2985	4193	Myocardial infarction
ACEs Case/Control	1.68247	1.66509	1.70004	0.520264	0.165597	0.00167937	7802	3192	4610	Disorders involving the immune mechanism
ACEs Case/Control	5.4173	5.23806	5.60369	1.6896	0.537893	0.00168291	5812	2270	3542	Human immunodeficiency virus [HIV] disease
ACEs Case/Control	1.45708	1.44616	1.46807	0.376433	0.119908	0.0016932	6112	2397	3715	Herpes zoster
ACEs Case/Control	1.62654	1.6108	1.64242	0.486453	0.154982	0.00169656	8039	3309	4730	Diseases of pancreas
ACEs Case/Control	1.93823	1.9127	1.96411	0.661775	0.211488	0.00175319	8039	3309	4730	Hypothermia/Chills
ACEs Case/Control	1.3699	1.36122	1.37864	0.314739	0.101364	0.00190256	7530	3041	4489	Dermatophytosis
ACEs Case/Control	2.03498	2.00597	2.06442	0.710485	0.229006	0.00191912	7222	2880	4342	Transient alteration of awareness
ACEs Case/Control	6.29886	6.06948	6.53845	1.84037	0.593291	0.00192242	5809	2268	3541	HIV infection, symptomatic
ACEs Case/Control	1.40562	1.39597	1.41533	0.340477	0.109802	0.00192978	8039	3309	4730	Pruritus and related conditions
ACEs Case/Control	2.00355	1.97555	2.03196	0.694923	0.22449	0.00196437	5932	2375	3557	Postlaminectomy syndrome
ACEs Case/Control	1.31728	1.30994	1.32467	0.275572	0.0891386	0.00199147	6827	2742	4085	Influenza
ACEs Case/Control	2.03286	2.0038	2.06238	0.709443	0.229744	0.00201525	4794	1950	2844	Polyphagia
ACEs Case/Control	3.11028	3.03915	3.18325	1.13471	0.369355	0.00212522	7883	3237	4646	Orthopnea
ACEs Case/Control	1.42827	1.41791	1.43871	0.356466	0.116074	0.00213327	7643	3165	4478	Transient cerebral ischemia
ACEs Case/Control	1.25758	1.2517	1.26349	0.229192	0.0747396	0.00216552	6366	2561	3805	Rash and other nonspecific skin eruption
ACEs Case/Control	1.76492	1.74454	1.78555	0.568105	0.185286	0.00216868	6810	2761	4049	Cellulitis and abscess of trunk
ACEs Case/Control	1.2201	1.21514	1.22508	0.198933	0.0649018	0.00217569	7029	2748	4281	Menopausal and postmenopausal disorders
ACEs Case/Control	1.42303	1.41277	1.43337	0.352791	0.115409	0.0022366	6137	2510	3627	Other inflammatory spondylopathies
ACEs Case/Control	2.78983	2.73131	2.84971	1.02598	0.338354	0.00242716	5132	1900	3232	Localized adiposity
ACEs Case/Control	1.53375	1.52024	1.54739	0.427715	0.141158	0.00244518	5729	2216	3513	Dysmenorrhea
ACEs Case/Control	1.41102	1.40097	1.42114	0.344311	0.113968	0.00251833	5478	2292	3186	Hypertensive heart/renal disease
ACEs Case/Control	2.82643	2.76614	2.88819	1.03901	0.344229	0.00254132	5401	2230	3171	Glycosuria or Acetonuria
ACEs Case/Control	1.70454	1.68574	1.72355	0.533297	0.17688	0.00256964	5504	2267	3237	Type 2 diabetes with renal manifestations
ACEs Case/Control	4.22057	4.09615	4.3492	1.43997	0.47791	0.0025863	4314	1341	2973	Paranoid disorders
ACEs Case/Control	1.22882	1.22355	1.2341	0.206053	0.0684694	0.00261754	6617	2696	3921	Impaired fasting glucose
ACEs Case/Control	2.37486	2.3324	2.4181	0.864938	0.287708	0.00264442	5376	2016	3360	Chronic obstructive asthma
ACEs Case/Control	3.15512	3.08017	3.23202	1.14903	0.383686	0.00274712	7170	2854	4316	Delirium due to conditions classified elsewhere
ACEs Case/Control	1.80816	1.78585	1.83075	0.592309	0.198004	0.00277707	7324	2972	4352	Lack of coordination
ACEs Case/Control	1.1982	1.19366	1.20276	0.180824	0.0605773	0.00283559	7886	3234	4652	Other abnormal blood chemistry
ACEs Case/Control	1.64143	1.62433	1.65872	0.49557	0.167019	0.00300585	7423	3047	4376	Other disorders of gallbladder
ACEs Case/Control	1.94537	1.918	1.97313	0.665451	0.225947	0.00322778	4795	1942	2853	Anorexia
ACEs Case/Control	1.92021	1.89371	1.9471	0.652436	0.221661	0.00324632	6499	2668	3831	Nephritis and nephropathy without mention of glomerulonephritis
ACEs Case/Control	1.37838	1.36898	1.38783	0.320905	0.109033	0.00324854	8039	3309	4730	Intestinal infection
ACEs Case/Control	1.31189	1.3043	1.31953	0.271473	0.0925315	0.00334798	6149	2487	3662	Abnormal electrocardiogram [ECG] [EKG]
ACEs Case/Control	1.66899	1.65075	1.68743	0.512219	0.175215	0.00346251	7949	3274	4675	Myeloproliferative disease
ACEs Case/Control	1.72499	1.70492	1.7453	0.545221	0.186634	0.00348542	6977	2786	4191	Other disorders of stomach and duodenum
ACEs Case/Control	2.92084	2.85446	2.98893	1.07187	0.367012	0.00349436	7754	3123	4631	Speech and language disorder
ACEs Case/Control	2.00549	1.97574	2.03569	0.69589	0.238322	0.00350076	5922	2369	3553	Spondylosis with myelopathy
ACEs Case/Control	0.659968	0.654094	0.665893	-0.415565	0.142551	0.00355459	8039	3309	4730	Complications of labor and delivery NEC
ACEs Case/Control	1.89264	1.86685	1.91881	0.637973	0.218896	0.00356252	5384	2058	3326	Celiac disease
ACEs Case/Control	1.35684	1.34792	1.36581	0.305156	0.105151	0.00370703	7955	3268	4687	Swelling, mass, or lump in head and neck [Space-occupying lesion, intracranial NOS]
ACEs Case/Control	2.30835	2.26689	2.35058	0.836532	0.289064	0.00380445	4345	1355	2990	Obsessive-compulsive disorders
ACEs Case/Control	1.26356	1.25717	1.26998	0.233934	0.0808648	0.00381693	6468	2556	3912	Acute cystitis
ACEs Case/Control	2.58816	2.53534	2.64216	0.950947	0.329038	0.00385134	5754	2223	3531	Urethritis and urethral syndrome
ACEs Case/Control	1.88297	1.85728	1.90902	0.632851	0.21907	0.00386705	7171	2889	4282	Candidiasis of skin and nails
ACEs Case/Control	1.25483	1.24866	1.26103	0.227002	0.0785818	0.00386793	6527	2618	3909	Frequency of urination and polyuria
ACEs Case/Control	2.15175	2.11624	2.18786	0.76628	0.265383	0.00388373	5907	2364	3543	Intervertebral disc disorder with myelopathy
ACEs Case/Control	1.82799	1.80419	1.85209	0.603217	0.208924	0.00388613	7241	2880	4361	Delirium dementia and amnestic and other cognitive disorders
ACEs Case/Control	3.35452	3.26734	3.44428	1.21031	0.420463	0.00399555	7884	3240	4644	Chronic pancreatitis
ACEs Case/Control	4.62975	4.4779	4.78765	1.5325	0.533186	0.00405005	8004	3289	4715	Toxic effect of other gases, fumes, or vapors
ACEs Case/Control	1.30599	1.2984	1.31363	0.266965	0.0929863	0.00409158	6151	2485	3666	Premature beats
ACEs Case/Control	1.27539	1.26861	1.28219	0.243248	0.0848905	0.00416436	7146	2906	4240	Renal failure
ACEs Case/Control	6.50851	6.24815	6.7823	1.87311	0.653837	0.00417274	7698	3170	4528	Other cardiomyopathy
ACEs Case/Control	1.97114	1.94203	2.0007	0.678612	0.23731	0.00424181	7516	3044	4472	Peritoneal adhesions (postoperative) (postinfection)
ACEs Case/Control	1.95228	1.92383	1.98115	0.668999	0.234113	0.00426874	6850	2789	4061	Polycythemia vera
ACEs Case/Control	4.83179	4.66813	5.00271	1.57522	0.551757	0.00430488	7352	2922	4430	Pelvic inflammatory disease, NOS
ACEs Case/Control	1.47474	1.46217	1.48741	0.38848	0.136495	0.00442558	5859	2350	3509	Allergic reaction to food
ACEs Case/Control	1.36135	1.35213	1.37064	0.30848	0.108446	0.00444722	5969	2417	3552	Paroxysmal tachycardia, unspecified
ACEs Case/Control	1.32543	1.31721	1.3337	0.281734	0.0991929	0.00450763	7788	3152	4636	Inflammatory disease of cervix, vagina, and vulva
ACEs Case/Control	1.30643	1.29873	1.31416	0.267294	0.0941477	0.00452416	7851	3224	4627	Abnormal findings examination of lungs
ACEs Case/Control	1.54669	1.53184	1.56168	0.436117	0.153852	0.00458758	6923	2811	4112	Other open wound of head and face
ACEs Case/Control	1.3529	1.34379	1.36206	0.302247	0.107661	0.00499434	7702	3169	4533	Solitary pulmonary nodule
ACEs Case/Control	2.90989	2.84131	2.98027	1.06812	0.380682	0.00501923	7974	3277	4697	Other CNS infection and poliomyelitis
ACEs Case/Control	3.03344	2.95925	3.10981	1.1097	0.395626	0.00503303	5530	2100	3430	Premenopausal menorrhagia
ACEs Case/Control	1.24567	1.23956	1.25181	0.219672	0.0783972	0.00507807	8039	3309	4730	Disorders of carbohydrate transport and metabolism
ACEs Case/Control	1.71367	1.69309	1.7345	0.538635	0.192688	0.00518408	6907	2820	4087	Articular cartilage disorder
ACEs Case/Control	1.60972	1.59261	1.62701	0.47606	0.170422	0.00521551	5543	2239	3304	Synoviopathy
ACEs Case/Control	1.5027	1.48898	1.51655	0.407264	0.146253	0.00535839	7251	2976	4275	Pallor and flushing
ACEs Case/Control	1.26886	1.26207	1.27569	0.238118	0.0855633	0.00538675	6327	2580	3747	Acquired hypothyroidism
ACEs Case/Control	1.46439	1.45185	1.47703	0.381438	0.137119	0.00540588	6130	2375	3755	Joint/ligament sprain
ACEs Case/Control	1.29174	1.28429	1.29923	0.255987	0.0922338	0.0055131	7389	3037	4352	Acquired spondylolisthesis
ACEs Case/Control	1.74435	1.72253	1.76644	0.556381	0.200723	0.00557328	7194	2902	4292	Hemorrhage of gastrointestinal tract
ACEs Case/Control	1.62143	1.60379	1.63927	0.483311	0.174473	0.00560366	6053	2399	3654	Precordial pain
ACEs Case/Control	0.723108	0.717816	0.728437	-0.324197	0.117118	0.005638	8039	3309	4730	Known or suspected fetal abnormality affecting management of mother
ACEs Case/Control	1.28174	1.27454	1.28897	0.248217	0.0897928	0.00570401	6917	2813	4104	Iron deficiency anemias
ACEs Case/Control	2.12599	2.08986	2.16276	0.754237	0.273412	0.0058048	7041	2865	4176	Hemiplegia
ACEs Case/Control	1.24267	1.23653	1.24883	0.21726	0.0789627	0.00593371	8027	3303	4724	Intestinal disaccharidase deficiencies and disaccharide malabsorption
ACEs Case/Control	3.2358	3.15048	3.32379	1.17428	0.426933	0.0059506	5651	2249	3402	Acute dermatitis due to solar radiation
ACEs Case/Control	2.59573	2.53993	2.65287	0.95387	0.346867	0.00596026	5872	2397	3475	Unspecified polyarthropathy or polyarthritis
ACEs Case/Control	1.36863	1.35887	1.37846	0.313809	0.114116	0.00596105	5971	2445	3526	Chronic thyroiditis
ACEs Case/Control	1.30766	1.29968	1.31568	0.268239	0.0975471	0.00596247	7169	2906	4263	Other local infections of skin and subcutaneous tissue
ACEs Case/Control	2.06134	2.02751	2.09572	0.723354	0.263829	0.00611132	5423	2235	3188	Secondary diabetes mellitus
ACEs Case/Control	3.1604	3.07832	3.24492	1.1507	0.420203	0.00617327	5388	2221	3167	Type 2 diabetes with ketoacidosis
ACEs Case/Control	1.37314	1.36318	1.38317	0.317099	0.116096	0.00630751	5851	2281	3570	Irregular menstrual cycle
ACEs Case/Control	1.72222	1.70084	1.74387	0.543615	0.199191	0.00635056	7193	2898	4295	Dermatophytosis of the body
ACEs Case/Control	1.3458	1.33664	1.35502	0.296988	0.108881	0.00637891	7699	3183	4516	Cerebral ischemia
ACEs Case/Control	2.1182	2.08196	2.15507	0.750567	0.275208	0.00638611	5352	2036	3316	Paralytic ileus
ACEs Case/Control	1.2324	1.22647	1.23835	0.208963	0.0768771	0.00656506	6451	2595	3856	Irregular menstrual cycle/bleeding
ACEs Case/Control	1.60902	1.59146	1.62677	0.475623	0.174985	0.00656618	7268	2886	4382	Temporomandibular joint disorders
ACEs Case/Control	1.61539	1.59757	1.6334	0.479575	0.176827	0.00668568	6543	2643	3900	Fracture of foot
ACEs Case/Control	1.22994	1.22406	1.23584	0.206962	0.0763251	0.00669632	7574	3086	4488	Open wounds of extremities
ACEs Case/Control	2.63548	2.57684	2.69558	0.969065	0.359154	0.00697182	7680	3131	4549	Deficiency of humoral immunity
ACEs Case/Control	1.36387	1.35407	1.37375	0.310328	0.115025	0.00697743	5965	2442	3523	Chronic lymphocytic thyroiditis
ACEs Case/Control	2.0107	1.97817	2.04377	0.69848	0.260137	0.00725199	5533	2128	3405	Circadian rhythm sleep disorder
ACEs Case/Control	1.37281	1.36266	1.38303	0.316861	0.11831	0.00740138	5890	2389	3501	Paroxysmal supraventricular tachycardia
ACEs Case/Control	1.96076	1.93005	1.99198	0.673334	0.251827	0.00749971	7149	2949	4200	Incisional hernia
ACEs Case/Control	3.78577	3.66955	3.90624	1.33125	0.498293	0.00754872	7191	2898	4293	Helminthiases
ACEs Case/Control	1.50427	1.48984	1.51885	0.40831	0.15377	0.00792311	7577	3114	4463	Functional disorders of bladder
ACEs Case/Control	1.66362	1.64372	1.68378	0.508997	0.191969	0.00801458	7076	2784	4292	Dyspareunia
ACEs Case/Control	2.11676	2.07954	2.15469	0.749887	0.283045	0.00806454	6466	2652	3814	Nephritis and nephropathy with pathological lesion
ACEs Case/Control	1.95654	1.92563	1.98797	0.671179	0.254072	0.00824934	5690	2266	3424	Anaphylactic shock NOS
ACEs Case/Control	1.25292	1.24623	1.25966	0.22548	0.0854689	0.00833604	7677	3144	4533	Coronary atherosclerosis
ACEs Case/Control	2.25831	2.21493	2.30256	0.814615	0.309356	0.00845689	7185	2861	4324	Other persistent mental disorders due to conditions classified elsewhere
ACEs Case/Control	1.78705	1.7625	1.81192	0.580566	0.220514	0.00846877	5554	2133	3421	Barrett's esophagus
ACEs Case/Control	1.58729	1.56992	1.60485	0.462026	0.175495	0.00847098	7806	3197	4609	Bacterial enteritis
ACEs Case/Control	1.87007	1.84239	1.89819	0.625977	0.237888	0.00850356	6814	2767	4047	Open wound of foot except toe(s) alone
ACEs Case/Control	0.8218	0.817955	0.825661	-0.196259	0.0747729	0.00867178	6984	2838	4146	Bone/Cartilage Disorders
ACEs Case/Control	1.51484	1.49984	1.52998	0.415309	0.158682	0.00886425	6022	2410	3612	Other and unspecified disc disorder
ACEs Case/Control	1.3914	1.38042	1.40247	0.330312	0.126338	0.00893551	5368	2256	3112	Other hypertensive complications
ACEs Case/Control	5.00962	4.81965	5.20812	1.61136	0.617958	0.00911909	6801	2805	3996	Qualitative platelet defects
ACEs Case/Control	1.59109	1.57341	1.60896	0.464417	0.178154	0.00913869	7494	3049	4445	Ingrowing nail
ACEs Case/Control	1.67265	1.65201	1.69354	0.514406	0.197943	0.00935602	7892	3243	4649	Blindness and low vision
ACEs Case/Control	2.77958	2.71195	2.84913	1.0223	0.393437	0.00936621	7676	3130	4546	Other specified disorders involving the immune mechanism
ACEs Case/Control	1.28619	1.27839	1.29404	0.251686	0.0970553	0.0095081	6633	2793	3840	Hemorrhoids
ACEs Case/Control	1.28807	1.28019	1.296	0.253147	0.0978606	0.00968686	6950	2827	4123	Chronic renal failure [CKD]
ACEs Case/Control	1.60641	1.58802	1.625	0.474	0.18353	0.00980335	5977	2390	3587	Other allied disorders of spine
ACEs Case/Control	1.38414	1.37324	1.39513	0.325082	0.126095	0.00993532	7917	3247	4670	Other immunological findings
ACEs Case/Control	1.36709	1.35673	1.37753	0.312688	0.121312	0.00995025	8039	3309	4730	Feeding difficulties
ACEs Case/Control	1.23031	1.22412	1.23654	0.20727	0.0804403	0.00997503	7522	3102	4420	Heart valve disorders
ACEs Case/Control	1.57336	1.55606	1.59084	0.453213	0.176264	0.0101341	6551	2688	3863	Nephritis; nephrosis; renal sclerosis
ACEs Case/Control	2.75772	2.69028	2.82699	1.01441	0.395209	0.0102655	6894	2737	4157	Rheumatic fever / chorea
ACEs Case/Control	1.64894	1.62891	1.66922	0.500133	0.194902	0.0102855	7980	3281	4699	Peptic ulcer, site unspecified
ACEs Case/Control	1.85571	1.82776	1.88408	0.618265	0.241949	0.010608	5869	2243	3626	Poisoning by other anti-infectives
ACEs Case/Control	1.29795	1.28966	1.30629	0.260783	0.102157	0.010687	7258	2994	4264	Curvature of spine
ACEs Case/Control	1.2265	1.22036	1.23267	0.204165	0.0800109	0.0107193	6460	2580	3880	Cardiac conduction disorders
ACEs Case/Control	1.57475	1.55712	1.59257	0.454094	0.179531	0.0114281	7119	2899	4220	Other conditions of brain
ACEs Case/Control	1.79297	1.76717	1.81915	0.583871	0.23115	0.0115388	8011	3294	4717	Postoperative infection
ACEs Case/Control	1.59914	1.5806	1.6179	0.469466	0.186005	0.0116047	7392	3028	4364	Other disorders of biliary tract
ACEs Case/Control	1.44219	1.42912	1.45539	0.366165	0.145213	0.011683	7975	3284	4691	Insect bite
ACEs Case/Control	1.45424	1.4407	1.46791	0.374483	0.149174	0.0120605	7891	3242	4649	Proteinuria
ACEs Case/Control	1.21136	1.20556	1.21719	0.191743	0.0765445	0.0122457	7155	2946	4209	Encounter for long-term (current) use of anticoagulants, antithrombotics, aspirin
ACEs Case/Control	1.61445	1.5952	1.63392	0.478994	0.191218	0.0122463	5676	2299	3377	Paroxysmal ventricular tachycardia
ACEs Case/Control	1.5343	1.51792	1.55085	0.428074	0.171105	0.0123557	7015	2792	4223	Streptococcus infection
ACEs Case/Control	1.53284	1.51652	1.54934	0.427124	0.170756	0.0123715	5543	2238	3305	Calcaneal spur; Exostosis NOS
ACEs Case/Control	2.98595	2.90524	3.0692	1.09392	0.437688	0.0124435	7009	2852	4157	Cataplexy and narcolepsy
ACEs Case/Control	1.58891	1.57055	1.60749	0.463049	0.185361	0.0124865	7974	3276	4698	Hypoventilation
ACEs Case/Control	1.45221	1.43864	1.4659	0.373085	0.149661	0.0126718	6986	2850	4136	Stiffness of joint
ACEs Case/Control	1.71723	1.69395	1.74084	0.540714	0.21769	0.0129962	7735	3156	4579	Immunity deficiency
ACEs Case/Control	1.31297	1.30395	1.32206	0.272292	0.10998	0.013293	6000	2455	3545	Thyroiditis
ACEs Case/Control	3.31831	3.21882	3.42117	1.19945	0.486085	0.0136029	7159	2848	4311	Hallucinations
ACEs Case/Control	1.88409	1.85398	1.91471	0.633447	0.256994	0.0137078	7504	3035	4469	Gastrointestinal complications
ACEs Case/Control	1.80506	1.77814	1.8324	0.590595	0.239643	0.0137211	7740	3165	4575	Intestinal infection due to C. difficile
ACEs Case/Control	1.21015	1.20428	1.21606	0.190748	0.0775738	0.0139354	7120	2933	4187	Encounter for long-term (current) use of aspirin
ACEs Case/Control	2.04841	2.01121	2.0863	0.717064	0.292307	0.0141623	6916	2745	4171	Gram negative septicemia
ACEs Case/Control	2.35002	2.29923	2.4021	0.854422	0.34896	0.0143459	7368	2930	4438	Pelvic inflammatory disease (PID)
ACEs Case/Control	1.35508	1.34454	1.3657	0.303859	0.124523	0.0146795	5916	2407	3509	Abnormal results of function study of thyroid
ACEs Case/Control	1.6802	1.65794	1.70276	0.518913	0.212729	0.0147149	5456	2251	3205	Type 1 diabetes
ACEs Case/Control	1.43774	1.42435	1.45125	0.36307	0.149154	0.0149249	7636	3093	4543	Anal and rectal conditions
ACEs Case/Control	1.89977	1.86861	1.93145	0.641735	0.263732	0.0149623	6853	2790	4063	Difficulty in walking
ACEs Case/Control	1.57581	1.55739	1.59443	0.454768	0.18741	0.0152412	6546	2672	3874	Stricture/obstruction of ureter
ACEs Case/Control	0.336262	0.326882	0.345841	-1.08987	0.449421	0.0153066	6911	2845	4066	Dermatochalasis
ACEs Case/Control	1.81013	1.78257	1.83813	0.5934	0.244714	0.0153139	7819	3200	4619	Hemorrhage or hematoma complicating a procedure
ACEs Case/Control	5.06831	4.86063	5.28671	1.62301	0.669784	0.0153852	7733	3111	4622	Impulse control disorder
ACEs Case/Control	1.35664	1.34594	1.36741	0.305008	0.126204	0.0156587	7356	3084	4272	Tinnitus
ACEs Case/Control	1.95454	1.92079	1.98889	0.670157	0.277798	0.0158484	7195	2863	4332	Mild cognitive impairment
ACEs Case/Control	1.33089	1.32102	1.34083	0.285849	0.118656	0.0159939	7009	2832	4177	Cellulitis and abscess of leg, except foot
ACEs Case/Control	1.66509	1.6431	1.68738	0.509876	0.212038	0.0161882	7821	3221	4600	Other benign neoplasm of connective and other soft tissue
ACEs Case/Control	2.93718	2.85582	3.02111	1.07745	0.448591	0.0163122	7316	3033	4283	Cerebral aneurysm
ACEs Case/Control	1.56748	1.54919	1.58598	0.449469	0.187143	0.0163175	7808	3213	4595	Cardiomyopathy
ACEs Case/Control	1.19856	1.1929	1.20424	0.181118	0.0754993	0.0164429	6328	2551	3777	Enthesopathy
ACEs Case/Control	1.23381	1.22704	1.24062	0.210109	0.0877392	0.0166337	7455	3061	4394	Other acquired musculoskeletal deformity
ACEs Case/Control	2.14267	2.10024	2.18602	0.762055	0.319158	0.016954	7130	2876	4254	Hematemesis
ACEs Case/Control	1.45181	1.43764	1.46612	0.372813	0.156399	0.017138	7497	3110	4387	Acute pulmonary heart disease
ACEs Case/Control	1.45181	1.43764	1.46612	0.372813	0.156399	0.017138	7497	3110	4387	Pulmonary embolism and infarction, acute
ACEs Case/Control	1.27474	1.26662	1.28291	0.242743	0.101929	0.0172428	8039	3309	4730	Flatulence
ACEs Case/Control	6.2073	5.91727	6.51567	1.82573	0.767733	0.0174034	7184	2895	4289	Protozoan infection
ACEs Case/Control	1.44805	1.43396	1.46227	0.370217	0.155906	0.0175674	7390	3040	4350	Congestive heart failure (CHF) NOS
ACEs Case/Control	2.37477	2.32102	2.42985	0.8649	0.36533	0.0179111	7779	3182	4597	Complication of an implant/internal device
ACEs Case/Control	0.543217	0.534494	0.552063	-0.610247	0.257864	0.0179551	5999	2433	3566	Benign neoplasm of breast
ACEs Case/Control	12.6448	11.8288	13.5347	2.53725	1.07262	0.0180076	8039	3309	4730	Benign neoplasm of respiratory and intrathoracic organs
ACEs Case/Control	2.3514	2.29867	2.40536	0.855012	0.361745	0.0180996	7883	3233	4650	Disorders of diaphragm
ACEs Case/Control	2.05458	2.01556	2.09436	0.720069	0.305826	0.0185475	7349	2966	4383	Facial weakness
ACEs Case/Control	1.96519	1.93011	2.00094	0.675588	0.287362	0.0187231	7181	2843	4338	Arthralgia/ankylosis of temporomandibular joint
ACEs Case/Control	2.69602	2.62569	2.76843	0.991776	0.422032	0.0187735	5739	2215	3524	Urethral syndrome
ACEs Case/Control	1.24901	1.24161	1.25645	0.222351	0.0947694	0.0189645	6853	2781	4072	Iron deficiency anemias, unspecified or not due to blood loss
ACEs Case/Control	1.47106	1.45596	1.48632	0.385985	0.16456	0.0189984	5603	2307	3296	Osteoarthrosis, generalized
ACEs Case/Control	1.55578	1.53744	1.57433	0.441976	0.189077	0.0194108	6475	2665	3810	Elevated C-reactive protein (CRP)
ACEs Case/Control	1.26239	1.2545	1.27032	0.233007	0.099901	0.0196809	7822	3219	4603	Cardiomegaly
ACEs Case/Control	1.43632	1.4224	1.45037	0.362088	0.155269	0.0197003	5259	2211	3048	Hypertensive chronic kidney disease
ACEs Case/Control	1.48207	1.46647	1.49784	0.39344	0.168743	0.019722	4516	1710	2806	Acute laryngitis and tracheitis
ACEs Case/Control	1.45242	1.43792	1.46708	0.373234	0.160082	0.0197256	5671	2178	3493	Irregular menstrual bleeding
ACEs Case/Control	1.24675	1.23934	1.2542	0.220539	0.0950097	0.0202748	7205	3002	4203	Abnormal heart sounds
ACEs Case/Control	1.89571	1.86321	1.92877	0.639594	0.275755	0.0203718	6922	2747	4175	Bacteremia
ACEs Case/Control	1.45345	1.4388	1.46825	0.373941	0.161553	0.0206315	7152	2910	4242	Extrapyramidal disease and abnormal movement disorders
ACEs Case/Control	0.834205	0.830114	0.838315	-0.181276	0.0783858	0.020744	7619	3148	4471	Osteopenia
ACEs Case/Control	1.47447	1.45896	1.49014	0.388301	0.168605	0.0212776	7455	3012	4443	Symptoms of the muscles
ACEs Case/Control	2.54681	2.4828	2.6128	0.93484	0.406859	0.021579	7980	3279	4701	Infections of genitourinary tract during pregnancy
ACEs Case/Control	1.39431	1.38167	1.40705	0.332399	0.145168	0.0220357	7915	3271	4644	Gouty arthropathy
ACEs Case/Control	2.0104	1.97231	2.04924	0.698331	0.305083	0.0220801	7601	3110	4491	Subjective visual disturbances
ACEs Case/Control	1.3605	1.34906	1.37203	0.307854	0.13462	0.0222054	8039	3309	4730	Elev. drug levels in urine
ACEs Case/Control	1.41644	1.40295	1.43005	0.348145	0.152521	0.022454	4900	1989	2911	Mineral deficiency NEC
ACEs Case/Control	1.32945	1.31909	1.33989	0.284765	0.124809	0.0225128	8039	3309	4730	Abnormal findings on examination of urine
ACEs Case/Control	1.44584	1.43124	1.46059	0.368691	0.161831	0.0227122	6571	2652	3919	Fracture of radius and ulna
ACEs Case/Control	1.66559	1.64222	1.68933	0.510178	0.225531	0.0236902	7822	3206	4616	Diabetes or abnormal glucose tolerance complicating pregnancy
ACEs Case/Control	0.699847	0.69295	0.706806	-0.356893	0.157859	0.0237696	6117	2476	3641	Mammographic microcalcification
ACEs Case/Control	1.38359	1.37118	1.39611	0.324682	0.143687	0.0238429	7671	3128	4543	Hereditary and idiopathic peripheral neuropathy
ACEs Case/Control	1.33244	1.32183	1.34314	0.287015	0.127538	0.0244217	6703	2736	3967	Acute renal failure
ACEs Case/Control	1.42407	1.41004	1.43823	0.353518	0.157875	0.0251415	7861	3235	4626	Endocarditis
ACEs Case/Control	0.766535	0.760836	0.772273	-0.265874	0.11897	0.0254298	7006	2928	4078	Senile osteoporosis
ACEs Case/Control	1.49827	1.48137	1.51537	0.404313	0.180935	0.0254453	7703	3162	4541	Diseases of the salivary glands
ACEs Case/Control	1.6181	1.59639	1.6401	0.481251	0.215398	0.0254676	7647	3130	4517	Diplopia and disorders of binocular vision
ACEs Case/Control	5.92184	5.63487	6.22696	1.77865	0.796307	0.0255081	7139	2821	4318	Jaw disease NOS
ACEs Case/Control	1.43927	1.42462	1.45407	0.364138	0.163159	0.0256281	6069	2330	3739	Rotator cuff (capsule) sprain
ACEs Case/Control	1.33901	1.32806	1.35005	0.29193	0.13093	0.0257699	7948	3269	4679	Carditis
ACEs Case/Control	5.97055	5.67798	6.28162	1.78684	0.805228	0.0264836	4303	1335	2968	Anorexia nervosa
ACEs Case/Control	2.50774	2.44344	2.57382	0.919384	0.4145	0.0265509	6891	2734	4157	Gram positive septicemia
ACEs Case/Control	10.9665	10.2535	11.7443	2.39485	1.0815	0.0268032	7178	2890	4288	Intestinal helminthiases
ACEs Case/Control	3.28203	3.1732	3.39487	1.18846	0.538342	0.0272701	7823	3217	4606	Multiple myeloma
ACEs Case/Control	1.9513	1.91456	1.98877	0.668497	0.303202	0.0274687	6900	2747	4153	Other specified gastritis
ACEs Case/Control	1.45244	1.43707	1.46796	0.373243	0.16955	0.0277099	5553	2231	3322	Rupture of tendon, nontraumatic
ACEs Case/Control	1.46684	1.45088	1.48296	0.383109	0.174368	0.0280114	8039	3309	4730	Chronic ulcer of skin
ACEs Case/Control	1.22192	1.21491	1.22896	0.20042	0.0916563	0.0287681	6687	2744	3943	Lymphadenitis
ACEs Case/Control	1.29752	1.28783	1.30728	0.260455	0.119483	0.0292681	6010	2406	3604	Other abnormality of urination
ACEs Case/Control	1.57704	1.55651	1.59785	0.45555	0.208992	0.0292757	6027	2461	3566	Hypertrophy of breast (Gynecomastia)
ACEs Case/Control	1.52667	1.50818	1.54537	0.423087	0.194222	0.0293791	6223	2532	3691	Polycythemia, secondary
ACEs Case/Control	1.27351	1.26466	1.28241	0.241775	0.111131	0.0295856	6731	2705	4026	Elevated transaminase/lactic acid or lactic acid dehydrogenase [LDH]
ACEs Case/Control	1.40155	1.38794	1.41529	0.337579	0.155557	0.0299973	6594	2701	3893	Abnormal kidney function
ACEs Case/Control	1.22796	1.22069	1.23527	0.205354	0.0947135	0.0301466	7325	3016	4309	Coagulation defects
ACEs Case/Control	1.214	1.20721	1.22084	0.193925	0.0895071	0.0302667	6234	2545	3689	Nontoxic nodular goiter
ACEs Case/Control	2.73942	2.66041	2.82083	1.00775	0.466847	0.0308795	5877	2116	3761	Alcoholic liver damage
ACEs Case/Control	2.00159	1.96164	2.04239	0.69394	0.321634	0.0309631	6779	2748	4031	Open wound of toe(s)
ACEs Case/Control	1.50609	1.48826	1.52415	0.40952	0.190001	0.0311337	5966	2391	3575	Other disorders of cervical region
ACEs Case/Control	1.42007	1.40565	1.43463	0.350704	0.162732	0.0311534	4879	1973	2906	Protein-calorie malnutrition
ACEs Case/Control	1.97148	1.93292	2.01082	0.678784	0.315046	0.0311965	6781	2748	4033	Open wound of lip and mouth
ACEs Case/Control	1.57181	1.55124	1.59265	0.45223	0.21007	0.031338	6963	2766	4197	E. coli
ACEs Case/Control	1.27588	1.26685	1.28497	0.243638	0.113259	0.0314639	5979	2395	3584	Atrial fibrillation
ACEs Case/Control	5.60334	5.32978	5.89428	1.72336	0.802361	0.0317244	7878	3232	4646	Gastrojejunal ulcer
ACEs Case/Control	1.89399	1.85892	1.92971	0.638685	0.297967	0.0320748	5600	2271	3329	Cardiac arrest and ventricular fibrillation
ACEs Case/Control	2.54492	2.47635	2.61564	0.934099	0.436271	0.0322661	7854	3225	4629	Vaginal enterocele, congenital or acquired
ACEs Case/Control	2.00218	1.96185	2.04338	0.694238	0.324671	0.032494	7980	3285	4695	Manlignant and unknown neoplasms of brain and nervous system
ACEs Case/Control	1.26995	1.26106	1.27888	0.238974	0.111883	0.0326853	5991	2399	3592	Atrial fibrillation and flutter
ACEs Case/Control	1.428	1.41313	1.44303	0.356276	0.166904	0.0327918	6488	2622	3866	Iron deficiency anemia secondary to blood loss (chronic)
ACEs Case/Control	1.53544	1.51618	1.55493	0.428814	0.201214	0.0330782	7314	2994	4320	Orthostatic hypotension
ACEs Case/Control	1.2681	1.25923	1.27704	0.23752	0.111982	0.0339166	7180	2957	4223	Kyphoscoliosis and scoliosis
ACEs Case/Control	1.31452	1.30388	1.32524	0.273471	0.129511	0.0347242	6671	2690	3981	Fracture of lower limb
ACEs Case/Control	2.41177	2.34941	2.47592	0.880362	0.418143	0.0352556	7965	3278	4687	Cancer of brain and nervous system
ACEs Case/Control	1.31131	1.30076	1.32195	0.271026	0.128853	0.0354334	6400	2620	3780	Personal history of diseases of blood and blood-forming organs
ACEs Case/Control	1.4397	1.42411	1.45546	0.364433	0.173639	0.0358347	7502	3052	4450	Other specified diseases of hair and hair follicles
ACEs Case/Control	1.87921	1.84413	1.91498	0.630854	0.300583	0.0358373	7028	2954	4074	Polyarteritis nodosa and allied conditions
ACEs Case/Control	1.70246	1.67555	1.72978	0.532072	0.253992	0.0361852	5500	2266	3234	Osteoarthrosis involving more than one site, but not specified as generalized
ACEs Case/Control	1.46036	1.44387	1.47703	0.378682	0.181065	0.0364906	6815	2756	4059	Cellulitis and abscess of face/neck
ACEs Case/Control	1.44383	1.42801	1.45982	0.3673	0.175629	0.0364976	7411	3028	4383	Nonspecific abnormal findings on radiological and other examination of biliary tract
ACEs Case/Control	1.29772	1.28762	1.3079	0.260612	0.124627	0.0365157	5921	2406	3515	Nontoxic multinodular goiter
ACEs Case/Control	1.58139	1.55975	1.60332	0.458302	0.219713	0.0369864	5712	2272	3440	Dermatitis due to solar radiation
ACEs Case/Control	1.35883	1.34634	1.37143	0.306623	0.147174	0.0372139	7309	2974	4335	Cramp of limb
ACEs Case/Control	1.65418	1.62925	1.67948	0.503303	0.242136	0.0376542	7968	3281	4687	Chronic ulcer of unspecified site
ACEs Case/Control	2.33713	2.2779	2.39793	0.848925	0.409479	0.0381551	5883	2119	3764	Polyneuropathy due to drugs
ACEs Case/Control	1.74426	1.71515	1.77387	0.556332	0.268399	0.038193	6415	2635	3780	Elevated sedimentation rate
ACEs Case/Control	9.98561	9.31907	10.7127	2.30115	1.11048	0.0382469	5802	2211	3591	Poisoning by drugs primarily affecting the autonomic nervous system
ACEs Case/Control	1.53483	1.51503	1.55489	0.428419	0.207059	0.0385402	7539	3050	4489	Other disorders of peritoneum
ACEs Case/Control	1.16946	1.16392	1.17502	0.15654	0.0757277	0.0387204	5211	2169	3042	Mixed hyperlipidemia
ACEs Case/Control	0.864133	0.860301	0.867982	-0.146028	0.0708754	0.0393646	7078	2867	4211	Abnormal mammogram
ACEs Case/Control	2.04023	1.99632	2.0851	0.713064	0.346931	0.0398457	5870	2391	3479	Pyogenic arthritis
ACEs Case/Control	1.75053	1.72084	1.78072	0.559918	0.272718	0.0400628	5419	2230	3189	Type 2 diabetes with ophthalmic manifestations
ACEs Case/Control	0.395729	0.384629	0.407068	-0.927025	0.451973	0.0402608	6300	2571	3729	Secondary malignancy of bone
ACEs Case/Control	1.47835	1.46076	1.49614	0.390924	0.190779	0.0404527	7105	2852	4253	Disorders of other cranial nerves
ACEs Case/Control	1.38239	1.36872	1.39619	0.323814	0.158429	0.040963	5898	2272	3626	Gross hematuria
ACEs Case/Control	1.9975	1.95552	2.04041	0.691895	0.338802	0.0411335	6444	2594	3850	Fracture of patella
ACEs Case/Control	3.46933	3.33942	3.60506	1.24396	0.610146	0.0414704	6827	2807	4020	Acquired deformities of knee
ACEs Case/Control	2.87051	2.77888	2.96529	1.05449	0.517658	0.0416462	7310	3028	4282	Cerebral atherosclerosis
ACEs Case/Control	1.21544	1.20815	1.22277	0.195103	0.0959151	0.0419391	7356	3002	4354	Encounter for long-term (current) use of anticoagulants
ACEs Case/Control	0.838492	0.833941	0.843066	-0.17615	0.0867801	0.0423718	7415	3078	4337	Osteoporosis NOS
ACEs Case/Control	5.09672	4.8476	5.36159	1.6286	0.803188	0.0425942	7008	2807	4201	Pituitary dwarfism
ACEs Case/Control	1.28546	1.27549	1.2955	0.251117	0.124124	0.0430613	8011	3301	4710	Gout
ACEs Case/Control	2.17769	2.12581	2.23096	0.778264	0.384901	0.043178	7973	3277	4696	Meningitis
ACEs Case/Control	1.24338	1.23501	1.25181	0.217836	0.10774	0.0431891	7492	3102	4390	Erythematous conditions
ACEs Case/Control	1.84793	1.81304	1.88349	0.614067	0.30397	0.0433673	6730	2715	4015	Cellulitis and abscess of foot, toe
ACEs Case/Control	0.337378	0.326131	0.348898	-1.08655	0.537868	0.043372	7235	3108	4127	Spermatocele
ACEs Case/Control	1.29164	1.28141	1.30195	0.255914	0.12677	0.0435163	7364	2961	4403	Dermatophytosis of nail
ACEs Case/Control	1.33305	1.3212	1.34501	0.287473	0.142424	0.0435471	7010	2890	4120	Abnormal coagulation profile
ACEs Case/Control	0.818522	0.813436	0.823636	-0.200255	0.0993571	0.0438511	7817	3209	4608	Impacted cerumen
ACEs Case/Control	0.842167	0.837659	0.846697	-0.171778	0.0855773	0.04472	7440	3088	4352	Osteoporosis
ACEs Case/Control	1.70934	1.68094	1.73823	0.536105	0.267196	0.0448124	7057	2832	4225	Postablative ovarian failure
ACEs Case/Control	2.72069	2.63706	2.80735	1.00088	0.49888	0.0448282	7347	2915	4432	Abscess or ulceration of vulva
ACEs Case/Control	1.36697	1.35367	1.38038	0.312594	0.155818	0.0448407	7205	2870	4335	Testicular dysfunction
ACEs Case/Control	0.486848	0.475986	0.497901	-0.719804	0.358838	0.044864	7033	2939	4094	Stricture of artery
ACEs Case/Control	1.5919	1.5689	1.61523	0.464926	0.23203	0.0450985	7772	3191	4581	Disturbances of amino-acid transport
ACEs Case/Control	1.5048	1.48564	1.5242	0.408663	0.2043	0.0454669	7102	2846	4256	Disorders of parathyroid gland
ACEs Case/Control	1.47956	1.46143	1.49791	0.391744	0.196588	0.0462929	7891	3240	4651	Polyp of female genital organs
ACEs Case/Control	1.2541	1.24519	1.26308	0.226421	0.113727	0.0464908	4110	1785	2325	Hyperglyceridemia
ACEs Case/Control	0.829469	0.824589	0.834376	-0.186969	0.094075	0.0468728	7675	3167	4508	Screening for malignant neoplasms of the skin
ACEs Case/Control	1.27254	1.26288	1.28227	0.241015	0.121436	0.0471766	7110	2923	4187	Thrombocytopenia
ACEs Case/Control	1.62315	1.59846	1.64821	0.484366	0.244376	0.0474734	7439	3094	4345	Colorectal cancer
ACEs Case/Control	1.85411	1.8182	1.89072	0.617404	0.311841	0.0477185	5339	2029	3310	Impaction of intestine
ACEs Case/Control	1.32332	1.31163	1.33512	0.280147	0.141565	0.0478238	7438	3054	4384	Congestive heart failure; nonhypertensive
ACEs Case/Control	2.28604	2.22694	2.3469	0.826821	0.418307	0.048088	7010	2852	4158	Cerebral edema and compression of brain
ACEs Case/Control	1.35598	1.34291	1.36917	0.304524	0.154398	0.0485719	4891	1924	2967	Epistaxis or throat hemorrhage
ACEs Case/Control	1.80804	1.77426	1.84246	0.592241	0.300787	0.0489565	7031	2859	4172	Disorders of the autonomic nervous system
ACEs Case/Control	0.687124	0.678957	0.695384	-0.375241	0.190616	0.0490025	7919	3245	4674	Other and unspecified complications of birth; puerperium affecting management of mother
ACEs Case/Control	1.99355	1.95012	2.03798	0.689916	0.351391	0.0496011	7606	3119	4487	Sialoadenitis
ACEs Case/Control	8.25446	7.7199	8.83752	2.11075	1.07721	0.0500586	7900	3245	4655	Neural tube defects
ACEs Case/Control	1.53574	1.51475	1.55706	0.429014	0.219677	0.0508275	8039	3309	4730	High-risk pregnancy
ACEs Case/Control	1.34612	1.33333	1.35903	0.29723	0.1522	0.0508329	6872	2858	4014	Mitral valve disease
ACEs Case/Control	2.32057	2.25867	2.38426	0.841815	0.431468	0.0510511	7038	2834	4204	Respiratory complications
ACEs Case/Control	2.10979	2.05971	2.16113	0.746587	0.383228	0.0513966	5818	2371	3447	Ankylosing spondylitis
ACEs Case/Control	8.32149	7.77647	8.91594	2.11884	1.08947	0.0517938	7006	2806	4200	Nonspecific abnormal results of other endocrine function study
ACEs Case/Control	1.70173	1.67277	1.73119	0.531646	0.2737	0.0520835	7518	3082	4436	Disorders of vitreous body
ACEs Case/Control	1.96683	1.92432	2.0103	0.676422	0.348548	0.0522967	7140	2945	4195	Unspecified erythematous condition
ACEs Case/Control	0.890004	0.886656	0.893365	-0.116529	0.0601002	0.0525124	7701	3138	4563	Abnormal mammogram/breast exam
ACEs Case/Control	1.19429	1.18744	1.20118	0.177551	0.0917584	0.0529929	8039	3309	4730	Disorders of mineral metabolism
ACEs Case/Control	1.80488	1.77063	1.83978	0.590496	0.305468	0.0532251	6546	2597	3949	Hyperosmolality and/or hypernatremia
ACEs Case/Control	5.10232	4.83998	5.38133	1.6297	0.845066	0.053795	7017	2857	4160	Other disorders of purine and pyrimidine metabolism
ACEs Case/Control	1.81744	1.78248	1.85313	0.597427	0.30995	0.053918	7901	3250	4651	Other congenital musculoskeletal anomalies
ACEs Case/Control	1.87447	1.83656	1.91323	0.628326	0.326085	0.053995	7823	3205	4618	Mucous polyp of cervix
ACEs Case/Control	1.45106	1.43356	1.46877	0.372297	0.193474	0.0543203	7124	2907	4217	Lipoprotein disorders
ACEs Case/Control	1.6811	1.65286	1.7098	0.519447	0.270072	0.0544342	7426	3088	4338	Colon cancer
ACEs Case/Control	1.90183	1.86236	1.94213	0.642817	0.334425	0.054586	5834	2224	3610	Poisoning by hormones and synthetic substitutes
ACEs Case/Control	1.20818	1.20075	1.21566	0.189119	0.098426	0.0546776	7707	3138	4569	Other disorders of circulatory system
ACEs Case/Control	1.84243	1.80604	1.87955	0.611088	0.318126	0.0547448	5594	2268	3326	Cardiac arrest
ACEs Case/Control	2.04764	2.00023	2.09621	0.71669	0.37371	0.0551404	6896	2736	4160	Infection with drug-resistant microorganisms
ACEs Case/Control	1.65321	1.62621	1.68064	0.502719	0.262478	0.0554569	7203	2864	4339	Aphasia
ACEs Case/Control	1.59555	1.57128	1.62019	0.467216	0.24443	0.0559472	6310	2511	3799	Viral pneumonia
ACEs Case/Control	1.20023	1.19305	1.20744	0.182511	0.0955927	0.0562289	7772	3187	4585	Cholelithiasis and cholecystitis
ACEs Case/Control	1.56774	1.54472	1.5911	0.449637	0.235875	0.0566178	7372	3053	4319	Late effects of cerebrovascular disease
ACEs Case/Control	1.59563	1.57129	1.62035	0.46727	0.245126	0.056619	7518	3103	4415	Keratoderma, acquired
ACEs Case/Control	1.47642	1.45761	1.49548	0.389621	0.204523	0.0567768	7656	3124	4532	Symptoms involving head and neck
ACEs Case/Control	1.30437	1.29298	1.31585	0.265719	0.139797	0.0573342	7423	3027	4396	Pleurisy; pleural effusion
ACEs Case/Control	1.79556	1.76122	1.83059	0.585316	0.308049	0.0574236	7149	2950	4199	Prurigo and Lichen
ACEs Case/Control	1.64823	1.62121	1.67574	0.499704	0.263776	0.0581685	7422	3019	4403	Hirsutism
ACEs Case/Control	1.76529	1.73235	1.79886	0.568314	0.300359	0.0584753	5342	2032	3310	Ulcerative colitis
ACEs Case/Control	1.50892	1.48842	1.52969	0.411393	0.218061	0.0592146	5879	2397	3482	Sacroiliitis NEC
ACEs Case/Control	2.41066	2.34107	2.48248	0.879901	0.467598	0.0598705	6432	2633	3799	Glomerulonephritis
ACEs Case/Control	1.74155	1.70963	1.77407	0.554776	0.29501	0.0600352	6460	2645	3815	Nephritis and nephropathy in diseases classified elsewhere
ACEs Case/Control	1.38601	1.37099	1.40119	0.326432	0.173706	0.0602143	6290	2635	3655	Chronic venous insufficiency [CVI]
ACEs Case/Control	1.8688	1.83023	1.90824	0.625295	0.332791	0.0602527	7230	2932	4298	Benign neoplasm of ovary
ACEs Case/Control	1.76214	1.7291	1.79579	0.56653	0.301716	0.0604232	7344	3023	4321	Abnormal results of function study of pulmonary system
ACEs Case/Control	2.04098	1.99295	2.09026	0.713431	0.380105	0.0605273	7675	3127	4548	Autoimmune disease NEC
ACEs Case/Control	2.70263	2.61423	2.79409	0.994226	0.530512	0.0609181	6753	2733	4020	Traumatic amputation
ACEs Case/Control	1.75829	1.72535	1.7918	0.564339	0.301295	0.0610622	7358	3151	4207	Prostatitis
ACEs Case/Control	1.35069	1.33715	1.36436	0.300617	0.160623	0.0612663	7630	3133	4497	Pain, swelling or discharge of eye
ACEs Case/Control	2.19381	2.13682	2.25233	0.78564	0.419782	0.0612702	5820	2218	3602	Adrenal cortical steroids causing adverse effects in therapeutic use
ACEs Case/Control	2.07568	2.02548	2.12716	0.730289	0.390564	0.0615075	5423	2182	3241	Disorders of muscle, ligament, and fascia
ACEs Case/Control	2.4795	2.40504	2.55635	0.908055	0.486465	0.061952	4717	1853	2864	Paralysis/spasm of vocal cords or larynx
ACEs Case/Control	3.93749	3.76066	4.12363	1.37054	0.734517	0.0620538	5805	2212	3593	Poisoning by anticonvulsants and anti-Parkinsonism drugs
ACEs Case/Control	1.30792	1.29613	1.3198	0.268437	0.144278	0.0628073	5917	2356	3561	Retention of urine
ACEs Case/Control	1.96385	1.91965	2.00912	0.674905	0.363221	0.0631529	7925	3257	4668	Nervous system congenital anomalies
ACEs Case/Control	1.62041	1.5942	1.64706	0.482681	0.260105	0.0634942	4762	1875	2887	Throat pain
ACEs Case/Control	4.81531	4.56659	5.07988	1.5718	0.849027	0.0641268	6994	2800	4194	Nerve root lesions
ACEs Case/Control	1.29548	1.28415	1.3069	0.258878	0.139987	0.0644136	7468	3052	4416	Sebaceous cyst
ACEs Case/Control	1.86997	1.83064	1.91011	0.625921	0.338829	0.0647025	5935	2278	3657	Muscle/tendon sprain
ACEs Case/Control	1.61808	1.59184	1.64473	0.481243	0.2606	0.0647949	7206	2862	4344	Dementias
ACEs Case/Control	1.35108	1.33732	1.36497	0.300904	0.16316	0.0651504	7190	2862	4328	Testicular hypofunction
ACEs Case/Control	1.24111	1.23202	1.25026	0.216003	0.117135	0.0651748	5037	1989	3048	Chronic pharyngitis and nasopharyngitis
ACEs Case/Control	0.881104	0.877317	0.884907	-0.126579	0.0686837	0.0653388	8039	3309	4730	Osteoporosis/Osteopenia
ACEs Case/Control	1.24688	1.23755	1.25627	0.220642	0.119735	0.0653658	8039	3309	4730	Gout and other crystal arthropathies
ACEs Case/Control	2.86813	2.76723	2.97308	1.05366	0.572023	0.0654771	6998	2844	4154	Myoclonus
ACEs Case/Control	1.27999	1.26927	1.29079	0.246852	0.134018	0.0654851	7450	3032	4418	Pulmonary collapse; interstitial and compensatory emphysema
ACEs Case/Control	1.15177	1.14624	1.15733	0.141303	0.0767413	0.0655792	7448	3027	4421	Otitis media
ACEs Case/Control	1.13248	1.12769	1.13729	0.124406	0.0675851	0.0656599	7726	3147	4579	Otitis media and Eustachian tube disorders
ACEs Case/Control	1.27596	1.26539	1.28662	0.2437	0.132665	0.0662154	7343	2958	4385	Nonspecific abnormal findings in stool contents
ACEs Case/Control	1.46313	1.44426	1.48228	0.380579	0.207194	0.0662358	7800	3190	4610	Hemorrhage in early pregnancy
ACEs Case/Control	1.24162	1.23239	1.25091	0.216416	0.118895	0.0687237	7654	3161	4493	Pulmonary heart disease
ACEs Case/Control	2.13961	2.08421	2.19649	0.760624	0.418377	0.0690587	7892	3236	4656	Duodenal ulcer
ACEs Case/Control	1.89883	1.85729	1.94131	0.641236	0.352811	0.0691398	7015	2947	4068	Arteritis NOS
ACEs Case/Control	2.24767	2.18575	2.31147	0.809895	0.445877	0.0693074	7006	2848	4158	Cerebral cysts
ACEs Case/Control	2.06902	2.01766	2.12175	0.727077	0.401067	0.0698541	6952	2851	4101	Psoriatic arthropathy
ACEs Case/Control	1.61449	1.58785	1.6416	0.479019	0.265421	0.0711133	7388	2937	4451	Pelvic peritoneal adhesions, female (postoperative) (postinfection)
ACEs Case/Control	1.29363	1.28208	1.30528	0.257451	0.142979	0.0717627	8039	3309	4730	Genital prolapse
ACEs Case/Control	1.85368	1.81423	1.89401	0.617173	0.343154	0.0720935	7760	3196	4564	Lower gastrointestinal congenital anomalies
ACEs Case/Control	1.51828	1.49632	1.54056	0.417578	0.232315	0.0722618	8039	3309	4730	Encounter for long-term (current) use of antibiotics
ACEs Case/Control	1.33305	1.31974	1.3465	0.287472	0.160019	0.072417	6856	2769	4087	Cellulitis and abscess of arm/hand
ACEs Case/Control	1.21118	1.2031	1.2193	0.191594	0.10665	0.0724191	7137	2900	4237	Open wound of finger(s)
ACEs Case/Control	1.69975	1.66856	1.73152	0.530483	0.295331	0.0724581	5884	2397	3487	Arthropathy associated with infections
ACEs Case/Control	1.61728	1.59033	1.64468	0.480746	0.267928	0.0727641	7903	3254	4649	Benign neoplasm of other parts of digestive system
ACEs Case/Control	1.2801	1.26908	1.2912	0.246934	0.137741	0.0730141	5865	2378	3487	Secondary hypothyroidism
ACEs Case/Control	1.27706	1.26615	1.28805	0.244557	0.136681	0.0735752	6924	2877	4047	Nonrheumatic tricuspid valve disorders
ACEs Case/Control	2.16096	2.10337	2.22015	0.770553	0.430821	0.0736844	7007	2847	4160	Generalized convulsive epilepsy
ACEs Case/Control	1.25414	1.24422	1.26414	0.22645	0.126612	0.0736903	5898	2362	3536	Urticaria
ACEs Case/Control	1.20006	1.19241	1.20776	0.182372	0.102015	0.0738246	7160	2963	4197	Nonrheumatic mitral valve disorders
ACEs Case/Control	1.33696	1.3234	1.35066	0.2904	0.16256	0.0740323	5917	2489	3428	Osteitis deformans and osteopathies associated with other disorders classified elsewhere
ACEs Case/Control	1.68486	1.65427	1.716	0.521682	0.292113	0.0741163	7237	2954	4283	Pulmonary congestion and hypostasis
ACEs Case/Control	1.14866	1.14305	1.15429	0.138593	0.0779594	0.0754425	7178	2906	4272	Cancer, suspected or other
ACEs Case/Control	1.39641	1.38005	1.41296	0.333907	0.187894	0.0755521	7366	3007	4359	Other specified diseases of sebaceous glands
ACEs Case/Control	1.22725	1.21841	1.23616	0.204775	0.115329	0.0758037	7785	3173	4612	Benign neoplasm of uterus
ACEs Case/Control	3.11834	2.9957	3.24652	1.1373	0.641023	0.0760301	6423	2628	3795	Non-proliferative glomerulonephritis
ACEs Case/Control	1.42228	1.40467	1.44011	0.352264	0.198657	0.0761903	7561	3085	4476	Muscular dystrophies and other myopathies
ACEs Case/Control	2.60577	2.51911	2.69587	0.957727	0.540598	0.0764602	7873	3235	4638	Congenital anomalies of muscle, tendon, fascia, and connective tissue
ACEs Case/Control	1.20208	1.19425	1.20995	0.18405	0.104087	0.0770212	6060	2464	3596	Nontoxic uninodular goiter
ACEs Case/Control	1.33916	1.32535	1.3531	0.292039	0.165171	0.0770446	7169	2924	4245	Other disorders of lipid metabolism
ACEs Case/Control	1.2165	1.20807	1.22499	0.19598	0.110855	0.0770791	6830	2773	4057	Chronic Kidney Disease, Stage III
ACEs Case/Control	7.36014	6.85903	7.9068	1.99608	1.13273	0.0780387	7560	3089	4471	Amblyopia
ACEs Case/Control	0.573332	0.562056	0.584785	-0.55629	0.31605	0.0783859	7268	3117	4151	Other disorders of testis
ACEs Case/Control	1.47664	1.45627	1.4973	0.389771	0.221574	0.0785594	7071	2876	4195	Epilepsy
ACEs Case/Control	0.38585	0.372878	0.399145	-0.952307	0.542589	0.0792396	8005	3296	4709	Malignant neoplasm of bladder
ACEs Case/Control	3.54167	3.38487	3.70667	1.2646	0.723971	0.0806799	5723	2205	3518	Chronic cystitis
ACEs Case/Control	3.46773	3.31651	3.62676	1.2435	0.712864	0.0810943	7729	3107	4622	Autism
ACEs Case/Control	2.09475	2.03973	2.1513	0.739434	0.424601	0.0815993	8018	3299	4719	Cancer of larynx, pharynx, nasal cavities
ACEs Case/Control	1.28674	1.27508	1.29849	0.252111	0.145057	0.0822084	5301	2219	3082	Hypertensive heart disease
ACEs Case/Control	1.54283	1.51884	1.5672	0.433617	0.249917	0.0827333	7095	2926	4169	Systemic lupus erythematosus
ACEs Case/Control	1.28905	1.27724	1.30096	0.253905	0.146716	0.083525	5833	2366	3467	Thyrotoxicosis with or without goiter
ACEs Case/Control	1.34441	1.33006	1.35891	0.295956	0.171104	0.0836872	5893	2483	3410	Chondromalacia
ACEs Case/Control	0.5497	0.537876	0.561761	-0.598383	0.346414	0.0841018	8039	3309	4730	Other perinatal conditions of fetus or newborn
ACEs Case/Control	1.82867	1.78897	1.86927	0.603586	0.350119	0.0847174	6907	2858	4049	Eye infection, viral
ACEs Case/Control	4.14353	3.93531	4.36497	1.42155	0.825892	0.0852094	7855	3219	4636	Elevated cancer antigen 125 [CA 125]
ACEs Case/Control	1.16937	1.16271	1.17606	0.156463	0.0909946	0.085527	6715	2741	3974	Other diseases of blood and blood-forming organs
ACEs Case/Control	1.43204	1.4134	1.45092	0.359101	0.208856	0.0855469	7082	2879	4203	Degenerative disease of the spinal cord
ACEs Case/Control	1.70919	1.67605	1.74298	0.53602	0.312236	0.086032	7911	3245	4666	Gastric ulcer
ACEs Case/Control	2.88543	2.77562	3.00015	1.05967	0.620108	0.0874783	6315	2493	3822	Cervicocranial/Cervicobrachial syndrome
ACEs Case/Control	6.8847	6.41707	7.39475	1.9293	1.12995	0.0877438	7145	2840	4305	Transient mental disorders due to conditions classified elsewhere
ACEs Case/Control	4.57486	4.32699	4.83866	1.52058	0.890903	0.0878627	5401	2171	3230	Muscular calcification and ossification
ACEs Case/Control	4.45427	4.21516	4.70869	1.49386	0.882564	0.090524	5802	2210	3592	Poisoning by agents primarily acting on the smooth and skeletal muscles and respiratory system
ACEs Case/Control	1.27443	1.26303	1.28593	0.242499	0.143292	0.0905816	7581	3099	4482	Hydronephrosis
ACEs Case/Control	1.49911	1.47678	1.52179	0.404872	0.239432	0.0908429	7317	2992	4325	Disorders of sweat glands
ACEs Case/Control	2.91159	2.79861	3.02962	1.0687	0.632302	0.0909957	6419	2581	3838	Colles' fracture
ACEs Case/Control	1.30436	1.29155	1.31729	0.265716	0.157385	0.0913511	7287	2982	4305	Inguinal hernia
ACEs Case/Control	1.21682	1.20798	1.22573	0.196244	0.116268	0.0914371	7623	3140	4483	Internal derangement of knee
ACEs Case/Control	1.21626	1.20744	1.22515	0.195783	0.116163	0.0919091	7780	3170	4610	Uterine leiomyoma
ACEs Case/Control	0.714974	0.706072	0.723985	-0.33551	0.199763	0.0930467	7813	3201	4612	Abnormality in fetal heart rate or rhythm
ACEs Case/Control	1.32165	1.30795	1.33549	0.27888	0.166117	0.0931872	7851	3221	4630	Disorders of protein plasma/amino-acid transport and metabolism
ACEs Case/Control	6.02175	5.63393	6.4446	1.79538	1.07044	0.0934981	7336	2909	4427	Acute inflammatory pelvic disease
ACEs Case/Control	1.77242	1.73483	1.81081	0.572346	0.341759	0.0939915	7932	3263	4669	Decubitus ulcer
ACEs Case/Control	1.21151	1.20283	1.22024	0.191867	0.114572	0.094005	5057	1994	3063	Postnasal drip
ACEs Case/Control	1.52936	1.5052	1.55391	0.424852	0.253958	0.0943425	8005	3294	4711	Benign neoplasm of brain and other parts of nervous system
ACEs Case/Control	1.53005	1.50578	1.5547	0.425301	0.254946	0.0952759	5500	2264	3236	Osteoarthrosis, localized, secondary
ACEs Case/Control	1.63298	1.60315	1.66337	0.49041	0.294035	0.0953429	7036	2819	4217	Nerve root and plexus disorders
ACEs Case/Control	1.47894	1.45729	1.50092	0.391326	0.235212	0.0961694	7539	3092	4447	Strabismus and other disorders of binocular eye movements
ACEs Case/Control	0.771651	0.764136	0.779228	-0.259223	0.155944	0.0964565	6912	2839	4073	Mitral valve stenosis and aortic valve stenosis
ACEs Case/Control	1.43677	1.41725	1.45656	0.362396	0.21814	0.0966531	7304	2963	4341	Disturbances of sensation of smell and taste
ACEs Case/Control	7.23838	6.71887	7.80547	1.9794	1.19459	0.0975267	6792	2799	3993	Congenital factor VIII disorder
ACEs Case/Control	1.56987	1.5433	1.5969	0.450996	0.272219	0.0975723	5851	2283	3568	Viral hepatitis A
ACEs Case/Control	4.14075	3.92469	4.37067	1.42088	0.857866	0.0976624	7701	3156	4545	Alpha-1-antitrypsin deficiency
ACEs Case/Control	1.43947	1.41973	1.45949	0.364275	0.220242	0.0981321	8012	3298	4714	Acute appendicitis
ACEs Case/Control	1.46209	1.44118	1.4833	0.379868	0.229686	0.0981562	7350	3006	4344	Calculus of bile duct
ACEs Case/Control	1.95813	1.90882	2.00874	0.671988	0.406812	0.0985672	8011	3289	4722	Toxic effect of other substances, chiefly nonmedicinal as to source
ACEs Case/Control	0.820384	0.814238	0.826571	-0.197983	0.119858	0.0985714	7438	3044	4394	Other dyschromia
ACEs Case/Control	0.172067	0.160816	0.183864	-1.75987	1.06637	0.0988733	5632	2230	3402	Contact and allergic dermatitis of eyelid
ACEs Case/Control	1.58149	1.55414	1.60935	0.45837	0.278348	0.0996089	5849	2288	3561	Infectious mononucleosis
ACEs Case/Control	4.05844	3.84828	4.28202	1.4008	0.851253	0.0998517	4717	1903	2814	Rickets or osteomalacia
ACEs Case/Control	0.280705	0.267319	0.294576	-1.27045	0.773769	0.10061	7577	3135	4442	Cystoid macular degeneration of retina
ACEs Case/Control	1.43914	1.41927	1.45929	0.364048	0.221727	0.100616	7087	2838	4249	Hyperparathyroidism
ACEs Case/Control	1.19327	1.18524	1.20136	0.176701	0.107699	0.100862	7619	3102	4517	Circulatory disease NEC
ACEs Case/Control	2.65808	2.56063	2.75948	0.977604	0.59628	0.101108	5307	2015	3292	Ileostomy status
ACEs Case/Control	0.402383	0.388526	0.416609	-0.910351	0.556263	0.101725	7999	3296	4703	Malignant neoplasm of kidney, except pelvis
ACEs Case/Control	2.18385	2.11916	2.25051	0.781088	0.479518	0.103334	5853	2383	3470	Acute osteomyelitis
ACEs Case/Control	0.781881	0.774499	0.789329	-0.246052	0.151226	0.103726	7396	3002	4394	Other signs and symptoms in breast
ACEs Case/Control	1.81937	1.77788	1.86184	0.598492	0.367923	0.103806	5660	2289	3371	Thyroid cyst
ACEs Case/Control	5.97962	5.58435	6.4107	1.78836	1.09955	0.103857	7468	3059	4409	Scleritis and episcleritis
ACEs Case/Control	1.73631	1.6997	1.77369	0.551761	0.339781	0.104403	6397	2566	3831	Cirrhosis of liver without mention of alcohol
ACEs Case/Control	0.824346	0.818216	0.830516	-0.193165	0.11897	0.104453	7795	3202	4593	Actinic keratosis
ACEs Case/Control	6.19143	5.77293	6.64787	1.82317	1.12444	0.104932	7110	2930	4180	Vascular disorders of skin
ACEs Case/Control	1.38645	1.36903	1.40408	0.326744	0.201586	0.105047	7558	3083	4475	Myopathy
ACEs Case/Control	4.16391	3.94024	4.40187	1.42645	0.883099	0.10625	7005	2804	4201	Adrenogenital disorders
ACEs Case/Control	1.38902	1.37139	1.40687	0.328598	0.20366	0.106645	6781	2822	3959	Nonrheumatic pulmonary valve disorders
ACEs Case/Control	1.7691	1.73028	1.80877	0.57047	0.353732	0.106806	7221	2947	4274	Lung disease due to external agents
ACEs Case/Control	1.24495	1.23437	1.25561	0.219092	0.13607	0.107367	7969	3279	4690	Genitourinary congenital anomalies
ACEs Case/Control	1.22186	1.21236	1.23143	0.200376	0.124476	0.107451	7286	3049	4237	Peripheral vascular disease
ACEs Case/Control	1.37666	1.35957	1.39395	0.319658	0.199167	0.108499	6847	2774	4073	Posttraumatic wound infection not elsewhere classified
ACEs Case/Control	1.56298	1.53594	1.5905	0.446597	0.278352	0.108619	7042	2822	4220	Trigeminal nerve disorders [CN5]
ACEs Case/Control	0.186301	0.174304	0.198853	-1.68039	1.04838	0.108967	7575	3134	4441	Macular degeneration, wet
ACEs Case/Control	1.58236	1.55419	1.61102	0.458917	0.286386	0.109058	7239	2954	4285	Empyema and pneumothorax
ACEs Case/Control	1.40482	1.38624	1.42365	0.339912	0.212295	0.109348	7923	3271	4652	Cardiac shunt/ heart septal defect
ACEs Case/Control	1.81016	1.76859	1.85278	0.593417	0.370785	0.109502	7030	2818	4212	Pituitary hyperfunction
ACEs Case/Control	1.99897	1.94531	2.0541	0.692631	0.433881	0.110408	5317	2019	3298	Ulceration of the lower GI tract
ACEs Case/Control	1.17822	1.17063	1.18585	0.164002	0.102999	0.111323	7776	3179	4597	Diseases of hair and hair follicles
ACEs Case/Control	1.37975	1.36236	1.39736	0.321905	0.202261	0.11149	7792	3202	4590	Primary/intrinsic cardiomyopathies
ACEs Case/Control	1.38937	1.37141	1.40755	0.32885	0.207384	0.112807	7956	3269	4687	Congenital musculoskeletal deformities of spine
ACEs Case/Control	2.28669	2.2129	2.36304	0.827103	0.523388	0.114041	7145	2822	4323	Loss of teeth or edentulism
ACEs Case/Control	1.89059	1.84344	1.93908	0.63689	0.403292	0.114284	7271	2970	4301	Hidradenitis
ACEs Case/Control	3.0749	2.94098	3.21572	1.12327	0.711912	0.114607	7470	3015	4455	Other benign neoplasm of uterus
ACEs Case/Control	0.665075	0.654377	0.675941	-0.407856	0.258522	0.114648	8039	3309	4730	Anemia during pregnancy
ACEs Case/Control	0.488759	0.474993	0.502823	-0.715886	0.453879	0.114735	8011	3298	4713	Cancer of bladder
ACEs Case/Control	1.53243	1.50662	1.55868	0.426857	0.270892	0.115084	7997	3290	4707	Benign neoplasm of brain, cranial nerves, meninges
ACEs Case/Control	2.43983	2.35466	2.52798	0.891927	0.566297	0.115253	7322	3138	4184	Acute prostatitis
ACEs Case/Control	1.94271	1.89199	1.99484	0.664083	0.422067	0.115624	7595	3113	4482	Other specified diseases of the salivary glands
ACEs Case/Control	1.66858	1.63485	1.70297	0.51197	0.325515	0.115765	5834	2275	3559	Herpes zoster with nervous system complications
ACEs Case/Control	1.31732	1.30291	1.33188	0.2756	0.175351	0.116018	7127	2895	4232	Other conditions of brain, NOS
ACEs Case/Control	6.06023	5.64241	6.51616	1.80175	1.14723	0.116294	7999	3290	4709	Cancer of of nasal cavities
ACEs Case/Control	1.63078	1.59915	1.66305	0.489059	0.312378	0.117442	7520	3071	4449	Malignant neoplasm of ovary and other uterine adnexa
ACEs Case/Control	0.806265	0.799322	0.813262	-0.215343	0.13785	0.118253	8039	3309	4730	Hemangioma and lymphangioma, any site
ACEs Case/Control	2.14083	2.0764	2.20734	0.761193	0.487552	0.118464	7470	3046	4424	Myoneural disorders
ACEs Case/Control	1.56616	1.53803	1.59479	0.448628	0.288988	0.120564	6384	2571	3813	Aplastic anemia
ACEs Case/Control	1.12937	1.12383	1.13494	0.12166	0.078413	0.120774	7168	2899	4269	Malignant neoplasm, other
ACEs Case/Control	0.777102	0.769213	0.785065	-0.252183	0.162643	0.121013	6160	2501	3659	Acquired absence of breast
ACEs Case/Control	1.20721	1.19804	1.21644	0.18831	0.121468	0.121072	7636	3139	4497	Occlusion and stenosis of precerebral arteries
ACEs Case/Control	1.60121	1.57096	1.63202	0.470758	0.304005	0.121497	6379	2569	3810	Pancytopenia
ACEs Case/Control	0.306556	0.292111	0.321508	-1.18236	0.764166	0.121803	7578	3135	4443	Macular degeneration, dry
ACEs Case/Control	1.25063	1.23933	1.26203	0.223648	0.144702	0.122207	6616	2665	3951	Fracture of hand or wrist
ACEs Case/Control	5.60389	5.22799	6.01403	1.72346	1.11605	0.122529	6820	2803	4017	Acquired deformities of hip
ACEs Case/Control	0.186586	0.174146	0.199661	-1.67886	1.08928	0.123255	6420	2622	3798	Vesicoureteral reflux
ACEs Case/Control	1.7206	1.683	1.75901	0.542676	0.352224	0.123387	5504	2109	3395	Sleep related leg cramps
ACEs Case/Control	1.29042	1.27706	1.30391	0.254968	0.165929	0.12439	6569	2641	3928	Fracture of vertebral column without mention of spinal cord injury
ACEs Case/Control	1.74721	1.70786	1.78748	0.558023	0.363332	0.124575	6364	2564	3800	Anemia in neoplastic disease
ACEs Case/Control	1.46266	1.44011	1.48557	0.380256	0.247788	0.124881	6936	2690	4246	Noninflammatory disorders of vulva and perineum
ACEs Case/Control	2.57185	2.47447	2.67319	0.944624	0.615914	0.125105	7320	3138	4182	Other inflammatory disorders of male genital organs
ACEs Case/Control	1.26086	1.24893	1.27289	0.231793	0.151529	0.126092	7922	3257	4665	Congenital anomalies of urinary system
ACEs Case/Control	1.38548	1.367	1.40421	0.326046	0.214101	0.127793	7075	2880	4195	Multiple sclerosis
ACEs Case/Control	1.19543	1.18665	1.20427	0.178504	0.11753	0.128814	6773	2752	4021	Cyst of kidney, acquired
ACEs Case/Control	1.64446	1.61097	1.67866	0.497411	0.328207	0.129636	7516	3069	4447	Malignant neoplasm of ovary
ACEs Case/Control	1.4376	1.41616	1.45937	0.362978	0.239632	0.129841	7767	3187	4580	Disturbances of sulphur-bearing amino-acid metabolism
ACEs Case/Control	1.42417	1.40344	1.4452	0.353588	0.233804	0.13045	7802	3212	4590	Digestive congenital anomalies
ACEs Case/Control	1.19816	1.18921	1.20719	0.18079	0.119661	0.130826	7878	3238	4640	Diseases of the oral soft tissues, excluding lesions specific for gingiva and tongue
ACEs Case/Control	0.758764	0.750052	0.767564	-0.276065	0.184014	0.133553	7019	2885	4134	Other disorders of eyelids
ACEs Case/Control	1.35324	1.33622	1.37047	0.302502	0.201807	0.133881	8029	3305	4724	Appendicitis
ACEs Case/Control	1.22274	1.21249	1.23307	0.201094	0.134207	0.134032	7241	2909	4332	Other endocrine disorders
ACEs Case/Control	1.73705	1.69736	1.77766	0.552187	0.368564	0.134078	6293	2580	3713	Secondary malignant neoplasm of liver
ACEs Case/Control	0.91717	0.913836	0.920515	-0.0864629	0.0580662	0.136477	8039	3309	4730	Chronic viral hepatitis
ACEs Case/Control	1.19909	1.18994	1.20831	0.181566	0.122128	0.137097	6826	2738	4088	Vertiginous syndromes and other disorders of vestibular system
ACEs Case/Control	1.89443	1.84407	1.94619	0.638918	0.429779	0.137115	8039	3309	4730	Certain early complications of trauma or procedure
ACEs Case/Control	1.19405	1.18514	1.20303	0.177352	0.119497	0.137768	5721	2300	3421	Fasciitis
ACEs Case/Control	1.25011	1.23836	1.26196	0.223231	0.150541	0.138112	5912	2281	3631	Microscopic hematuria
ACEs Case/Control	1.4297	1.40821	1.45151	0.357462	0.241511	0.138844	7943	3273	4670	Thyroid cancer
ACEs Case/Control	1.46696	1.44334	1.49098	0.383196	0.258977	0.138966	6929	2752	4177	H. pylori
ACEs Case/Control	2.47537	2.38203	2.5725	0.90639	0.613334	0.139459	7574	3139	4435	Retinal edema
ACEs Case/Control	2.32722	2.24521	2.41231	0.844674	0.572367	0.14001	5565	2255	3310	Ventricular fibrillation and flutter
ACEs Case/Control	1.29085	1.27691	1.30493	0.255298	0.173093	0.140234	7971	3275	4696	Prolapse of vaginal walls
ACEs Case/Control	0.824723	0.81797	0.831532	-0.192708	0.131123	0.141652	7989	3277	4712	Other conditions or status of the mother complicating pregnancy, childbirth, or the puerperium
ACEs Case/Control	0.836623	0.830268	0.843024	-0.178382	0.121568	0.142283	7546	3088	4458	Acne
ACEs Case/Control	0.207493	0.193855	0.221804	-1.57266	1.0724	0.142517	5637	2274	3363	Thyroiditis, acute and subacute
ACEs Case/Control	1.98506	1.92772	2.04417	0.68565	0.467644	0.1426	7482	3065	4417	Nystagmus and other irregular eye movements
ACEs Case/Control	0.201496	0.187979	0.215718	-1.60198	1.09669	0.144085	7454	3070	4384	Acquired acanthosis nigricans
ACEs Case/Control	1.45808	1.43458	1.48197	0.377122	0.259114	0.14555	7050	2826	4224	Facial nerve disorders [CN7]
ACEs Case/Control	0.393082	0.377471	0.409177	-0.933737	0.642833	0.146353	6889	2842	4047	Superficial keratitis
ACEs Case/Control	1.21371	1.2036	1.2239	0.193684	0.133344	0.146359	6611	2654	3957	Abnormal results of function study of liver
ACEs Case/Control	1.72358	1.68335	1.76473	0.544404	0.37643	0.148113	5824	2270	3554	Viral hepatitis B
ACEs Case/Control	1.97771	1.92008	2.03711	0.681941	0.471782	0.14833	7743	3187	4556	Congenital anomaly of gallbladder, bile ducts, liver, pancreas
ACEs Case/Control	1.66605	1.62952	1.70339	0.510453	0.353503	0.148743	7782	3180	4602	Mechanical complication of unspecified genitourinary device, implant, and graft
ACEs Case/Control	1.55149	1.52208	1.58144	0.439214	0.30504	0.149907	7439	3050	4389	Other disorders of urethra and urinary tract
ACEs Case/Control	1.51648	1.48916	1.5443	0.416394	0.289882	0.150882	8039	3309	4730	Sexually transmitted infections (not HIV or hepatitis)
ACEs Case/Control	1.26635	1.25333	1.27949	0.236138	0.164699	0.151643	5559	2235	3324	Bursitis
ACEs Case/Control	1.65816	1.62188	1.69524	0.505709	0.352752	0.151683	5429	2183	3246	Bursitis disorders
ACEs Case/Control	1.13477	1.12849	1.14108	0.126427	0.088428	0.1528	7898	3243	4655	Dislocation
ACEs Case/Control	1.25932	1.24661	1.27215	0.23057	0.161715	0.153932	7645	3146	4499	Hypercalcemia
ACEs Case/Control	1.2195	1.20886	1.23023	0.198441	0.139715	0.155513	7022	2891	4131	Other and unspecified coagulation defects
ACEs Case/Control	1.23388	1.22244	1.24542	0.21016	0.148484	0.15696	7187	2919	4268	Nonspecific abnormal findings on radiological and other examination of skull and head
ACEs Case/Control	1.31364	1.29782	1.32965	0.272801	0.193202	0.157949	8039	3309	4730	Appendiceal conditions
ACEs Case/Control	2.265	2.18431	2.34893	0.817574	0.579274	0.158133	5375	2212	3163	Type 1 diabetes with ketoacidosis
ACEs Case/Control	2.29534	2.21199	2.38184	0.830883	0.589892	0.158973	5337	1996	3341	Chronic obstructive asthma with exacerbation
ACEs Case/Control	1.1747	1.16629	1.18317	0.161011	0.114571	0.159921	6612	2711	3901	Neoplasm of uncertain behavior
ACEs Case/Control	1.34046	1.32301	1.35813	0.293014	0.208842	0.160604	7784	3200	4584	Pericarditis
ACEs Case/Control	1.62056	1.58573	1.65616	0.482772	0.346503	0.163538	6827	2778	4049	Ankylosis of joint
ACEs Case/Control	0.564264	0.549889	0.578987	-0.572232	0.411112	0.163948	7828	3205	4623	Rhesus isoimmunization in pregnancy
ACEs Case/Control	1.77891	1.73329	1.82567	0.575999	0.414007	0.164141	7225	2976	4249	Cardiac complications, not elsewhere classified
ACEs Case/Control	1.22751	1.21622	1.2389	0.204986	0.147355	0.164194	7663	3144	4519	Other disorders of eye
ACEs Case/Control	1.22384	1.21273	1.23505	0.201996	0.145423	0.164825	8039	3309	4730	Abnormal digestive exam
ACEs Case/Control	2.04208	1.97727	2.10911	0.713967	0.514659	0.165362	7956	3272	4684	Cancer of brain
ACEs Case/Control	1.5479	1.51758	1.57879	0.4369	0.315284	0.165828	7852	3226	4626	Leukemia
ACEs Case/Control	1.58538	1.55261	1.61879	0.460824	0.332801	0.166149	7227	2947	4280	Pneumonitis due to inhalation of food or vomitus
ACEs Case/Control	1.63353	1.5976	1.67025	0.490743	0.354548	0.166317	7965	3267	4698	Infection/inflammation of internal prosthetic device; implant; and graft
ACEs Case/Control	0.780349	0.771596	0.789184	-0.248014	0.179691	0.167519	7529	3176	4353	Elevated prostate specific antigen [PSA]
ACEs Case/Control	1.94216	1.88447	2.00169	0.663801	0.48116	0.167714	7123	2936	4187	Sarcoidosis
ACEs Case/Control	1.50155	1.47405	1.52957	0.406497	0.294806	0.167937	5793	2438	3355	Cyst of bone
ACEs Case/Control	4.70956	4.39138	5.05658	1.54959	1.12386	0.167951	7861	3227	4634	Congenital anomalies of abdominal wall; diaphram
ACEs Case/Control	1.37956	1.35948	1.39996	0.321767	0.233955	0.169026	7104	2929	4175	Lupus (localized and systemic)
ACEs Case/Control	1.57993	1.54722	1.61331	0.457383	0.333507	0.17024	6400	2566	3834	Liver abscess and sequelae of chronic liver disease
ACEs Case/Control	0.232954	0.217755	0.248884	-1.45692	1.06366	0.170776	6991	2930	4061	Arterial embolism and thrombosis of lower extremity artery
ACEs Case/Control	1.34192	1.32387	1.36021	0.294102	0.215933	0.173196	5883	2395	3488	Spinal enthesopathy
ACEs Case/Control	1.24417	1.23167	1.25677	0.218465	0.16085	0.174404	8001	3299	4702	Cardiac congenital anomalies
ACEs Case/Control	0.854828	0.848642	0.861056	-0.156854	0.115791	0.175534	7459	3055	4404	Dyschromia and Vitiligo
ACEs Case/Control	0.46844	0.452194	0.485204	-0.758348	0.561702	0.176987	7709	3128	4581	Cervical incompetence
ACEs Case/Control	4.86176	4.51877	5.23595	1.5814	1.17387	0.177926	7989	3278	4711	Toxic effect of (non-ethyl) alcohol and petroleum and other solvents
ACEs Case/Control	1.56966	1.53696	1.60303	0.450859	0.33555	0.179064	7225	2948	4277	Pulmonary insufficiency or respiratory failure following trauma and surgery
ACEs Case/Control	1.22527	1.21369	1.23696	0.203163	0.151458	0.179797	5594	2246	3348	Rupture of synovium
ACEs Case/Control	1.16337	1.15516	1.17163	0.151319	0.112829	0.179877	7547	3092	4455	Mastodynia
ACEs Case/Control	1.25475	1.24147	1.26817	0.226938	0.169672	0.181056	6079	2486	3593	Breast conditions, congenital or relating to hormones
ACEs Case/Control	1.64264	1.60485	1.68133	0.496304	0.371177	0.181187	7755	3193	4562	Other specified congenital anomalies of kidney
ACEs Case/Control	1.71352	1.67057	1.7575	0.53855	0.404459	0.183014	7321	3030	4291	Subdural hemorrhage
ACEs Case/Control	1.23549	1.22324	1.24785	0.211465	0.158832	0.183065	6914	2800	4114	Open wound of hand except finger(s)
ACEs Case/Control	1.32906	1.31135	1.34699	0.284472	0.213762	0.183258	7414	3169	4245	Inflammatory diseases of prostate
ACEs Case/Control	1.14208	1.13492	1.14928	0.132851	0.100301	0.185329	6844	2791	4053	Nonspecific findings on examination of blood
ACEs Case/Control	1.53229	1.50162	1.5636	0.426762	0.322481	0.185712	7611	3121	4490	Stomatitis and mucositis (ulcerative)
ACEs Case/Control	1.34351	1.32479	1.36248	0.295285	0.223673	0.186782	7073	2871	4202	Encephalopathy, not elsewhere classified
ACEs Case/Control	3.22335	3.04947	3.40841	1.17042	0.887001	0.186993	6987	2933	4054	Giant cell arteritis
ACEs Case/Control	0.240427	0.224469	0.25719	-1.42534	1.08416	0.188612	7602	3107	4495	Abnormal posture
ACEs Case/Control	1.3675	1.34714	1.38819	0.312988	0.239356	0.191001	7855	3219	4636	Polyp of corpus uteri
ACEs Case/Control	0.577199	0.562148	0.592583	-0.549569	0.420338	0.191062	7858	3237	4621	Congenital anomalies of peripheral vascular system
ACEs Case/Control	1.44352	1.41831	1.46916	0.367084	0.280839	0.191179	7863	3232	4631	Cancer of other lymphoid, histiocytic tissue
ACEs Case/Control	1.19209	1.18205	1.20221	0.175709	0.13485	0.192577	5816	2348	3468	Supraventricular premature beats
ACEs Case/Control	1.8335	1.78076	1.88783	0.606227	0.465549	0.192856	5648	2283	3365	Toxic multinodular goiter
ACEs Case/Control	1.19733	1.1869	1.20785	0.180093	0.139534	0.196818	7308	2972	4336	Abnormal Papanicolaou smear of cervix and cervical HPV
ACEs Case/Control	1.31684	1.29933	1.33456	0.275234	0.213355	0.197042	6979	2905	4074	Unstable angina (intermediate coronary syndrome)
ACEs Case/Control	1.95172	1.88888	2.01665	0.668711	0.521899	0.200087	7763	3171	4592	Vascular complications of surgery and medical procedures
ACEs Case/Control	2.08062	2.00723	2.15677	0.732664	0.572907	0.200949	8007	3293	4714	Benign neoplasm of lip, oral cavity, and pharynx
ACEs Case/Control	1.22272	1.21071	1.23484	0.201074	0.157387	0.201399	7419	3031	4388	Hyperhidrosis
ACEs Case/Control	0.368203	0.350427	0.386648	-0.999121	0.783897	0.202466	5757	2416	3341	Juvenile osteochondrosis
ACEs Case/Control	1.39539	1.37267	1.41845	0.333173	0.261568	0.202751	7359	3045	4314	Intracranial hemorrhage
ACEs Case/Control	4.48982	4.17168	4.83706	1.50181	1.17929	0.202843	6985	2932	4053	Wegener's granulomatosis
ACEs Case/Control	0.612605	0.597968	0.627581	-0.490035	0.385373	0.20352	7948	3271	4677	Other complications of the puerperium NEC
ACEs Case/Control	0.426399	0.408764	0.44464	-0.852381	0.670569	0.203682	7475	3057	4418	Optic atrophy
ACEs Case/Control	1.72695	1.68103	1.77415	0.546359	0.429866	0.203729	7007	2847	4160	Coma
ACEs Case/Control	4.53748	4.21296	4.8918	1.51237	1.1905	0.203954	7989	3278	4711	Toxic effect of corrosive aromatics, acids, and caustic alkalis
ACEs Case/Control	1.39804	1.37505	1.4214	0.335073	0.264384	0.205023	6875	2824	4051	Hammer toe (acquired)
ACEs Case/Control	1.41455	1.39043	1.43908	0.346812	0.274166	0.205882	7055	2826	4229	Pituitary hypofunction
ACEs Case/Control	1.19881	1.18807	1.20965	0.181331	0.143512	0.206403	7913	3252	4661	Early or threatened labor; hemorrhage in early pregnancy
ACEs Case/Control	1.37765	1.3559	1.39974	0.320378	0.253718	0.206685	7542	3080	4462	Cancer of other female genital organs
ACEs Case/Control	1.25967	1.24526	1.27424	0.23085	0.183422	0.208185	7488	3036	4452	Diseases of nail, NOS
ACEs Case/Control	1.79076	1.73942	1.84356	0.582639	0.463598	0.208834	7001	2938	4063	Atherosclerosis of renal artery
ACEs Case/Control	1.16168	1.15301	1.17041	0.149865	0.119417	0.209488	8039	3309	4730	Abnormal heart exam
ACEs Case/Control	1.9701	1.90416	2.03832	0.678085	0.542869	0.211637	7819	3215	4604	Cancer of liver and intrahepatic bile duct
ACEs Case/Control	1.9701	1.90416	2.03832	0.678085	0.542869	0.211637	7819	3215	4604	Malignant neoplasm of liver, primary
ACEs Case/Control	0.255014	0.237933	0.272981	-1.36644	1.09484	0.212005	8001	3287	4714	Cancer of oropharynx
ACEs Case/Control	1.41291	1.38853	1.4377	0.345652	0.277479	0.21288	7496	3026	4470	Peritonitis and retroperitoneal infections
ACEs Case/Control	1.3785	1.35628	1.40106	0.320995	0.259036	0.215275	6566	2603	3963	Fluid overload
ACEs Case/Control	1.28009	1.26419	1.29618	0.246932	0.199269	0.215275	6521	2618	3903	Fracture of ribs
ACEs Case/Control	0.69859	0.68591	0.711467	-0.358691	0.29166	0.218763	6934	2856	4078	Ptosis of eyelid
ACEs Case/Control	1.69087	1.64614	1.73684	0.525245	0.427655	0.219373	6815	2772	4043	Pathological, developmental or recurrent dislocation
ACEs Case/Control	0.775461	0.765425	0.785626	-0.254297	0.207709	0.220841	8039	3309	4730	Hypertension complicating pregnancy, childbirth, and the puerperium
ACEs Case/Control	1.25046	1.23617	1.26491	0.223513	0.183292	0.222677	6943	2854	4089	Other acquired deformities of limbs
ACEs Case/Control	1.15777	1.14907	1.16653	0.146494	0.12026	0.223168	6723	2703	4020	Fracture of upper limb
ACEs Case/Control	1.55874	1.52344	1.59482	0.443877	0.365067	0.22403	7859	3243	4616	Valvular heart disease/ heart chambers
ACEs Case/Control	1.1747	1.16497	1.1845	0.16101	0.13253	0.224406	7551	3151	4400	Otitis externa
ACEs Case/Control	0.86114	0.854513	0.867811	-0.149499	0.123122	0.224659	7827	3244	4583	Hyperplasia of prostate
ACEs Case/Control	0.876562	0.870615	0.882547	-0.131748	0.108538	0.224808	6323	2575	3748	Benign mammary dysplasias
ACEs Case/Control	3.03367	2.86427	3.2139	1.10977	0.9181	0.22675	6859	2725	4134	Lesions of stomach and duodenum
ACEs Case/Control	0.614978	0.599615	0.630673	-0.486169	0.402608	0.22722	6845	2807	4038	Flat foot
ACEs Case/Control	1.93646	1.87108	2.00426	0.660863	0.548194	0.228	8039	3309	4730	Gangrene
ACEs Case/Control	1.20639	1.19467	1.21822	0.187632	0.155654	0.228034	7393	3036	4357	Abnormal function study of cardiovascular system
ACEs Case/Control	1.3554	1.33412	1.37702	0.304098	0.252321	0.228125	7195	2845	4350	Temporomandibular joint disorder, unspecified
ACEs Case/Control	1.34879	1.32778	1.3701	0.299209	0.25013	0.231613	5758	2297	3461	Urinary obstruction
ACEs Case/Control	0.621503	0.606155	0.637173	-0.475615	0.397859	0.231917	8039	3309	4730	Benign neoplasm of unspecified sites
ACEs Case/Control	1.56714	1.53054	1.60458	0.449254	0.376637	0.232947	7888	3236	4652	Cyst and pseudocyst of pancreas
ACEs Case/Control	1.22836	1.21506	1.24181	0.20568	0.173645	0.236221	7158	2950	4208	Diffuse diseases of connective tissue
ACEs Case/Control	1.41974	1.3936	1.44637	0.350474	0.296359	0.236968	7991	3281	4710	Encephalitis
ACEs Case/Control	1.58573	1.54732	1.62507	0.461044	0.390901	0.238224	7395	3074	4321	Malignant neoplasm of rectum, rectosigmoid junction, and anus
ACEs Case/Control	1.55165	1.51564	1.58847	0.439319	0.374178	0.240359	7218	2944	4274	Other pulmonary inflamation or edema
ACEs Case/Control	3.01925	2.84651	3.20322	1.10501	0.941183	0.24037	7004	2803	4201	Hyperestrogenism
ACEs Case/Control	0.277058	0.258492	0.296587	-1.28353	1.09536	0.241281	6988	2930	4058	Other specified peripheral vascular diseases
ACEs Case/Control	2.22174	2.12882	2.31889	0.79829	0.681842	0.241685	7703	3156	4547	Amyloidosis
ACEs Case/Control	1.38768	1.36348	1.4123	0.327637	0.280477	0.24275	4754	1868	2886	Nasal polyps
ACEs Case/Control	4.20973	3.89815	4.54969	1.4374	1.23173	0.243221	4297	1330	2967	Schizoid personality disorder
ACEs Case/Control	1.37158	1.34845	1.39508	0.315961	0.271046	0.243732	4768	1924	2844	Adult failure to thrive
ACEs Case/Control	1.51346	1.48007	1.54759	0.414401	0.355695	0.244001	7596	3148	4448	Diabetic retinopathy
ACEs Case/Control	3.89587	3.62241	4.19419	1.35992	1.16789	0.244252	7133	2816	4317	Dentofacial anomalies, including malocclusion
ACEs Case/Control	1.50083	1.46834	1.53403	0.406021	0.348921	0.244566	6447	2637	3810	Nephrotic syndrome without mention of glomerulonephritis
ACEs Case/Control	0.39689	0.377422	0.417121	-0.924096	0.797097	0.246323	5807	2208	3599	Poisoning by water, mineral, and uric acid metabolism drugs
ACEs Case/Control	1.7201	1.67019	1.77148	0.542385	0.469426	0.247917	7313	3028	4285	Subarachnoid hemorrhage
ACEs Case/Control	1.22052	1.20735	1.23382	0.199273	0.172928	0.249179	5642	2141	3501	Postmenopausal bleeding
ACEs Case/Control	0.851476	0.84403	0.858978	-0.160784	0.139975	0.250694	7268	3008	4260	Other disorders of arteries and arterioles
ACEs Case/Control	1.24281	1.22814	1.25764	0.217372	0.189295	0.250835	7211	2902	4309	Splenomegaly
ACEs Case/Control	0.696873	0.68322	0.710749	-0.361152	0.314924	0.251467	6463	2588	3875	Fracture of clavicle or scapula
ACEs Case/Control	1.54478	1.50841	1.58204	0.434878	0.380008	0.252461	7491	3069	4422	Strabismus (not specified as paralytic)
ACEs Case/Control	0.625608	0.609682	0.641867	-0.469031	0.410116	0.252767	5498	2103	3395	Esophageal bleeding (varices/hemorrhage)
ACEs Case/Control	1.2807	1.2633	1.29832	0.247406	0.217986	0.25639	6595	2612	3983	Hyperpotassemia
ACEs Case/Control	2.69462	2.55141	2.84695	0.991258	0.87365	0.256536	6878	2843	4035	Keratoconjunctivitis
ACEs Case/Control	1.26393	1.24767	1.2804	0.234225	0.206451	0.256572	7765	3178	4587	Viral Enteritis
ACEs Case/Control	4.22934	3.90635	4.58234	1.44205	1.27203	0.25694	7566	3135	4431	Peripheral retinal degenerations
ACEs Case/Control	1.28883	1.27084	1.30704	0.253732	0.223933	0.257183	7293	2998	4295	Heart failure with preserved EF [Diastolic heart failure]
ACEs Case/Control	0.686877	0.672687	0.701356	-0.3756	0.33277	0.259022	7732	3140	4592	Placenta previa and abruptio placenta
ACEs Case/Control	1.12189	1.11468	1.12914	0.115012	0.102803	0.263241	6608	2754	3854	Other venous embolism and thrombosis
ACEs Case/Control	0.284391	0.264871	0.304999	-1.25741	1.12401	0.263277	5933	2411	3522	Congenital anomalies of breast
ACEs Case/Control	0.767788	0.756458	0.77927	-0.264242	0.236878	0.264628	7653	3129	4524	Diseases of lips
ACEs Case/Control	1.34494	1.32267	1.36758	0.296346	0.26621	0.26562	6913	2752	4161	Acute gastritis
ACEs Case/Control	0.617355	0.600696	0.634379	-0.482311	0.434917	0.267441	7013	2936	4077	Atherosclerosis of native arteries of the extremities with intermittent claudication
ACEs Case/Control	1.14245	1.13388	1.15109	0.133179	0.120099	0.267469	6104	2395	3709	Viral warts & HPV
ACEs Case/Control	0.517783	0.498792	0.537367	-0.658199	0.593813	0.267677	6428	2625	3803	Anatomical abnormatilies of kidney and ureters
ACEs Case/Control	1.83942	1.77693	1.90411	0.609453	0.551173	0.26884	7466	3043	4423	Myasthenia gravis
ACEs Case/Control	1.24989	1.23417	1.26581	0.223058	0.201854	0.269139	6894	2844	4050	Primary hypercoagulable state
ACEs Case/Control	1.71638	1.66446	1.76985	0.540215	0.489476	0.26974	8012	3302	4710	Cardiogenic shock
ACEs Case/Control	1.26399	1.24724	1.28095	0.234273	0.21266	0.270621	7308	2981	4327	Blood vessel replaced
ACEs Case/Control	1.33946	1.31736	1.36194	0.292268	0.26533	0.270668	7329	2995	4334	Cholelithiasis with acute cholecystitis
ACEs Case/Control	2.65987	2.51619	2.81282	0.978277	0.888322	0.270782	5841	2378	3463	Behcet's syndrome
ACEs Case/Control	0.398756	0.378268	0.420149	-0.919407	0.836935	0.271968	7934	3258	4676	Anomalies of endocrine glands, congenital
ACEs Case/Control	1.25746	1.24109	1.27402	0.229091	0.208775	0.272506	5668	2285	3383	First degree AV block
ACEs Case/Control	1.28067	1.26265	1.29892	0.247381	0.225801	0.273267	7291	2998	4293	Heart failure with reduced EF [Systolic or combined heart failure]
ACEs Case/Control	1.23987	1.22465	1.25528	0.21501	0.196946	0.274955	6450	2593	3857	Anemia of chronic disease
ACEs Case/Control	1.44371	1.41356	1.47449	0.367219	0.336488	0.275129	5433	2184	3249	Laxity of ligament or hypermobility syndrome
ACEs Case/Control	0.715205	0.701499	0.729133	-0.335186	0.308036	0.276534	4161	1583	2578	Abnormal chest sounds
ACEs Case/Control	1.71579	1.66296	1.77034	0.539873	0.498928	0.279223	7187	2892	4295	Infestation (lice, mites)
ACEs Case/Control	0.313412	0.292709	0.335143	-1.16024	1.07858	0.282058	7813	3209	4604	Cancer of esophagus
ACEs Case/Control	0.486083	0.465957	0.506907	-0.721376	0.671426	0.282646	7088	2964	4124	Disorders of acoustic nerve
ACEs Case/Control	1.38708	1.36081	1.41384	0.3272	0.304829	0.283097	5674	2294	3380	Congenital hypothyroidism
ACEs Case/Control	1.16404	1.15375	1.17441	0.151895	0.141528	0.283156	5812	2333	3479	Bundle branch block
ACEs Case/Control	1.20639	1.19323	1.21969	0.187633	0.174881	0.283308	7409	3031	4378	Cholelithiasis with other cholecystitis
ACEs Case/Control	2.07434	1.98767	2.16496	0.729644	0.681176	0.2841	7138	2818	4320	Inflammatory conditions of jaw
ACEs Case/Control	1.13058	1.12248	1.13874	0.122733	0.11468	0.284518	7534	3082	4452	Other specified disorders of breast
ACEs Case/Control	2.69833	2.54587	2.86063	0.992633	0.929232	0.285417	6986	2932	4054	Polyarteritis nodosa
ACEs Case/Control	1.41016	1.38194	1.43893	0.343702	0.322216	0.286115	7850	3226	4624	Non-Hodgkins lymphoma
ACEs Case/Control	1.26836	1.25067	1.28628	0.237724	0.223848	0.288241	7279	2965	4314	Postinflammatory pulmonary fibrosis
ACEs Case/Control	1.36517	1.34026	1.39049	0.311277	0.293401	0.288723	4347	1347	3000	Gastrointestinal malfunction arising from mental factors
ACEs Case/Control	0.901034	0.895487	0.906613	-0.104212	0.0984627	0.289879	7859	3240	4619	Skin cancer
ACEs Case/Control	0.42031	0.399126	0.442385	-0.866763	0.820167	0.290598	7692	3160	4532	Chronic pericarditis
ACEs Case/Control	0.423089	0.401918	0.445137	-0.860172	0.814014	0.290647	4719	1900	2819	Vitamin A deficiency
ACEs Case/Control	1.19914	1.18626	1.21216	0.181606	0.172192	0.291576	6959	2862	4097	Hallux valgus (Bunion)
ACEs Case/Control	1.11559	1.10835	1.12287	0.109382	0.103737	0.291694	7056	2833	4223	Eustachian tube disorders
ACEs Case/Control	0.68988	0.674779	0.70527	-0.371238	0.352349	0.292062	6666	2815	3851	Pathologic fracture of vertebrae
ACEs Case/Control	1.15015	1.1406	1.15978	0.139896	0.132925	0.292598	5760	2186	3574	Postmenopausal atrophic vaginitis
ACEs Case/Control	1.16238	1.15198	1.17286	0.150468	0.143262	0.293581	7697	3164	4533	Disorders of calcium/phosphorus metabolism
ACEs Case/Control	1.33466	1.31184	1.35787	0.28868	0.274984	0.293806	5854	2230	3624	Antineoplastic and immunosuppressive drugs causing adverse effects
ACEs Case/Control	1.56487	1.52338	1.60751	0.4478	0.428608	0.296126	7915	3250	4665	Other specified congenital anomalies of nervous system
ACEs Case/Control	0.800774	0.790142	0.811541	-0.222176	0.213073	0.297078	7422	2941	4481	Cervicitis and endocervicitis
ACEs Case/Control	2.16998	2.07115	2.27399	0.774719	0.744805	0.298264	6270	2570	3700	Neurofibromatosis
ACEs Case/Control	1.25938	1.24198	1.27702	0.230619	0.221784	0.298416	7657	3141	4516	Stomatitis and mucositis
ACEs Case/Control	2.60415	2.45814	2.75953	0.957105	0.921935	0.299201	7591	3148	4443	Cornea replaced by transplant
ACEs Case/Control	1.75521	1.69646	1.81585	0.56259	0.542255	0.299502	7408	3035	4373	Urethral stricture (not specified as infectious)
ACEs Case/Control	1.08085	1.07578	1.08594	0.0777471	0.0749947	0.299875	6526	2603	3923	Atopic/contact dermatitis due to other or unspecified
ACEs Case/Control	1.67682	1.62513	1.73012	0.516899	0.499171	0.300429	5813	2214	3599	Poisoning by agents primarily affecting blood constituents
ACEs Case/Control	1.10307	1.09654	1.10965	0.0981014	0.0947877	0.300688	7994	3283	4711	Benign neoplasm of colon
ACEs Case/Control	1.56917	1.52671	1.61282	0.450549	0.437461	0.303048	7236	2929	4307	Abnormal reflex
ACEs Case/Control	0.811428	0.801154	0.821818	-0.20896	0.203046	0.303421	6742	2842	3900	Other specified osteoporosis
ACEs Case/Control	2.01241	1.92824	2.10042	0.699332	0.681888	0.305089	6993	2840	4153	Anterior horn cell disease
ACEs Case/Control	1.20064	1.18721	1.21422	0.182856	0.179346	0.30793	7860	3228	4632	Lipoma of skin and subcutaneous tissue
ACEs Case/Control	1.70762	1.65209	1.76497	0.5351	0.526964	0.309896	8032	3306	4726	Spinal cord injury without evidence of spinal bone injury
ACEs Case/Control	1.74465	1.68521	1.8062	0.556556	0.552832	0.314061	6651	2651	4000	Otorrhea
ACEs Case/Control	1.24525	1.22834	1.26239	0.219338	0.218013	0.314379	7552	3096	4456	Disorders of optic nerve and visual pathways
ACEs Case/Control	0.336244	0.313922	0.359695	-1.08992	1.08446	0.31488	5302	2009	3293	Angiodysplasia of intestine (without mention of hemorrhage)
ACEs Case/Control	0.893616	0.887318	0.899954	-0.112479	0.112749	0.318473	7728	3193	4535	Other non-epithelial cancer of skin
ACEs Case/Control	0.778828	0.766665	0.791169	-0.249965	0.250844	0.31901	5997	2437	3560	Other specified benign mammary dysplasias
ACEs Case/Control	1.83874	1.76952	1.91058	0.609082	0.611487	0.319218	5691	2276	3415	Urethral discharge
ACEs Case/Control	1.26468	1.24604	1.28358	0.234817	0.236709	0.321195	7525	3102	4423	Corns and callosities
ACEs Case/Control	0.809812	0.799045	0.820703	-0.210953	0.213224	0.322492	7676	3166	4510	Degeneration of macula and posterior pole of retina
ACEs Case/Control	0.622684	0.604217	0.641658	-0.473716	0.479322	0.323004	7802	3188	4614	Dysplasia of cervix
ACEs Case/Control	0.329268	0.306652	0.353148	-1.11088	1.12488	0.32337	7861	3224	4637	Congenital anomalies of upper limb, including shoulder girdle
ACEs Case/Control	1.28199	1.26185	1.30245	0.248413	0.252538	0.32528	7083	2917	4166	Unspecified diffuse connective tissue disease
ACEs Case/Control	1.88537	1.8105	1.96334	0.634124	0.646223	0.326456	7274	2943	4331	Postprocedural fever
ACEs Case/Control	1.69741	1.64087	1.75619	0.529102	0.541456	0.328478	8003	3293	4710	Hyperemesis gravidarum
ACEs Case/Control	0.334628	0.311728	0.358796	-1.09474	1.12049	0.328561	5794	2356	3438	Juvenile rheumatoid arthritis
ACEs Case/Control	2.69098	2.52528	2.86755	0.989905	1.01338	0.328653	7754	3153	4601	Cerebral laceration and contusion
ACEs Case/Control	1.47125	1.43523	1.50824	0.386114	0.39562	0.329078	7751	3193	4558	Congenital anomalies of female genital organs
ACEs Case/Control	0.521703	0.500211	0.543928	-0.650656	0.66785	0.32993	5693	2274	3419	Oliguria and anuria
ACEs Case/Control	1.10687	1.09965	1.11414	0.101539	0.104388	0.3307	7691	3143	4548	Cholelithiasis
ACEs Case/Control	0.877031	0.869561	0.884563	-0.131213	0.136393	0.336037	5740	2192	3548	Absent or infrequent menstruation
ACEs Case/Control	0.796734	0.785003	0.808616	-0.227234	0.236289	0.336212	7646	3112	4534	Visual field defects
ACEs Case/Control	1.31463	1.29137	1.33829	0.273557	0.284569	0.3364	6920	2742	4178	Methicillin sensitive Staphylococcus aureus
ACEs Case/Control	3.43462	3.16961	3.72449	1.23391	1.28571	0.337201	7558	3087	4471	Disorders of accommodation
ACEs Case/Control	1.14022	1.13046	1.15007	0.131223	0.13711	0.338537	6761	2709	4052	Peripheral or central vertigo
ACEs Case/Control	1.61034	1.56077	1.66145	0.476447	0.49843	0.339125	7909	3246	4663	Congenital anomalies of the eye
ACEs Case/Control	1.3492	1.32281	1.37611	0.299513	0.315013	0.341709	7614	3120	4494	Cellulitis and abscess of oral soft tissues
ACEs Case/Control	1.35155	1.32492	1.3787	0.301251	0.317267	0.342356	5890	2352	3538	Torticollis
ACEs Case/Control	1.29079	1.26916	1.31277	0.255251	0.26941	0.343413	7328	2992	4336	Cholesterolosis of gallbladder
ACEs Case/Control	1.21211	1.19675	1.22765	0.192362	0.203221	0.343861	7093	2877	4216	Essential tremor
ACEs Case/Control	1.50089	1.46103	1.54186	0.406059	0.429379	0.344307	6384	2561	3823	Chronic passive congestion of liver
ACEs Case/Control	0.832732	0.822649	0.842927	-0.183043	0.194156	0.345802	6995	2883	4112	Conjunctivitis, noninfectious
ACEs Case/Control	1.62858	1.57659	1.6823	0.487712	0.517457	0.345928	7463	3077	4386	Abnormal granulation tissue
ACEs Case/Control	2.27355	2.15293	2.40184	0.821342	0.872064	0.346276	8039	3309	4730	Infections specific to the perinatal period
ACEs Case/Control	2.3649	2.23338	2.50482	0.860738	0.914351	0.346518	7576	3103	4473	Cysts of oral soft tissues
ACEs Case/Control	2.19185	2.08006	2.30965	0.784747	0.834749	0.347166	6990	2838	4152	Other degenerative diseases of the basal ganglia
ACEs Case/Control	1.08399	1.07817	1.08985	0.0806521	0.0859513	0.348066	6580	2720	3860	Lump or mass in breast
ACEs Case/Control	1.26129	1.24185	1.28102	0.232135	0.247633	0.348544	5906	2403	3503	Unspecified osteomyelitis
ACEs Case/Control	1.45523	1.41913	1.49222	0.375162	0.400388	0.348761	5421	2179	3242	Plica syndrome
ACEs Case/Control	1.36209	1.33411	1.39063	0.309021	0.33079	0.350206	6172	2510	3662	Diseases of spleen
ACEs Case/Control	1.64196	1.58826	1.69761	0.495889	0.530845	0.350226	7193	2911	4282	Benign neoplasm of other female genital organs
ACEs Case/Control	0.354476	0.330391	0.379862	-1.03712	1.11176	0.350891	6268	2566	3702	Malignant neoplasm of head, face, and neck
ACEs Case/Control	2.35535	2.22366	2.49548	0.856691	0.919319	0.351401	7810	3211	4599	Malignant neoplasm of small intestine, including duodenum
ACEs Case/Control	1.07871	1.07322	1.08423	0.0757664	0.0813321	0.35156	8039	3309	4730	Cataract
ACEs Case/Control	0.471651	0.448175	0.496088	-0.751517	0.809506	0.353219	6990	2931	4059	Acute vascular insufficiency of intestine
ACEs Case/Control	1.51047	1.46876	1.55335	0.412422	0.446444	0.355593	6813	2770	4043	Loose body in joint
ACEs Case/Control	1.78606	1.71699	1.85783	0.580015	0.628544	0.356117	6151	2579	3572	Iatrogenic pulmonary embolism and infarction
ACEs Case/Control	1.46365	1.4262	1.50205	0.380937	0.413191	0.35656	7611	3156	4455	Retinal detachment with retinal defect
ACEs Case/Control	1.43168	1.39709	1.46707	0.358849	0.389671	0.357101	7876	3225	4651	Abnormal tumor markers
ACEs Case/Control	3.3696	3.10298	3.66172	1.21479	1.31965	0.357289	7723	3103	4620	Mental retardation
ACEs Case/Control	1.16512	1.15305	1.17731	0.152824	0.166027	0.357324	7241	2936	4305	Papanicolaou smear of cervix or vagina with atypical squamous cells
ACEs Case/Control	1.73148	1.66794	1.79759	0.548978	0.596804	0.357645	7029	2891	4138	Other specified diffuse diseases of connective tissue
ACEs Case/Control	1.24571	1.22716	1.2645	0.219702	0.238989	0.35794	5444	2233	3211	Diabetes type 2 with peripheral circulatory disorders
ACEs Case/Control	0.340839	0.316529	0.36665	-1.07634	1.17133	0.358145	6336	2549	3787	Non-autoimmune hemolytic anemias
ACEs Case/Control	1.08565	1.07956	1.09177	0.0821766	0.0896188	0.359165	7213	2910	4303	Suppurative and unspecified otitis media
ACEs Case/Control	1.6266	1.57322	1.68184	0.486492	0.532333	0.360777	6652	2652	4000	Other disorders of middle ear and mastoid
ACEs Case/Control	1.60319	1.55204	1.65596	0.471996	0.516726	0.361013	6892	2875	4017	Aneurysm and dissection of heart
ACEs Case/Control	1.19766	1.18292	1.21258	0.180369	0.1975	0.361106	7089	2979	4110	Raynaud's syndrome
ACEs Case/Control	1.2842	1.26223	1.30655	0.250135	0.275205	0.363401	7812	3204	4608	Other cells and casts in urine
ACEs Case/Control	2.2981	2.16955	2.43488	0.832083	0.919721	0.365618	7861	3226	4635	Congenital osteodystrophies
ACEs Case/Control	1.84515	1.76818	1.92561	0.612561	0.680016	0.367693	5404	2172	3232	Rheumatism, unspecified and fibrositis
ACEs Case/Control	0.724682	0.708542	0.741125	-0.322023	0.358446	0.36898	7118	2972	4146	Degenerative and vascular disorders of ear
ACEs Case/Control	1.41307	1.37926	1.44771	0.345767	0.386183	0.370604	7198	2897	4301	Spirochetal infection
ACEs Case/Control	1.18149	1.16772	1.19541	0.166775	0.186905	0.372232	7584	3108	4476	Dry eyes
ACEs Case/Control	1.66583	1.60711	1.72665	0.510326	0.572022	0.372316	5809	2212	3597	Anticoagulants causing adverse effects
ACEs Case/Control	1.10946	1.10138	1.11759	0.10387	0.116458	0.372441	7061	2908	4153	Nonrheumatic aortic valve disorders
ACEs Case/Control	0.805179	0.792978	0.817548	-0.21669	0.243293	0.373113	6706	2830	3876	Pathologic fracture
ACEs Case/Control	2.97676	2.75742	3.21602	1.09083	1.22607	0.373627	7574	3102	4472	Cyst of the salivary gland
ACEs Case/Control	0.84107	0.830862	0.851392	-0.17308	0.194613	0.373812	6994	2883	4111	Allergic conjunctivitis
ACEs Case/Control	1.45919	1.42079	1.49856	0.377881	0.424893	0.373813	7318	3029	4289	Acute, but ill-defined cerebrovascular disease
ACEs Case/Control	0.834735	0.824163	0.845429	-0.180641	0.203123	0.373832	7590	3115	4475	Disorders of iron metabolism
ACEs Case/Control	1.5349	1.48918	1.58202	0.428464	0.482239	0.374277	7742	3186	4556	Congenital anomalies of intestine
ACEs Case/Control	1.26809	1.247	1.28952	0.237509	0.267321	0.374283	7143	2870	4273	Althete's foot
ACEs Case/Control	1.23542	1.21708	1.25402	0.211411	0.238363	0.375118	5912	2405	3507	Osteomyelitis
ACEs Case/Control	1.18638	1.17206	1.20084	0.170903	0.19342	0.376921	6271	2618	3653	Encounter for long-term (current) use of antiplatelets/antithrombotics
ACEs Case/Control	1.18437	1.17021	1.19868	0.169207	0.19164	0.377267	7774	3179	4595	Effects radiation NOS
ACEs Case/Control	0.370112	0.344591	0.397056	-0.993951	1.12924	0.378753	7592	3146	4446	Corneal dystrophy
ACEs Case/Control	0.679871	0.661366	0.698791	-0.385852	0.438812	0.379233	7231	3111	4120	Disorders of penis
ACEs Case/Control	0.48475	0.460188	0.510359	-0.724123	0.824751	0.379949	7580	3102	4478	Hypertrophy of salivary gland
ACEs Case/Control	1.26959	1.2481	1.29144	0.238698	0.272127	0.380402	6390	2573	3817	Other vitamin B12 deficiency anemia
ACEs Case/Control	1.57375	1.52357	1.62566	0.453458	0.517121	0.380547	7872	3232	4640	Congenital hip dysplasia and deformity
ACEs Case/Control	1.70325	1.63904	1.77006	0.532538	0.613152	0.385107	7705	3157	4548	Disorders of amino-acid metabolism
ACEs Case/Control	1.38516	1.35273	1.4183	0.325815	0.377361	0.387915	4741	1910	2831	severe protein-calorie malnutrition
ACEs Case/Control	1.46282	1.42283	1.50378	0.380363	0.441157	0.388581	5576	2256	3320	Atrioventricular block, complete
ACEs Case/Control	0.396983	0.37091	0.42434	-0.923862	1.07155	0.388592	7209	3105	4104	Peyronie's disease
ACEs Case/Control	1.47715	1.43582	1.51966	0.390111	0.452504	0.388623	7413	3039	4374	Urethral hypermobility/ISD
ACEs Case/Control	1.1916	1.1765	1.2069	0.1753	0.203428	0.388835	6510	2619	3891	Fracture of tibia and fibula
ACEs Case/Control	1.53895	1.49132	1.588	0.4311	0.500767	0.389305	7157	2843	4314	Dementia with cerebral degenerations
ACEs Case/Control	1.1575	1.14521	1.16991	0.146259	0.170135	0.389973	7149	2865	4284	Disorders of the pituitary gland and its hypothalamic control
ACEs Case/Control	1.32112	1.29452	1.34827	0.27848	0.32439	0.39063	6677	2664	4013	Other disorders of tympanic membrane
ACEs Case/Control	0.826759	0.815331	0.83834	-0.190242	0.2219	0.391261	7288	2964	4324	Inflammatory disease of breast
ACEs Case/Control	1.45337	1.41408	1.49372	0.373885	0.436839	0.392061	7705	3168	4537	Other hypertrophic cardiomyopathy
ACEs Case/Control	0.474998	0.449642	0.501593	-0.744444	0.87153	0.393005	5504	2079	3425	Mittelschmerz
ACEs Case/Control	1.29357	1.26934	1.31824	0.257409	0.301384	0.393056	7032	2855	4177	Other and unspecified disorders of the nervous system
ACEs Case/Control	0.665365	0.645649	0.685568	-0.407419	0.478241	0.394263	6813	2802	4011	Acquired coagulation factor deficiency
ACEs Case/Control	1.87328	1.7884	1.96217	0.627688	0.739358	0.395902	7948	3267	4681	Benign neoplasm of eye
ACEs Case/Control	0.887138	0.879317	0.895024	-0.119755	0.14117	0.396269	7101	2929	4172	Inflammation of eyelids
ACEs Case/Control	1.42325	1.38656	1.46088	0.352945	0.416343	0.39659	7212	2942	4270	Respiratory insufficiency
ACEs Case/Control	0.377758	0.351288	0.405784	-0.973503	1.14916	0.396916	6138	2494	3644	Myelofibrosis
ACEs Case/Control	1.22687	1.20839	1.24561	0.204467	0.241842	0.397855	6957	2896	4061	Other chronic ischemic heart disease, unspecified
ACEs Case/Control	1.29945	1.27443	1.32493	0.261939	0.309885	0.397955	7739	3170	4569	Other specified disorders of plasma protein metabolism
ACEs Case/Control	1.20028	1.18401	1.21677	0.182558	0.217585	0.40146	8039	3309	4730	Nonallopathic lesions NEC
ACEs Case/Control	1.57926	1.52616	1.6342	0.456953	0.545352	0.402084	5409	2174	3235	Panniculitis
ACEs Case/Control	1.46108	1.42004	1.50326	0.379175	0.454053	0.403668	7703	3167	4536	Hypertrophic obstructive cardiomyopathy
ACEs Case/Control	1.777	1.70177	1.8557	0.574927	0.69039	0.404982	7729	3106	4623	Tics and stuttering
ACEs Case/Control	1.24212	1.22198	1.2626	0.216817	0.260751	0.405687	5559	2110	3449	Premenstrual tension syndromes
ACEs Case/Control	1.14789	1.13596	1.15994	0.137928	0.166526	0.40752	7158	2989	4169	Peripheral vascular disease, unspecified
ACEs Case/Control	1.21692	1.19893	1.23517	0.196325	0.237422	0.408292	5913	2405	3508	Osteomyelitis, periostitis, and other infections involving bone
ACEs Case/Control	0.651116	0.630182	0.672607	-0.429068	0.519362	0.408722	7715	3156	4559	Paraproteinemia
ACEs Case/Control	0.700062	0.681309	0.719257	-0.356586	0.432123	0.409261	6439	2629	3810	Renal sclerosis, NOS
ACEs Case/Control	0.413019	0.385806	0.441583	-0.884262	1.07518	0.410832	7209	3105	4104	Male infertility and abnormal spermatozoa
ACEs Case/Control	0.413019	0.385806	0.441583	-0.884262	1.07518	0.410832	7209	3105	4104	Abnormal spermatozoa
ACEs Case/Control	1.17816	1.1635	1.19298	0.163952	0.199474	0.411123	5676	2289	3387	Right bundle branch block
ACEs Case/Control	1.63342	1.5734	1.69573	0.490675	0.597023	0.411152	8039	3309	4730	Bone marrow or stem cell transplant
ACEs Case/Control	1.19169	1.17582	1.20775	0.175374	0.213602	0.411629	5565	2131	3434	Stricture and stenosis of esophagus
ACEs Case/Control	0.573384	0.549319	0.598305	-0.5562	0.680901	0.414009	6696	2695	4001	Pyogenic granuloma
ACEs Case/Control	1.7124	1.64284	1.78468	0.537893	0.660231	0.415241	7818	3212	4606	Lymphoid leukemia, chronic
ACEs Case/Control	1.3821	1.34798	1.41704	0.323601	0.398322	0.416555	6551	2621	3930	Labyrinthitis
ACEs Case/Control	0.565794	0.541355	0.591169	-0.569526	0.7017	0.417	6748	2728	4020	Open wound of neck
ACEs Case/Control	0.389795	0.362213	0.41905	-0.942135	1.16148	0.417279	7698	3152	4546	Disorders of urea cycle metabolism
ACEs Case/Control	1.88263	1.79284	1.97718	0.632671	0.780264	0.417456	7593	3149	4444	Keratoconus
ACEs Case/Control	1.11997	1.11013	1.1299	0.113305	0.140738	0.420776	7952	3261	4691	Lipoma
ACEs Case/Control	1.36824	1.33508	1.40218	0.313524	0.390953	0.422583	6882	2734	4148	Duodenitis
ACEs Case/Control	1.33609	1.30612	1.36669	0.289748	0.361423	0.422734	6447	2634	3813	Renal failure NOS
ACEs Case/Control	1.50295	1.4558	1.55163	0.407432	0.508319	0.422826	7587	3108	4479	Glossitis
ACEs Case/Control	2.68196	2.48281	2.89929	0.986548	1.23588	0.424722	8019	3299	4720	Traumatic and surgical subcutaneous emphysema
ACEs Case/Control	1.22336	1.20411	1.2429	0.201603	0.252796	0.425166	7639	3128	4511	Disturbance of salivary secretion
ACEs Case/Control	1.13578	1.12443	1.14725	0.127324	0.160223	0.426808	8011	3298	4713	Other and nonspecific abnormal cytological, histological and immunological findings
ACEs Case/Control	0.658199	0.636669	0.680322	-0.418249	0.528649	0.428848	5572	2253	3319	Other heart block
ACEs Case/Control	1.09231	1.08469	1.09998	0.0882962	0.111666	0.429108	7413	3072	4341	Atherosclerosis of aorta
ACEs Case/Control	2.10806	1.98719	2.23686	0.74577	0.943478	0.429266	7134	2816	4318	Cysts of the jaws
ACEs Case/Control	1.30404	1.27684	1.3318	0.265466	0.336021	0.429512	6538	2593	3945	Polydipsia
ACEs Case/Control	0.415244	0.387003	0.445016	-0.878888	1.11293	0.429701	7814	3209	4605	Myeloid leukemia
ACEs Case/Control	1.23719	1.21642	1.25829	0.212845	0.269782	0.430139	5615	2271	3344	Other cardiac conduction disorders
ACEs Case/Control	1.43564	1.39489	1.47758	0.36161	0.459236	0.431038	7482	3064	4418	Paralytic strabismus
ACEs Case/Control	0.796295	0.781936	0.810872	-0.227786	0.289702	0.431705	8039	3309	4730	Cancer of urinary organs (incl. kidney and bladder)
ACEs Case/Control	2.06214	1.94661	2.18507	0.723743	0.921204	0.432073	6337	2551	3786	Sickle cell anemia
ACEs Case/Control	1.26141	1.2382	1.28502	0.23223	0.295942	0.432621	7636	3165	4471	Retinal detachments and defects
ACEs Case/Control	0.706318	0.686895	0.726188	-0.34769	0.443456	0.433014	6435	2581	3854	Fracture of unspecified part of femur
ACEs Case/Control	1.18324	1.1674	1.19928	0.168257	0.214773	0.433381	6431	2585	3846	Deficiency anemias
ACEs Case/Control	0.420161	0.391707	0.450139	-0.867116	1.10788	0.433813	7089	2844	4245	Coccidioidomycosis
ACEs Case/Control	0.849625	0.838572	0.860806	-0.162961	0.208641	0.434768	6472	2586	3886	Jaundice (not of newborn)
ACEs Case/Control	1.27139	1.24708	1.29615	0.240112	0.307714	0.435209	6569	2628	3941	Meniere's disease
ACEs Case/Control	1.92471	1.82544	2.02939	0.654775	0.844452	0.438112	7111	2929	4182	Pemphigus and pemphigoid
ACEs Case/Control	1.30451	1.27674	1.33288	0.265829	0.343111	0.43848	8039	3309	4730	Blister
ACEs Case/Control	1.47258	1.42711	1.51947	0.387017	0.500012	0.438921	7700	3166	4534	Secondary/extrinsic cardiomyopathies
ACEs Case/Control	2.60861	2.41418	2.82081	0.958819	1.24056	0.439585	6687	2694	3993	Pyoderma
ACEs Case/Control	0.801407	0.787101	0.815927	-0.221386	0.286763	0.440104	6742	2795	3947	Heart valve replaced
ACEs Case/Control	0.419355	0.390498	0.449833	-0.869037	1.12712	0.440692	5840	2375	3465	Reiter's disease
ACEs Case/Control	0.771211	0.755017	0.787701	-0.259793	0.337871	0.441945	7630	3158	4472	Open-angle glaucoma
ACEs Case/Control	1.07665	1.07018	1.08316	0.0738545	0.0961329	0.442336	7594	3130	4464	Atherosclerosis
ACEs Case/Control	2.58937	2.39597	2.80047	0.951415	1.24326	0.444117	7669	3129	4540	Intestinal infection due to protozoa
ACEs Case/Control	1.49472	1.44617	1.54486	0.401938	0.526345	0.445082	6376	2556	3820	Portal hypertension
ACEs Case/Control	1.38677	1.34994	1.42457	0.326981	0.428999	0.445944	7485	3064	4421	Epiphora
ACEs Case/Control	0.755568	0.738256	0.773206	-0.280286	0.368748	0.447194	7243	3114	4129	Hydrocele
ACEs Case/Control	0.535615	0.508476	0.563919	-0.62434	0.824863	0.449109	7594	3147	4447	Primary angle-closure glaucoma
ACEs Case/Control	0.412943	0.383518	0.44418	-0.884447	1.17016	0.449749	7133	2814	4319	Anomalies of jaw size/symmetry
ACEs Case/Control	0.920281	0.913953	0.92665	-0.0830762	0.110001	0.450109	7256	2991	4265	Inflammation of the eye
ACEs Case/Control	1.13787	1.12572	1.15014	0.129156	0.171115	0.450377	7884	3235	4649	Cystic kidney disease
ACEs Case/Control	0.872639	0.862808	0.882569	-0.136234	0.180553	0.450529	6411	2614	3797	Secondary malignant neoplasm
ACEs Case/Control	0.516683	0.488954	0.545779	-0.660325	0.876374	0.451165	7111	2928	4183	Erythema nodosum
ACEs Case/Control	0.58481	0.559056	0.611599	-0.536468	0.716072	0.453748	6797	2799	3998	Von willebrand's disease
ACEs Case/Control	2.01571	1.90023	2.13878	0.700974	0.9427	0.45713	7015	2855	4160	Other deficiencies of circulating enzymes
ACEs Case/Control	1.16259	1.1479	1.17746	0.150654	0.202738	0.457422	6352	2516	3836	Bacterial pneumonia
ACEs Case/Control	2.5085	2.3218	2.71225	0.919684	1.23875	0.457829	7723	3103	4620	Learning disorder
ACEs Case/Control	0.646453	0.622907	0.670724	-0.436255	0.589573	0.45933	6997	2933	4064	Arterial dissection
ACEs Case/Control	0.860744	0.849787	0.871843	-0.149959	0.20431	0.462964	7903	3247	4656	Problems associated with amniotic cavity and membranes
ACEs Case/Control	1.4698	1.42214	1.51902	0.385128	0.525443	0.463584	6999	2842	4157	Spinocerebellar disease
ACEs Case/Control	1.52512	1.47094	1.58124	0.422071	0.576515	0.464103	6751	2731	4020	Open wound of ear
ACEs Case/Control	1.83042	1.7377	1.9281	0.604544	0.828995	0.46585	7814	3211	4603	Nodular lymphoma
ACEs Case/Control	1.19901	1.18038	1.21793	0.181493	0.249709	0.467338	6752	2725	4027	Impetigo
ACEs Case/Control	1.94753	1.83887	2.06313	0.66656	0.917286	0.467431	7004	2803	4201	Carcinoid syndrome
ACEs Case/Control	0.857675	0.846353	0.869132	-0.15353	0.211754	0.468429	7408	3100	4308	Melanomas of skin
ACEs Case/Control	1.72044	1.6412	1.80314	0.542581	0.750156	0.469501	6880	2842	4038	Ectropion or entropion
ACEs Case/Control	0.902432	0.894426	0.910511	-0.102662	0.142123	0.470083	8039	3309	4730	Other complications of pregnancy NEC
ACEs Case/Control	1.17374	1.15751	1.19019	0.160199	0.222031	0.470593	6422	2584	3838	Megaloblastic anemia
ACEs Case/Control	1.24733	1.22358	1.27151	0.221009	0.306366	0.470671	8034	3307	4727	Cancer of bronchus; lung
ACEs Case/Control	1.37513	1.33747	1.41377	0.318545	0.442329	0.471431	6378	2615	3763	Abnormal arterial blood gases
ACEs Case/Control	0.563606	0.535953	0.592343	-0.573399	0.797299	0.472032	5563	2250	3313	Mobitz II AV block
ACEs Case/Control	1.41628	1.37372	1.4601	0.348031	0.486234	0.474134	7458	3009	4449	Toxic gastroenteritis and colitis
ACEs Case/Control	1.1872	1.16944	1.20523	0.171601	0.240367	0.47528	7553	3106	4447	Disorders of phosphorus metabolism
ACEs Case/Control	1.35346	1.31783	1.39004	0.302667	0.425339	0.476718	7594	3111	4483	Glossodynia
ACEs Case/Control	0.555442	0.527171	0.584938	-0.587991	0.828759	0.478024	5637	2275	3362	Thyrotoxic exophthalmos
ACEs Case/Control	1.41659	1.37354	1.46094	0.348252	0.49183	0.478899	6756	2733	4023	Open wound of nose and sinus
ACEs Case/Control	1.21238	1.19185	1.23324	0.192585	0.272219	0.479279	6420	2573	3847	Ascites (non malignant)
ACEs Case/Control	1.54568	1.48711	1.60647	0.435463	0.615539	0.479288	7735	3182	4553	Obstructive genitourinary defect
ACEs Case/Control	1.9415	1.83077	2.05945	0.663459	0.938288	0.479507	8016	3298	4718	Anomalies of respiratory system, congenital
ACEs Case/Control	0.745018	0.725717	0.764772	-0.294347	0.417906	0.481222	5954	2419	3535	Fibrosclerosis of breast
ACEs Case/Control	1.37189	1.33363	1.41135	0.316189	0.451606	0.483838	7716	3136	4580	Early onset of delivery
ACEs Case/Control	1.65045	1.57779	1.72647	0.501051	0.718037	0.485299	7948	3267	4681	Benign neoplasm of spinal cord, meninges
ACEs Case/Control	2.03821	1.91157	2.17325	0.71207	1.02288	0.48634	7186	2932	4254	Breast cancer [male]
ACEs Case/Control	0.885886	0.876253	0.895613	-0.121167	0.174251	0.486829	7167	2906	4261	Dysmetabolic syndrome X
ACEs Case/Control	1.14429	1.13045	1.15827	0.134781	0.193862	0.486904	7117	2971	4146	Aortic aneurysm
ACEs Case/Control	1.25954	1.23358	1.28602	0.23075	0.331916	0.486926	8039	3309	4730	Polymyalgia Rheumatica
ACEs Case/Control	1.18935	1.17084	1.20817	0.173411	0.250204	0.488259	7153	2888	4265	Cervical intraepithelial neoplasia [CIN] [Cervical dysplasia]
ACEs Case/Control	1.60866	1.54094	1.67948	0.475399	0.686426	0.488578	6747	2730	4017	Open wound of genital organs
ACEs Case/Control	0.804103	0.7883	0.820198	-0.218028	0.316267	0.490584	7245	2943	4302	Breast disorder NOS
ACEs Case/Control	0.856317	0.844243	0.868543	-0.155114	0.226241	0.492955	7106	2883	4223	Disorders of bilirubin excretion
ACEs Case/Control	1.37303	1.33376	1.41344	0.317023	0.462659	0.493206	7036	2893	4143	Systemic sclerosis
ACEs Case/Control	1.56734	1.504	1.63314	0.449381	0.656714	0.493794	7883	3275	4608	Malignant neoplasm of testis
ACEs Case/Control	1.23192	1.20857	1.25576	0.208574	0.305367	0.49459	7741	3151	4590	Antepartum hemorrhage, abruptio placentae, and placenta previa
ACEs Case/Control	0.824122	0.809587	0.838874	-0.193437	0.283318	0.494761	7047	2947	4100	Atherosclerosis of the extremities
ACEs Case/Control	0.809232	0.793608	0.825114	-0.21167	0.310394	0.495278	7358	3079	4279	Squamous cell carcinoma
ACEs Case/Control	0.89221	0.882882	0.901624	-0.114053	0.167486	0.49589	7310	3054	4256	Senile cataract
ACEs Case/Control	1.12344	1.11144	1.13556	0.116396	0.171214	0.496614	7238	2973	4265	Ventral hernia
ACEs Case/Control	1.11744	1.10605	1.12894	0.111043	0.163364	0.496678	6507	2613	3894	Other deficiency anemia
ACEs Case/Control	1.58396	1.51792	1.65299	0.459927	0.67964	0.498583	6646	2649	3997	Cholesteatoma
ACEs Case/Control	1.23285	1.20914	1.257	0.209331	0.309538	0.498871	6859	2817	4042	Contracture of joint
ACEs Case/Control	1.25217	1.2263	1.27854	0.224882	0.332597	0.498953	7022	2944	4078	Peripheral angiopathy in diseases classified elsewhere
ACEs Case/Control	0.689463	0.665938	0.713702	-0.371842	0.552212	0.500712	7016	2805	4211	Anterior pituitary disorders
ACEs Case/Control	1.22824	1.20488	1.25202	0.20558	0.305999	0.50169	7791	3186	4605	Septic shock
ACEs Case/Control	1.28775	1.25749	1.31872	0.252897	0.379094	0.504703	7013	2849	4164	Torsion dystonia
ACEs Case/Control	0.783796	0.765973	0.801987	-0.243607	0.36632	0.506043	8039	3309	4730	Superficial injury, infected
ACEs Case/Control	0.709192	0.686477	0.732571	-0.343629	0.518103	0.507173	7261	2958	4303	Seborrhea
ACEs Case/Control	1.17398	1.1563	1.19191	0.160397	0.241859	0.507213	7178	2959	4219	Erythematous conditions
ACEs Case/Control	0.75713	0.737303	0.777434	-0.27822	0.422543	0.510254	7207	2939	4268	Neoplasm of uncertain behavior of breast
ACEs Case/Control	2.23614	2.07138	2.41587	0.80475	1.22605	0.511582	7266	2982	4284	Cleft palate
ACEs Case/Control	0.889456	0.879534	0.899476	-0.117145	0.178759	0.512258	7459	3113	4346	Basal cell carcinoma
ACEs Case/Control	1.49939	1.44221	1.55876	0.405058	0.619617	0.51329	4721	1903	2818	Cachexia
ACEs Case/Control	1.19923	1.17842	1.22039	0.181679	0.279014	0.514954	7800	3191	4609	Systemic inflammatory response syndrome (SIRS)
ACEs Case/Control	1.172	1.15411	1.19014	0.158708	0.245124	0.517334	7768	3180	4588	Disorders of plasma protein metabolism
ACEs Case/Control	0.664735	0.638888	0.691506	-0.408367	0.630928	0.517471	8024	3302	4722	Bone cancer
ACEs Case/Control	1.51333	1.45359	1.57526	0.414311	0.640835	0.517945	7819	3212	4607	Lymphoid leukemia
ACEs Case/Control	0.73542	0.713748	0.757677	-0.307313	0.47617	0.518678	6347	2602	3745	Benign neoplasm of kidney and other urinary organs
ACEs Case/Control	1.46964	1.41543	1.52579	0.385016	0.59858	0.520085	5307	2013	3294	Peritoneal or intestinal adhesions
ACEs Case/Control	1.34087	1.30303	1.37977	0.293319	0.456254	0.520299	5814	2266	3548	Chronic hepatitis
ACEs Case/Control	1.90075	1.78472	2.02433	0.64225	1.0044	0.522538	6243	2477	3766	Pseudomonal pneumonia
ACEs Case/Control	0.480457	0.446841	0.516035	-0.733017	1.14722	0.522853	5628	2230	3398	Infusion and transfusion reaction
ACEs Case/Control	0.844611	0.830595	0.858829	-0.168879	0.26651	0.526298	7634	3154	4480	Macular degeneration (senile) of retina NOS
ACEs Case/Control	1.13123	1.11749	1.14512	0.123304	0.19479	0.526729	7332	3148	4184	Other disorders of male genital organs
ACEs Case/Control	1.12028	1.10772	1.13297	0.113578	0.179643	0.527228	6555	2674	3881	Chronic kidney disease, Stage I or II
ACEs Case/Control	1.94972	1.82444	2.08357	0.667687	1.05885	0.528318	7003	2802	4201	Other disorders of pancreatic internal secretion
ACEs Case/Control	2.48421	2.26911	2.71971	0.909954	1.44401	0.528591	7085	2844	4241	Aspergillosis
ACEs Case/Control	0.950432	0.94563	0.955258	-0.0508384	0.0807714	0.52908	7602	3147	4455	Conjunctivitis, infectious
ACEs Case/Control	1.20948	1.18662	1.23277	0.190192	0.304221	0.531854	7031	2855	4176	Nonspecific abnormal results of function study of brain and central nervous system
ACEs Case/Control	0.729516	0.706726	0.752939	-0.315375	0.504967	0.53227	7802	3194	4608	Astigmatism
ACEs Case/Control	0.800563	0.782843	0.818629	-0.222441	0.356371	0.532508	7500	3066	4434	Disorders of lacrimal system
ACEs Case/Control	1.29769	1.26404	1.33217	0.260584	0.418525	0.533532	7009	2845	4164	Peripheral autonomic neuropathy
ACEs Case/Control	1.4475	1.39458	1.50256	0.369838	0.594551	0.533912	7340	2909	4431	Inflammatory diseases of uterus, except cervix
ACEs Case/Control	1.61275	1.53681	1.69266	0.477942	0.77006	0.534826	7112	2930	4182	Congenital pigmentary anomalies of skin
ACEs Case/Control	0.858522	0.845362	0.871869	-0.152543	0.246167	0.535474	7182	2954	4228	Seborrheic dermatitis
ACEs Case/Control	1.50938	1.44765	1.57354	0.411697	0.664811	0.535739	5845	2378	3467	Infective connective tissue disorders
ACEs Case/Control	1.3485	1.30808	1.39012	0.298995	0.484982	0.537559	7321	2950	4371	Rhabdomyolysis
ACEs Case/Control	1.17286	1.15396	1.19204	0.159442	0.258849	0.537919	5538	2187	3351	Changes in skin texture
ACEs Case/Control	1.32361	1.28633	1.36192	0.280362	0.45528	0.538025	7804	3197	4607	Myopia
ACEs Case/Control	1.25405	1.22539	1.28336	0.226375	0.368576	0.539091	6668	2659	4009	Perforation of tympanic membrane
ACEs Case/Control	0.498894	0.464375	0.535376	-0.695363	1.13369	0.539635	7568	3134	4434	Separation of retinal layers
ACEs Case/Control	1.41632	1.36679	1.46771	0.348065	0.567946	0.539976	7118	2933	4185	Pityriasis
ACEs Case/Control	1.09315	1.08323	1.10316	0.0890662	0.145406	0.540184	8039	3309	4730	Other diseases of lung
ACEs Case/Control	1.54673	1.47907	1.61749	0.436143	0.713305	0.540909	4707	1847	2860	Chronic laryngitis
ACEs Case/Control	0.718982	0.694987	0.743671	-0.329919	0.539741	0.541032	7826	3213	4613	Hodgkin's disease
ACEs Case/Control	1.15756	1.1403	1.17506	0.146311	0.239421	0.541131	5572	2109	3463	Symptomatic artificial menopause
ACEs Case/Control	1.20417	1.18138	1.22735	0.185787	0.304306	0.541512	8035	3307	4728	Cancer within the respiratory system
ACEs Case/Control	1.51222	1.44902	1.57806	0.413577	0.680117	0.543123	8039	3309	4730	Neuroendocrine tumors
ACEs Case/Control	0.777067	0.757028	0.797571	-0.252229	0.415935	0.54424	5656	2282	3374	Exophthalmos
ACEs Case/Control	1.85223	1.7375	1.97454	0.616388	1.01964	0.545502	7003	2802	4201	Diseases of thymus gland
ACEs Case/Control	1.30699	1.2711	1.34387	0.267725	0.443872	0.546403	7877	3233	4644	Congenital deformities of feet
ACEs Case/Control	0.803213	0.785047	0.821733	-0.219135	0.364112	0.547283	6451	2632	3819	Disorders resulting from impaired renal function
ACEs Case/Control	1.34049	1.29977	1.38237	0.293032	0.491157	0.550764	5313	2015	3298	Ulceration of intestine
ACEs Case/Control	1.09185	1.08177	1.10202	0.0878707	0.147878	0.552372	8039	3309	4730	Cardiac and circulatory congenital anomalies
ACEs Case/Control	1.13567	1.12052	1.15102	0.127226	0.214147	0.552441	6911	2835	4076	Acquired toe deformities
ACEs Case/Control	1.46198	1.40449	1.52184	0.379795	0.639811	0.552776	7757	3168	4589	Complication of nervous system device, implant, and graft
ACEs Case/Control	1.07671	1.06832	1.08516	0.0739082	0.124687	0.55335	7637	3110	4527	Alopecia
ACEs Case/Control	0.813118	0.795493	0.831102	-0.206879	0.349146	0.553497	6908	2853	4055	Uveitis, noninfectious or NOS
ACEs Case/Control	1.52568	1.45872	1.5957	0.422438	0.715615	0.55498	6800	2764	4036	Hemarthrosis
ACEs Case/Control	1.26415	1.23301	1.29605	0.234401	0.397535	0.555435	5322	2020	3302	Ulcerative colitis (chronic)
ACEs Case/Control	0.932187	0.925194	0.93923	-0.0702223	0.120059	0.558616	6242	2545	3697	Cystic mastopathy
ACEs Case/Control	1.80832	1.69695	1.92701	0.592401	1.0136	0.558918	6336	2550	3786	Sideroblastic anemia
ACEs Case/Control	0.868217	0.855104	0.881513	-0.141314	0.242518	0.560098	7184	2955	4229	Erythematosquamous dermatosis
ACEs Case/Control	1.48063	1.41924	1.54457	0.39247	0.674674	0.560757	6875	2724	4151	Diseases due to other mycobacteria
ACEs Case/Control	1.33699	1.29559	1.37962	0.29042	0.500995	0.562127	5379	2211	3168	Type 1 diabetes with renal manifestations
ACEs Case/Control	1.1905	1.16808	1.21328	0.174373	0.30273	0.564612	7365	3148	4217	Other disorders of prostate
ACEs Case/Control	2.26509	2.07138	2.47692	0.817613	1.42536	0.566226	6363	2550	3813	Liver replaced by transplant
ACEs Case/Control	0.757759	0.735075	0.781071	-0.277389	0.483876	0.566465	6808	2803	4005	Congenital deficiency of other clotting factors (including factor VII)
ACEs Case/Control	1.79318	1.68142	1.91238	0.583991	1.0262	0.569301	7590	3147	4443	Chorioretinal inflammations, scars, and other disorders of choroid
ACEs Case/Control	0.672308	0.643409	0.702304	-0.397038	0.698165	0.569568	6534	2612	3922	Central origin vertigo
ACEs Case/Control	1.23511	1.20653	1.26433	0.211157	0.373089	0.571414	6164	2506	3658	Eosinophilia
ACEs Case/Control	1.14358	1.12667	1.16073	0.134167	0.237462	0.572072	6891	2830	4061	Kyphosis (acquired)
ACEs Case/Control	1.22403	1.19684	1.2518	0.202148	0.35795	0.572252	6772	2739	4033	Open wound or laceration of eye or eyelid
ACEs Case/Control	1.59474	1.51405	1.67973	0.466712	0.827935	0.572954	7023	2887	4136	Dermatomyositis
ACEs Case/Control	0.675375	0.646354	0.705498	-0.392488	0.697937	0.573875	6824	2801	4023	Acquired deformities of forearm
ACEs Case/Control	1.18116	1.15936	1.20333	0.166497	0.296773	0.574782	5674	2248	3426	Chronic dermatitis due to solar radiation
ACEs Case/Control	0.909342	0.899725	0.919052	-0.0950335	0.169466	0.574946	7469	3121	4348	Melanomas of skin, dx or hx
ACEs Case/Control	0.824487	0.806856	0.842452	-0.192994	0.344188	0.574986	6829	2809	4020	Spontaneous ecchymoses
ACEs Case/Control	1.1582	1.13928	1.17741	0.14687	0.262494	0.575807	5861	2231	3630	Poisoning by primarily systemic agents
ACEs Case/Control	1.59138	1.51033	1.6768	0.464603	0.833681	0.577329	7561	3088	4473	Psychophysical visual disturbances
ACEs Case/Control	1.09319	1.08225	1.10423	0.0891019	0.160338	0.578408	7746	3199	4547	Other retinal disorders
ACEs Case/Control	0.744966	0.720535	0.770161	-0.294416	0.531021	0.579282	7343	2908	4435	Chronic inflammatory pelvic disease
ACEs Case/Control	1.09628	1.0849	1.10777	0.0919221	0.166341	0.580528	7266	2991	4275	Rosacea
ACEs Case/Control	1.35057	1.305	1.39765	0.30053	0.546882	0.582639	7577	3139	4438	Other nondiabetic retinopathy
ACEs Case/Control	1.74925	1.64044	1.8653	0.559186	1.02415	0.585067	7456	3038	4418	Muscular dystrophies
ACEs Case/Control	1.20626	1.18047	1.23261	0.187521	0.344667	0.586398	7956	3277	4679	Venous/cerebrovascular complications embolism in pregnancy and the puerperium
ACEs Case/Control	1.72112	1.61615	1.8329	0.542974	1.0034	0.588414	7991	3291	4700	Cancer of intrathoracic organs
ACEs Case/Control	0.843563	0.827082	0.86035	-0.170121	0.314421	0.588465	7149	2944	4205	Congenital anomalies of skin
ACEs Case/Control	0.880349	0.867388	0.893471	-0.127437	0.236211	0.589537	5653	2274	3379	Cardiac pacemaker in situ
ACEs Case/Control	1.43038	1.37192	1.49115	0.357939	0.664415	0.590074	7857	3217	4640	Elevated carcinoembryonic antigen [CEA]
ACEs Case/Control	0.840363	0.823468	0.85755	-0.173922	0.323335	0.590647	6461	2635	3826	Chronic Kidney Disease, Stage IV
ACEs Case/Control	1.6307	1.53959	1.72763	0.489009	0.918611	0.594494	7861	3226	4635	Pectus excavatum
ACEs Case/Control	1.04116	1.03622	1.04612	0.0403325	0.0757883	0.594606	8039	3309	4730	Other nonmalignant breast conditions
ACEs Case/Control	0.861589	0.846566	0.876882	-0.148977	0.280546	0.5954	8039	3309	4730	Excessive vomiting in pregnancy
ACEs Case/Control	1.72731	1.61934	1.8425	0.546566	1.02929	0.595411	7787	3190	4597	Hypermetropia
ACEs Case/Control	0.845901	0.829239	0.862838	-0.167353	0.31665	0.597144	5380	2004	3376	Bronchiectasis
ACEs Case/Control	1.62734	1.53615	1.72438	0.486947	0.921433	0.597175	7134	2816	4318	Pulpitis and necrosis of tooth pulp
ACEs Case/Control	1.30938	1.26812	1.35192	0.269557	0.510208	0.597272	7145	2820	4325	Gingivitis
ACEs Case/Control	1.41419	1.35701	1.47361	0.34656	0.657171	0.59795	5806	2210	3596	Hormones and synthetic substitutes causing adverse effects in therapeutic use
ACEs Case/Control	0.826868	0.80827	0.845824	-0.19011	0.362066	0.599535	7349	3143	4206	Orchitis and epididymitis
ACEs Case/Control	1.36164	1.31207	1.41296	0.308691	0.590641	0.601227	6251	2480	3771	Pneumonia due to fungus (mycoses)
ACEs Case/Control	1.69576	1.5906	1.80789	0.528131	1.02092	0.604941	7989	3277	4712	Toxic effect of noxious substances eaten as food
ACEs Case/Control	0.549136	0.510181	0.590468	-0.59941	1.16461	0.606771	6243	2476	3767	MRSA pneumonia
ACEs Case/Control	2.09204	1.91198	2.28905	0.738138	1.43494	0.606971	6675	2779	3896	Acute rheumatic heart disease
ACEs Case/Control	1.88016	1.74002	2.03002	0.631355	1.22848	0.607301	7190	2932	4258	Respiratory arrest
ACEs Case/Control	1.06638	1.05804	1.07479	0.0642731	0.125249	0.607837	7470	3050	4420	Malignant neoplasm of female breast
ACEs Case/Control	1.07136	1.06229	1.08051	0.0689335	0.135561	0.611098	4947	1944	3003	Septal Deviations/Turbinate Hypertrophy
ACEs Case/Control	1.22601	1.19549	1.2573	0.203767	0.401942	0.612186	7196	2895	4301	Lyme disease
ACEs Case/Control	1.20391	1.1765	1.23194	0.185573	0.367157	0.613255	7887	3238	4649	Other congenital anomalies of lower limb, including pelvic girdle
ACEs Case/Control	1.4981	1.42462	1.5752	0.404197	0.80104	0.613847	7578	3103	4475	Sialolithiasis
ACEs Case/Control	0.558938	0.519527	0.600722	-0.581717	1.15713	0.61516	7728	3178	4550	Congenital anomalies of mouth/tongue
ACEs Case/Control	0.642733	0.607562	0.679703	-0.442026	0.894388	0.62115	7696	3123	4573	Short gestation; low birth weight; and fetal growth retardation
ACEs Case/Control	0.961869	0.957133	0.966626	-0.0388773	0.0786943	0.621286	7646	3166	4480	Infection of the eye
ACEs Case/Control	0.561803	0.521645	0.604452	-0.576604	1.17407	0.623344	6988	2836	4152	Nonspecific abnormal findings in cerebrospinal fluid
ACEs Case/Control	0.769328	0.743903	0.795478	-0.262237	0.534367	0.623608	7604	3150	4454	Primary open angle glaucoma
ACEs Case/Control	1.8253	1.68945	1.97054	0.601743	1.22652	0.623702	7876	3272	4604	Malignant neoplasm of unspecified male genital organ
ACEs Case/Control	2.02692	1.85168	2.21874	0.706517	1.44169	0.62409	7942	3264	4678	Benign neoplasm of eye, uveal
ACEs Case/Control	0.920268	0.910519	0.930111	-0.0830907	0.169749	0.624493	7085	2894	4191	Psoriasis vulgaris
ACEs Case/Control	1.09033	1.07831	1.10248	0.086482	0.176771	0.624678	6934	2853	4081	Hypercoagulable state
ACEs Case/Control	0.796561	0.773609	0.820102	-0.227451	0.465281	0.62495	5485	2102	3383	Eosinophilic esophagitis
ACEs Case/Control	1.35111	1.29937	1.40484	0.300923	0.6223	0.628694	7758	3168	4590	Complication of colostomy or enterostomy
ACEs Case/Control	1.04333	1.03761	1.04909	0.0424216	0.0877667	0.62885	7847	3219	4628	Diseases of sebaceous glands
ACEs Case/Control	1.1804	1.15522	1.2061	0.16585	0.343603	0.629323	7979	3274	4705	Encephalitis, non-infectious
ACEs Case/Control	0.704707	0.673126	0.737594	-0.349973	0.729101	0.631223	6341	2551	3790	Other hereditary hemolytic anemias
ACEs Case/Control	0.713101	0.682054	0.745353	-0.338132	0.707459	0.632683	5633	2232	3401	Contact dermatitis and other eczema due to plants [except food]
ACEs Case/Control	1.17253	1.14827	1.19726	0.159166	0.333084	0.632752	7228	2946	4282	Other alveolar and parietoalveolar pneumonopathy
ACEs Case/Control	1.18024	1.15471	1.20629	0.165718	0.348459	0.634378	6444	2588	3856	Fracture of pelvis
ACEs Case/Control	1.35632	1.30263	1.41222	0.304772	0.644069	0.636072	7115	2931	4184	Toxic erythema
ACEs Case/Control	1.24917	1.21268	1.28674	0.222479	0.472689	0.637879	7003	2844	4159	Other demyelinating diseases of central nervous system
ACEs Case/Control	1.2227	1.19032	1.25595	0.201064	0.427927	0.638458	8034	3306	4728	Congenital anomalies of face and neck
ACEs Case/Control	1.1175	1.10103	1.13419	0.11109	0.236583	0.638669	7649	3132	4517	Diseases and other conditions of the tongue
ACEs Case/Control	0.577772	0.536398	0.62173	-0.548576	1.17642	0.640995	6336	2549	3787	Folate-deficiency anemia
ACEs Case/Control	0.932931	0.92425	0.941687	-0.0694237	0.149027	0.641326	5610	2243	3367	Ganglion and cyst of synovium, tendon, and bursa
ACEs Case/Control	1.93241	1.76834	2.11169	0.658766	1.41453	0.641421	7749	3164	4585	Complications of transplants and reattached limbs
ACEs Case/Control	0.719239	0.687834	0.751869	-0.329561	0.709566	0.642322	6422	2624	3798	Kidney replaced by transpant
ACEs Case/Control	1.37133	1.31392	1.43114	0.315779	0.681326	0.643022	6421	2625	3796	Vascular disorders of kidney/hypertrophy
ACEs Case/Control	1.36839	1.31096	1.42824	0.313638	0.683144	0.646156	5844	2378	3466	Chronic osteomyelitis
ACEs Case/Control	1.16288	1.1391	1.18711	0.150901	0.329147	0.646623	7605	3148	4457	Retinal vascular changes and abnomalities
ACEs Case/Control	1.1195	1.10234	1.13692	0.112885	0.246257	0.646662	8039	3309	4730	Foreign object in eyelid
ACEs Case/Control	0.671326	0.635515	0.708885	-0.398501	0.870886	0.647254	7005	2802	4203	Diabetes insipidus
ACEs Case/Control	1.10271	1.088	1.11761	0.0977706	0.214101	0.647918	5838	2457	3381	Costochondritis
ACEs Case/Control	1.26824	1.22744	1.31026	0.237633	0.520527	0.648013	6998	2935	4063	Aneurysm of other specified artery
ACEs Case/Control	0.929814	0.920359	0.93936	-0.0727711	0.162931	0.655136	5794	2342	3452	Simple and unspecified goiter
ACEs Case/Control	1.08667	1.07404	1.09944	0.0831194	0.186339	0.655551	6272	2624	3648	Varicose veins of lower extremity, symptomtic
ACEs Case/Control	1.1368	1.11643	1.15751	0.128217	0.288119	0.65631	6465	2642	3823	Renal dialysis
ACEs Case/Control	0.838169	0.817541	0.859277	-0.176536	0.396979	0.656538	7475	3080	4395	Keloid scar
ACEs Case/Control	1.11577	1.09862	1.13318	0.109547	0.246992	0.657387	6333	2594	3739	Secondary malignancy of lymph nodes
ACEs Case/Control	0.860633	0.842422	0.879242	-0.150087	0.341099	0.659931	7730	3141	4589	Threatened premature labor
ACEs Case/Control	1.163	1.13809	1.18843	0.151	0.345071	0.661683	7278	2968	4310	Dyshidrosis
ACEs Case/Control	1.14132	1.11988	1.16314	0.132185	0.302198	0.661812	7032	2855	4177	Partial epilepsy
ACEs Case/Control	0.837576	0.816447	0.859199	-0.177243	0.406926	0.663152	7899	3248	4651	Benign neoplasm of pituitary gland and craniopharyngeal duct (pouch)
ACEs Case/Control	1.15596	1.13189	1.18048	0.144929	0.335127	0.665408	7345	2956	4389	Muscular wasting and disuse atrophy
ACEs Case/Control	0.849846	0.829957	0.870172	-0.162701	0.377253	0.666267	7162	2977	4185	Vascular hamartomas and non-neoplastic nevi
ACEs Case/Control	1.10892	1.09219	1.12589	0.103387	0.242266	0.669561	7844	3209	4635	Toxic effect of venom
ACEs Case/Control	1.33621	1.28045	1.39431	0.289841	0.679201	0.66957	7091	2918	4173	Femoral hernia
ACEs Case/Control	1.16058	1.13538	1.1863	0.148917	0.349826	0.670334	8039	3309	4730	Injuries to the nervous system
ACEs Case/Control	0.620131	0.577429	0.665233	-0.477824	1.1279	0.671829	7980	3293	4687	Malignant neoplasm of renal pelvis
ACEs Case/Control	1.45588	1.37644	1.53934	0.375613	0.891558	0.673536	7146	2838	4308	Vascular dementia
ACEs Case/Control	0.690105	0.652902	0.729153	-0.370912	0.880456	0.673556	8000	3288	4712	Cancer of tongue
ACEs Case/Control	0.594166	0.549493	0.641984	-0.520596	1.2398	0.674555	4713	1899	2814	Lack of normal physiological development, unspecified
ACEs Case/Control	1.212	1.17749	1.24749	0.192275	0.460392	0.676215	7151	2974	4177	Nevus, non-neoplastic
ACEs Case/Control	1.06754	1.0571	1.07808	0.0653565	0.156642	0.676506	7041	2735	4306	Disorders of uterus, NEC
ACEs Case/Control	0.882025	0.86553	0.898838	-0.125534	0.301089	0.676727	7848	3218	4630	Abnormality of organs and soft tissues of pelvis complicating pregnancy, childbirth, or the puerperium
ACEs Case/Control	0.747635	0.715243	0.781274	-0.29084	0.703899	0.679472	7472	3057	4415	Disorders of iris and ciliary body
ACEs Case/Control	0.598992	0.553821	0.647358	-0.512507	1.24371	0.680281	7362	2981	4381	Telogen effluvium
ACEs Case/Control	1.20124	1.16792	1.23546	0.183355	0.448228	0.682491	6759	2734	4025	Non-healing surgical wound
ACEs Case/Control	0.710815	0.67427	0.748974	-0.341343	0.837485	0.683581	5471	2097	3374	Ulcer of esophagus
ACEs Case/Control	1.20676	1.17226	1.2422	0.187941	0.462016	0.684167	7583	3141	4442	Retinal hemorrhage/ischemia
ACEs Case/Control	1.76631	1.61632	1.93023	0.568895	1.41486	0.687621	7012	2853	4159	Disorders of porphyrin metabolism
ACEs Case/Control	1.25669	1.21262	1.30233	0.228484	0.569052	0.68804	6827	2804	4023	Lordosis (acquired)
ACEs Case/Control	1.05327	1.04469	1.06192	0.051904	0.130453	0.690721	6418	2678	3740	Varicose veins
ACEs Case/Control	1.07128	1.05966	1.08302	0.0688525	0.173833	0.692043	7008	2718	4290	Noninflammatory disorders of cervix
ACEs Case/Control	0.632026	0.58737	0.679383	-0.458825	1.15966	0.692361	7109	2927	4182	Ichthyosis congenita
ACEs Case/Control	1.31085	1.25564	1.36839	0.270673	0.685606	0.692995	7471	3058	4413	Disorders of the orbit
ACEs Case/Control	0.928036	0.917009	0.93918	-0.0746848	0.190477	0.69499	7210	3005	4205	Sensorineural hearing loss
ACEs Case/Control	1.11897	1.09898	1.13928	0.11241	0.287123	0.695425	6935	2887	4048	Other acute and subacute forms of ischemic heart disease
ACEs Case/Control	1.19935	1.16481	1.23483	0.181777	0.465423	0.696121	7614	3114	4500	Loss of height
ACEs Case/Control	1.12841	1.10662	1.15059	0.120806	0.310692	0.697403	7253	2960	4293	Hemorrhage NOS
ACEs Case/Control	0.760624	0.727678	0.794839	-0.273617	0.703729	0.697417	7279	2968	4311	Cholangitis
ACEs Case/Control	1.72809	1.58128	1.88853	0.547018	1.4155	0.699164	7131	2814	4317	Anomalies of tooth position/malocclusion
ACEs Case/Control	0.846773	0.824168	0.869905	-0.166323	0.430577	0.69929	7895	3232	4663	Hemorrhage from gastrointestinal ulcer
ACEs Case/Control	0.636347	0.59082	0.6847	-0.452011	1.17514	0.700501	7860	3224	4636	Lumbosacral spondylolysis, congenital
ACEs Case/Control	1.10003	1.08302	1.11728	0.0953415	0.24829	0.700984	5635	2273	3362	Sinoatrial node dysfunction (Bradycardia)
ACEs Case/Control	1.04898	1.0408	1.05722	0.0478162	0.124832	0.701688	7473	3050	4423	Breast cancer [female]
ACEs Case/Control	1.20293	1.16691	1.24002	0.184761	0.484482	0.702938	6345	2603	3742	Benign neoplasm of bone and articular cartilage
ACEs Case/Control	1.09157	1.07588	1.10748	0.0876196	0.230759	0.704167	6955	2873	4082	Disorders of conjunctiva
ACEs Case/Control	1.26249	1.21468	1.31211	0.233085	0.615123	0.704744	6992	2934	4058	Disease of capillaries
ACEs Case/Control	0.762728	0.729134	0.797671	-0.270853	0.716155	0.705278	5561	2251	3310	Anomalous atrioventricular excitation
ACEs Case/Control	1.08159	1.06758	1.09576	0.0784289	0.207725	0.705757	5672	2284	3388	Atrial flutter
ACEs Case/Control	1.20761	1.17023	1.24602	0.188643	0.500292	0.706125	7328	3138	4190	Chronic prostatitis
ACEs Case/Control	1.13978	1.11524	1.16487	0.130839	0.347205	0.706296	7759	3194	4565	Congenital anomalies of genital organs
ACEs Case/Control	1.71465	1.56716	1.87603	0.539211	1.43405	0.706912	7894	3239	4655	Congenital cataract and lens anomalies
ACEs Case/Control	1.04692	1.03888	1.05501	0.0458507	0.122838	0.708954	7121	2917	4204	Acquired foot deformities
ACEs Case/Control	1.76609	1.60497	1.94338	0.568767	1.52532	0.709235	6639	2645	3994	Tympanosclerosis and middle ear disease related to otitis media
ACEs Case/Control	1.1627	1.13354	1.19257	0.150748	0.404737	0.709551	6653	2814	3839	Stress fracture
ACEs Case/Control	0.749734	0.714134	0.787009	-0.288037	0.774664	0.710025	6339	2551	3788	Acquired hemolytic anemias
ACEs Case/Control	0.868312	0.84775	0.889294	-0.141204	0.381422	0.71123	7727	3197	4530	Crystal arthropathies
ACEs Case/Control	0.852339	0.82949	0.875726	-0.159771	0.432438	0.711781	7342	3039	4303	Primary pulmonary hypertension
ACEs Case/Control	1.68225	1.53931	1.83845	0.52013	1.41569	0.713318	7001	2801	4200	Acromegaly and gigantism
ACEs Case/Control	0.889496	0.871762	0.907544	-0.1171	0.320713	0.715019	7254	2957	4297	Iatrogenic hypotension
ACEs Case/Control	0.913454	0.899327	0.927782	-0.090522	0.248367	0.715508	5698	2256	3442	Adverse reaction to serum or vaccine
ACEs Case/Control	0.906247	0.891008	0.921724	-0.0984435	0.270227	0.715634	7077	2907	4170	Sicca syndrome
ACEs Case/Control	0.906367	0.891126	0.921845	-0.0983111	0.270222	0.715995	5690	2296	3394	Graves' disease
ACEs Case/Control	1.22783	1.18499	1.27205	0.205249	0.565137	0.716467	5810	2211	3599	Antilipemic and antiarteriosclerotic drugs causing adverse effects in therapeutic use
ACEs Case/Control	1.07477	1.06145	1.08823	0.0721052	0.198668	0.716647	5679	2288	3391	Left bundle branch block
ACEs Case/Control	1.29673	1.2389	1.35693	0.259847	0.72541	0.720188	7196	2934	4262	Idiopathic fibrosing alveolitis
ACEs Case/Control	0.877829	0.857841	0.898248	-0.130304	0.36698	0.722537	6821	2809	4012	Congenital coagulation defects
ACEs Case/Control	1.12874	1.10473	1.15324	0.121101	0.342665	0.723781	6851	2813	4038	Unequal leg length (acquired)
ACEs Case/Control	1.1799	1.14566	1.2151	0.165428	0.469157	0.724383	6833	2806	4027	Genu valgum or varum (acquired)
ACEs Case/Control	1.21006	1.16951	1.2518	0.190671	0.542045	0.725017	7157	2841	4316	Alzheimer's disease
ACEs Case/Control	0.908602	0.892923	0.92452	-0.0958485	0.277254	0.729563	6303	2495	3808	Pneumococcal pneumonia
ACEs Case/Control	1.38416	1.30488	1.46866	0.325096	0.942604	0.730176	7993	3287	4706	Venereal diseases due to Chlamydia trachomatis
ACEs Case/Control	1.16491	1.13297	1.19769	0.152644	0.442909	0.730365	7850	3238	4612	Congenital anomalies of great vessels
ACEs Case/Control	1.10453	1.08453	1.12487	0.0994198	0.291221	0.73281	3779	1641	2138	Unspecified disorder of lipid metabolism
ACEs Case/Control	1.14799	1.1192	1.1775	0.138009	0.404915	0.733229	7053	2901	4152	Cutaneous lupus erythematosus
ACEs Case/Control	0.880835	0.860459	0.901646	-0.126885	0.372772	0.733569	7332	3051	4281	Disorders of external ear
ACEs Case/Control	1.02983	1.02426	1.03542	0.029393	0.0864	0.733708	8039	3309	4730	Elevated BP
ACEs Case/Control	1.64268	1.49771	1.80168	0.496329	1.47313	0.736176	8005	3296	4709	Respiratory conditions of fetus and newborn
ACEs Case/Control	1.1683	1.13465	1.20291	0.155546	0.465746	0.738402	7160	2845	4315	Symbolic dysfunction
ACEs Case/Control	0.831182	0.802425	0.860853	-0.184906	0.560329	0.741403	6974	2722	4252	Dystrophy of female genital tract
ACEs Case/Control	1.17386	1.1386	1.21017	0.160296	0.486037	0.741549	7287	2973	4314	Obstruction of bile duct
ACEs Case/Control	1.5907	1.4554	1.73858	0.464177	1.41727	0.743278	6983	2930	4053	Thromboangiitis obliterans
ACEs Case/Control	0.837156	0.808567	0.866706	-0.177744	0.553611	0.748162	7373	2986	4387	Alopecia Areata
ACEs Case/Control	0.882223	0.860751	0.904161	-0.125311	0.392265	0.749382	7902	3248	4654	Benign neoplasm of adrenal gland
ACEs Case/Control	1.07183	1.05732	1.08653	0.069368	0.217291	0.749545	6237	2611	3626	Phlebitis and thrombophlebitis
ACEs Case/Control	0.805639	0.771928	0.840545	-0.216119	0.678799	0.750193	7321	3135	4186	Balanoposthitis
ACEs Case/Control	1.05519	1.04406	1.06643	0.0537229	0.169044	0.750633	6492	2610	3882	Acute posthemorrhagic anemia
ACEs Case/Control	0.896716	0.877506	0.916306	-0.109016	0.344959	0.751982	6910	2853	4057	Keratitis
ACEs Case/Control	0.930558	0.91717	0.944147	-0.0719711	0.231141	0.755517	7773	3165	4608	Hemorrhage during pregnancy; childbirth and postpartum
ACEs Case/Control	1.11409	1.09009	1.13859	0.108038	0.347076	0.755588	7622	3160	4462	Corneal opacity and other disorders of cornea
ACEs Case/Control	1.13432	1.1058	1.16352	0.126032	0.405683	0.756054	7014	2806	4208	Nerve plexus lesions
ACEs Case/Control	1.08608	1.0681	1.10435	0.0825743	0.266094	0.756317	7523	3080	4443	Optic neuritis/neuropathy
ACEs Case/Control	1.55182	1.41924	1.69679	0.43943	1.42387	0.757613	7588	3146	4442	Disorders of the globe
ACEs Case/Control	1.55182	1.41924	1.69679	0.43943	1.42387	0.757613	7588	3146	4442	Progressive myopia
ACEs Case/Control	0.945241	0.934474	0.956135	-0.056315	0.18272	0.757927	7821	3189	4632	Miscarriage; stillbirth
ACEs Case/Control	0.870712	0.846475	0.895568	-0.138444	0.449477	0.758074	6811	2804	4007	Hemorrhagic disorder due to intrinsic circulating anticoagulants
ACEs Case/Control	1.19979	1.15586	1.24527	0.182143	0.594019	0.759126	3737	1626	2111	Hyperchylomicronemia
ACEs Case/Control	1.3644	1.27997	1.4544	0.310718	1.01853	0.760317	6985	2931	4054	Hypersensitivity angiitis
ACEs Case/Control	0.805853	0.770799	0.842501	-0.215854	0.709184	0.760846	7954	3257	4697	Major puerperal infection
ACEs Case/Control	1.09744	1.07647	1.11877	0.092979	0.307265	0.762193	5845	2223	3622	Poisoning affecting the cardiovascular system
ACEs Case/Control	1.33307	1.25568	1.41488	0.287483	0.95162	0.762577	6145	2576	3569	Postphlebitic syndrome
ACEs Case/Control	1.12587	1.09829	1.15409	0.118557	0.39514	0.764148	6290	2576	3714	Secondary malignancy of respiratory organs
ACEs Case/Control	1.2609	1.201	1.32362	0.231823	0.774995	0.764842	8024	3302	4722	Injury to other and unspecified nerves
ACEs Case/Control	1.09402	1.07336	1.11504	0.089858	0.303742	0.767355	7030	2947	4083	Arterial embolism and thrombosis
ACEs Case/Control	1.05595	1.04382	1.06822	0.0544451	0.184245	0.767609	6265	2546	3719	Abnormality of red blood cells
ACEs Case/Control	0.888367	0.866153	0.911142	-0.11837	0.403757	0.769391	5523	2089	3434	Infertility, female, associated with anovulation
ACEs Case/Control	1.51545	1.38627	1.65668	0.415714	1.42057	0.769799	6962	2718	4244	Atrophy of female genital tract
ACEs Case/Control	1.02745	1.0215	1.03343	0.0270814	0.0925444	0.769804	7316	2995	4321	Rheumatic disease of the heart valves
ACEs Case/Control	0.864743	0.83812	0.892145	-0.145323	0.498034	0.770445	7123	2933	4190	Vitiligo
ACEs Case/Control	1.03607	1.02812	1.04407	0.035432	0.12277	0.772883	7484	3054	4430	Breast cancer
ACEs Case/Control	0.86264	0.835328	0.890737	-0.147758	0.512016	0.772902	5413	2173	3240	Contracture of tendon (sheath)
ACEs Case/Control	1.15881	1.12212	1.19664	0.147392	0.51261	0.773704	7257	2981	4276	Other disorders of carbohydrate transport and metabolism
ACEs Case/Control	1.04411	1.03427	1.05402	0.0431615	0.150789	0.774695	7207	2906	4301	Other cerebral degenerations
ACEs Case/Control	0.77794	0.735983	0.821979	-0.251105	0.880857	0.775591	4716	1900	2816	Lack of normal physiological development
ACEs Case/Control	0.863807	0.836066	0.892377	-0.146406	0.519659	0.778147	7846	3215	4631	Prolapse of vaginal vault after hysterectomy
ACEs Case/Control	0.863636	0.835824	0.892276	-0.146604	0.52106	0.778436	7410	3035	4375	Urinary complications NEC
ACEs Case/Control	0.891973	0.869499	0.915	-0.11432	0.406685	0.778633	7808	3192	4616	Dysplasia of female genital organs
ACEs Case/Control	1.10971	1.08407	1.13589	0.104096	0.372225	0.779739	7838	3220	4618	Neoplasm of unspecified nature of digestive system
ACEs Case/Control	0.854093	0.824243	0.884906	-0.157716	0.566159	0.780574	7940	3261	4679	Chromosomal anomalies and genetic disorders
ACEs Case/Control	0.941874	0.929245	0.954659	-0.0598837	0.215133	0.780738	8039	3309	4730	Noninfectious disorders of lymphatic channels
ACEs Case/Control	1.50507	1.3722	1.65081	0.408839	1.47362	0.781443	7107	2927	4180	Parapsoriasis
ACEs Case/Control	0.839536	0.806615	0.873663	-0.174906	0.636565	0.783497	6799	2800	3999	Primary thrombocytopenia
ACEs Case/Control	0.957956	0.948604	0.96739	-0.0429538	0.156361	0.78354	6874	2845	4029	Disease of tricuspid valve
ACEs Case/Control	1.1738	1.13145	1.21774	0.160247	0.586043	0.784515	7868	3229	4639	Pectus and other congenital anomalies of ribs/sternum
ACEs Case/Control	1.03873	1.02966	1.04787	0.0379979	0.139734	0.785676	6368	2585	3783	Neutropenia
ACEs Case/Control	0.935588	0.921203	0.95018	-0.0665798	0.24694	0.787453	7901	3237	4664	Uterine/Uterovaginal prolapse
ACEs Case/Control	1.18989	1.14249	1.23906	0.173862	0.646879	0.788107	8005	3290	4715	Hx of malignant neoplasm of oral cavity and pharynx
ACEs Case/Control	0.928501	0.912523	0.944756	-0.0741833	0.276789	0.788689	5552	2103	3449	Infertility, female
ACEs Case/Control	1.28693	1.21276	1.36531	0.252261	0.944507	0.789406	5801	2208	3593	Insulins and antidiabetic agents causing adverse effects in therapeutic use
ACEs Case/Control	0.952455	0.941536	0.963497	-0.0487122	0.183844	0.791036	7907	3237	4670	Hypertrophy of female genital organs
ACEs Case/Control	1.12091	1.09105	1.15162	0.11414	0.43081	0.791054	7717	3135	4582	Ectopic pregnancy
ACEs Case/Control	0.826145	0.789522	0.864252	-0.190985	0.720919	0.791072	7935	3259	4676	Chromosomal anomalies
ACEs Case/Control	1.46531	1.33807	1.60464	0.382064	1.4483	0.791933	7588	3146	4442	Corneal opacity
ACEs Case/Control	1.04854	1.03669	1.0605	0.0473945	0.181032	0.793474	5717	2296	3421	Atrioventricular [AV] block
ACEs Case/Control	0.886663	0.861325	0.912638	-0.12029	0.461336	0.79429	7828	3215	4613	Malignant neoplasm of other and ill-defined sites within the digestive organs and peritoneum
ACEs Case/Control	1.1678	1.12447	1.21251	0.155118	0.600876	0.796289	6995	2933	4062	Aneurysm of iliac artery
ACEs Case/Control	1.21881	1.16145	1.27883	0.197871	0.767524	0.796558	6368	2552	3816	Primary biliary cirrhosis
ACEs Case/Control	1.37362	1.27082	1.48362	0.317451	1.23387	0.796962	7204	3105	4099	Redundant prepuce and phimosis/BXO
ACEs Case/Control	0.903514	0.881434	0.926146	-0.101464	0.394544	0.797049	6814	2809	4005	Coagulation defects complicating pregnancy or postpartum
ACEs Case/Control	1.09303	1.06948	1.11706	0.0889503	0.347012	0.797694	7119	2858	4261	Dermatomycoses
ACEs Case/Control	0.906981	0.885362	0.929047	-0.0976338	0.383974	0.799286	7726	3197	4529	Chondrocalcinosis
ACEs Case/Control	1.02038	1.01528	1.0255	0.0201709	0.0798445	0.800556	7911	3260	4651	Hearing loss
ACEs Case/Control	1.03938	1.02946	1.0494	0.0386269	0.152973	0.800648	7117	2912	4205	Psoriasis and related disorders
ACEs Case/Control	1.09046	1.06717	1.11422	0.086603	0.344027	0.801247	7019	2943	4076	Vascular insufficiency of intestine
ACEs Case/Control	1.0936	1.06925	1.11848	0.0894763	0.358899	0.803123	5778	2428	3350	Aseptic necrosis of bone
ACEs Case/Control	1.42529	1.30346	1.55852	0.354379	1.42464	0.803555	7807	3209	4598	Malignant neoplasm of gallbladder and extrahepatic bile ducts
ACEs Case/Control	1.4168	1.29648	1.54829	0.348401	1.41496	0.805506	7810	3209	4601	Myeloid leukemia, chronic
ACEs Case/Control	0.806046	0.762639	0.851607	-0.215614	0.879532	0.806343	6418	2623	3795	Acute glomerulonephritis, NOS
ACEs Case/Control	0.741462	0.686213	0.800544	-0.299131	1.22812	0.807566	5838	2375	3463	Palindromic rheumatism
ACEs Case/Control	1.15635	1.1138	1.20043	0.145272	0.597103	0.807778	7598	3150	4448	Corneal degenerations
ACEs Case/Control	1.13958	1.10142	1.17906	0.130659	0.543112	0.809885	7342	2909	4433	Cyst or abscess of Bartholin's gland
ACEs Case/Control	1.24986	1.17888	1.32478	0.223031	0.930116	0.810494	7810	3210	4600	Malignant neoplasm of retroperitoneum and peritoneum
ACEs Case/Control	1.06867	1.05021	1.08743	0.0664154	0.277637	0.810937	7914	3245	4669	Spondylolisthesis, congenital
ACEs Case/Control	1.09353	1.06815	1.11946	0.0894102	0.374077	0.811094	6444	2633	3811	End stage renal disease
ACEs Case/Control	1.04341	1.03177	1.05517	0.0424946	0.178802	0.812143	7144	2978	4166	Other aneurysm
ACEs Case/Control	1.1173	1.08502	1.1506	0.110914	0.467912	0.812626	5947	2421	3526	Galactorrhea
ACEs Case/Control	1.20205	1.14475	1.26206	0.184025	0.777787	0.812966	6991	2838	4153	Amyotrophic Lateral Sclerosis
ACEs Case/Control	1.15645	1.1125	1.20208	0.145355	0.617415	0.813879	6883	2844	4039	Noninfectious dermatoses of eyelid
ACEs Case/Control	1.11143	1.08053	1.14313	0.105649	0.449052	0.813997	7021	2808	4213	Hypoparathyroidism
ACEs Case/Control	1.07047	1.05115	1.09012	0.0680974	0.290197	0.814473	7300	2960	4340	Malignant neoplasm of uterus
ACEs Case/Control	1.11759	1.08449	1.15164	0.11117	0.478983	0.816463	7496	3057	4439	Cancer of other female genital organs (excluding uterus and ovary)
ACEs Case/Control	0.932101	0.914263	0.950239	-0.0703144	0.307714	0.819253	6459	2590	3869	Fracture of neck of femur
ACEs Case/Control	1.07226	1.0519	1.09299	0.0697695	0.30557	0.819393	7492	3088	4404	Circumscribed scleroderma
ACEs Case/Control	1.12539	1.0891	1.16276	0.118132	0.521765	0.820884	7888	3244	4644	Benign neoplasm of parathyroid gland
ACEs Case/Control	1.15755	1.11044	1.20651	0.146307	0.661498	0.824956	7115	2930	4185	Bullous dermatoses
ACEs Case/Control	1.0986	1.0696	1.1283	0.0940355	0.425965	0.82528	7319	3028	4291	Intracerebral hemorrhage
ACEs Case/Control	0.855195	0.817897	0.893946	-0.156425	0.708722	0.825315	7818	3211	4607	Reticulosarcoma
ACEs Case/Control	0.942085	0.925976	0.958435	-0.0596593	0.274689	0.828062	7267	2985	4282	Heart transplant/surgery
ACEs Case/Control	1.07161	1.0504	1.0932	0.0691579	0.318442	0.828071	8039	3309	4730	Abnormal results of other function studies (bladder, pancreas, placenta, spleen, etc)
ACEs Case/Control	0.947941	0.933387	0.962698	-0.0534635	0.246528	0.828313	7948	3265	4683	Benign neoplasm of other endocrine glands and related structures
ACEs Case/Control	1.23835	1.16282	1.31878	0.213778	1.00339	0.831283	7998	3288	4710	Cancer of major salivary glands
ACEs Case/Control	0.922307	0.900477	0.94458	-0.0808776	0.381204	0.83198	5588	2258	3330	Cardiac defibrillator in situ
ACEs Case/Control	1.11846	1.08199	1.15606	0.111957	0.527918	0.832051	7000	2841	4159	Hydrocephalus
ACEs Case/Control	1.04001	1.02787	1.05228	0.0392288	0.18714	0.833962	5702	2293	3409	Cardiac pacemaker/device in situ
ACEs Case/Control	0.921849	0.899508	0.944671	-0.0813742	0.390559	0.834953	7755	3187	4568	Esophageal atresia/tracheoesophageal fistula
ACEs Case/Control	1.29763	1.19881	1.40355	0.260537	1.25662	0.835751	7002	2801	4201	Abnormality of secretion of glucagon or gastrin
ACEs Case/Control	1.04505	1.03113	1.05914	0.0440628	0.213672	0.836622	6506	2611	3895	Fracture of humerus
ACEs Case/Control	1.33925	1.22525	1.46384	0.292107	1.41831	0.836827	6245	2482	3763	Torus fracture
ACEs Case/Control	1.08873	1.06082	1.11732	0.085013	0.413769	0.837213	6287	2575	3712	Secondary malignant neoplasm of digestive systems
ACEs Case/Control	1.20774	1.13978	1.27944	0.188754	0.921471	0.837697	6417	2623	3794	Proliferative glomerulonephritis
ACEs Case/Control	0.856809	0.81705	0.898338	-0.154541	0.756121	0.838052	6880	2842	4038	Corneal ulcer
ACEs Case/Control	0.775701	0.717163	0.838386	-0.253988	1.24465	0.838304	7108	2927	4181	Dermatitis herpetiformis
ACEs Case/Control	0.909934	0.883785	0.936741	-0.0943837	0.463929	0.838788	7774	3158	4616	Intracranial hemorrhage (injury)
ACEs Case/Control	0.933728	0.914	0.953837	-0.0685701	0.340137	0.840233	5834	2271	3563	Hepatitis NOS
ACEs Case/Control	0.980953	0.975025	0.986915	-0.0192304	0.0966507	0.842288	6662	2691	3971	Decreased white blood cell count
ACEs Case/Control	1.10518	1.07061	1.1408	0.100009	0.506329	0.843422	8029	3305	4724	Cancer of connective tissue
ACEs Case/Control	1.11667	1.07756	1.15705	0.110352	0.567374	0.845788	6995	2934	4061	Chronic vascular insufficiency of intestine
ACEs Case/Control	0.927826	0.905261	0.950878	-0.0749114	0.391959	0.848431	7779	3173	4606	Complications of cardiac/vascular device, implant, and graft
ACEs Case/Control	1.31113	1.1994	1.43327	0.270889	1.42006	0.848714	6264	2566	3698	Secondary malignant neoplasm of skin
ACEs Case/Control	1.07903	1.05201	1.10667	0.0760637	0.403873	0.850614	6440	2631	3809	Secondary hyperparathyroidism (of renal origin)
ACEs Case/Control	0.897371	0.865281	0.930548	-0.108286	0.579755	0.851834	8007	3291	4716	Cancer of mouth
ACEs Case/Control	0.804687	0.747219	0.86571	-0.217302	1.17292	0.853021	7144	2837	4307	Senile dementia
ACEs Case/Control	1.13008	1.08413	1.17784	0.122289	0.660949	0.853213	7953	3262	4691	Acute (transverse) myelitis
ACEs Case/Control	1.10788	1.06923	1.14778	0.102453	0.565117	0.856136	6253	2480	3773	Bronchopneumonia and lung abscess
ACEs Case/Control	1.25224	1.15709	1.35425	0.224938	1.25393	0.857635	5799	2207	3592	Cardiac rhythm regulators causing adverse effects in therapeutic use
ACEs Case/Control	0.849593	0.801752	0.900058	-0.162998	0.921993	0.859674	7568	3135	4433	Drusen (degenerative) of retina
ACEs Case/Control	1.04728	1.02983	1.065	0.0461981	0.267763	0.863018	7267	2987	4280	Heart failure NOS
ACEs Case/Control	1.053	1.03335	1.07298	0.0516458	0.300043	0.863337	5450	2184	3266	Contracture of palmar fascia [Dupuytren's disease]
ACEs Case/Control	1.06448	1.0405	1.08898	0.0624845	0.363049	0.863351	7959	3270	4689	Other and unspecified congenital anomalies
ACEs Case/Control	0.947681	0.929273	0.966417	-0.0537376	0.312482	0.863461	7130	2860	4270	Mycoses
ACEs Case/Control	0.947509	0.928855	0.966543	-0.0539186	0.317129	0.864994	7983	3284	4699	Preeclampsia and eclampsia
ACEs Case/Control	1.07645	1.04729	1.10636	0.0736675	0.437426	0.86626	6660	2653	4007	Mastoiditis & related conditions
ACEs Case/Control	1.028	1.01721	1.03889	0.0276117	0.168101	0.869529	7528	3066	4462	Calculus of ureter
ACEs Case/Control	1.06951	1.04214	1.09754	0.0672008	0.412906	0.870715	7709	3168	4541	Acute pericarditis
ACEs Case/Control	1.15387	1.09172	1.21911	0.143123	0.879763	0.870768	7577	3102	4475	Leukoplakia of oral mucosa
ACEs Case/Control	0.939776	0.916926	0.963148	-0.0621133	0.392106	0.874134	5774	2425	3349	Osteochondropathies
ACEs Case/Control	1.07824	1.04632	1.11102	0.075327	0.478404	0.874886	7583	3140	4443	Macular puckering of retina
ACEs Case/Control	1.20589	1.11479	1.30344	0.187215	1.24597	0.880563	6984	2930	4054	Atheroembolism
ACEs Case/Control	1.06256	1.03594	1.08981	0.0606777	0.404202	0.880672	8039	3309	4730	Cancer of bone and connective tissue
ACEs Case/Control	1.08453	1.04826	1.12187	0.0811512	0.541035	0.88077	6893	2873	4020	ASCVD
ACEs Case/Control	1.05892	1.03334	1.08508	0.0572493	0.389522	0.883153	5877	2343	3534	Schmorl's nodes
ACEs Case/Control	1.07401	1.04174	1.10723	0.071397	0.48613	0.883236	6702	2700	4002	Pilonidal cyst
ACEs Case/Control	0.966867	0.952704	0.98122	-0.0336948	0.235143	0.886058	6414	2578	3836	Hereditary hemolytic anemias
ACEs Case/Control	0.839192	0.776393	0.90638	-0.175316	1.23368	0.886995	7589	3146	4443	Retinoschisis and retinal cysts
ACEs Case/Control	0.839796	0.776854	0.907147	-0.174596	1.23569	0.887638	6640	2645	3995	Otosclerosis
ACEs Case/Control	1.02769	1.01487	1.04066	0.0273142	0.20014	0.891446	7590	3118	4472	Hypocalcemia
ACEs Case/Control	0.974902	0.963493	0.986427	-0.0254186	0.187562	0.8922	7134	2972	4162	Aortic ectasia
ACEs Case/Control	1.04239	1.02237	1.06277	0.0415118	0.309008	0.893135	5791	2432	3359	Malunion and nonunion of fracture
ACEs Case/Control	1.05596	1.02929	1.08326	0.0544537	0.407403	0.893671	6359	2558	3801	Pernicious anemia
ACEs Case/Control	0.902061	0.859014	0.947155	-0.103074	0.77873	0.894699	5752	2417	3335	Osteochondritis dissecans
ACEs Case/Control	0.968461	0.953394	0.983751	-0.0320468	0.249916	0.897967	5567	2105	3462	Premature menopause and other ovarian failure
ACEs Case/Control	0.851894	0.786783	0.921729	-0.160293	1.26161	0.898897	7811	3209	4602	Large cell lymphoma
ACEs Case/Control	1.08329	1.04107	1.12704	0.0800013	0.63251	0.89935	6865	2726	4139	Complications of gastrostomy, colostomy and enterostomy
ACEs Case/Control	0.868687	0.809219	0.931453	-0.140772	1.12092	0.900059	5840	2375	3465	Arthropathy associated with neurological disorders
ACEs Case/Control	1.16147	1.07422	1.25487	0.149691	1.23874	0.903817	6987	2836	4151	Infantile cerebral palsy
ACEs Case/Control	1.03437	1.01633	1.05269	0.0337912	0.28031	0.904048	7956	3266	4690	Chronic ulcer of leg or foot
ACEs Case/Control	0.916204	0.87447	0.959741	-0.0875164	0.741756	0.906079	7702	3154	4548	Polyclonal hypergammaglobulinemia
ACEs Case/Control	1.02354	1.01059	1.03665	0.0232688	0.202998	0.908742	4804	1891	2913	Chronic tonsillitis and adenoiditis
ACEs Case/Control	0.924674	0.885381	0.965411	-0.0783143	0.689789	0.909608	7010	2803	4207	Other disorders of neurohypophysis
ACEs Case/Control	1.11021	1.04751	1.17636	0.104545	0.924737	0.909988	5468	2097	3371	Gastroesophageal laceration-hemorrhage syndrome
ACEs Case/Control	1.08718	1.03736	1.13917	0.0835883	0.746369	0.910829	6420	2624	3796	Small kidney
ACEs Case/Control	0.920539	0.878562	0.964329	-0.0827958	0.742556	0.911219	6270	2568	3702	Secondary malignancy of brain/spine
ACEs Case/Control	1.01585	1.00674	1.02503	0.0157257	0.143571	0.91278	7817	3227	4590	Glaucoma
ACEs Case/Control	0.874205	0.808095	0.945014	-0.13444	1.2474	0.914173	7480	3076	4404	Disorders of copper metabolism
ACEs Case/Control	0.906124	0.855408	0.959599	-0.0985794	0.916225	0.914319	7876	3240	4636	Cancer of other endocrine glands
ACEs Case/Control	1.03484	1.01424	1.05587	0.0342421	0.320732	0.914978	7735	3145	4590	Missed abortion/Hydatidiform mole
ACEs Case/Control	1.02262	1.00863	1.03678	0.0223642	0.21951	0.91885	7538	3107	4431	Scar conditions and fibrosis of skin
ACEs Case/Control	1.04267	1.01511	1.07091	0.041789	0.426572	0.92196	7465	3010	4455	Anal and rectal polyp
ACEs Case/Control	1.03031	1.01027	1.05073	0.0298597	0.313065	0.924014	7615	3119	4496	Oral aphthae
ACEs Case/Control	1.05074	1.01684	1.08565	0.0494959	0.522039	0.924464	7494	3081	4413	Hereditary hemochromatosis
ACEs Case/Control	1.06256	1.02036	1.10633	0.0606841	0.644868	0.925027	7761	3155	4606	Subarachnoid hemorrhage (injury)
ACEs Case/Control	0.887374	0.818411	0.96146	-0.119488	1.28386	0.925849	7988	3276	4712	Toxic effect of lead and its compounds (including fumes)
ACEs Case/Control	0.95896	0.931425	0.987242	-0.041906	0.464012	0.928039	7097	2969	4128	Conductive hearing loss
ACEs Case/Control	1.05405	1.01538	1.09411	0.0526437	0.595439	0.929549	6373	2554	3819	Acute and subacute necrosis of liver
ACEs Case/Control	1.00662	1.00185	1.01141	0.00659783	0.0756868	0.930534	8039	3309	4730	Disorder of skin and subcutaneous tissue NOS
ACEs Case/Control	0.982308	0.969689	0.995062	-0.0178508	0.205932	0.930923	7457	3166	4291	Cancer of prostate
ACEs Case/Control	0.976491	0.958735	0.994558	-0.0237892	0.292492	0.935177	7906	3244	4662	Congenital anomalies of limbs
ACEs Case/Control	1.02999	1.00669	1.05378	0.0295498	0.364491	0.935385	7020	2808	4212	Complex regional/central pain syndrome
ACEs Case/Control	1.00886	1.00196	1.01581	0.0088235	0.109424	0.935731	7815	3237	4578	Seborrheic keratosis
ACEs Case/Control	1.01058	1.00209	1.01914	0.0105258	0.134568	0.937654	7558	3162	4396	Neoplasm of uncertain behavior of skin
ACEs Case/Control	0.9692	0.944421	0.994579	-0.0312842	0.412576	0.939557	7951	3266	4685	Congenital anomalies of the integument
ACEs Case/Control	0.950811	0.911756	0.991188	-0.0504398	0.665812	0.939613	7763	3154	4609	Subdural hemorrhage (injury)
ACEs Case/Control	0.972216	0.949617	0.995285	-0.0281768	0.374477	0.940021	8009	3303	4706	Cancer of kidney and renal pelvis
ACEs Case/Control	0.980881	0.965017	0.997014	-0.019304	0.260083	0.940833	8007	3286	4721	Infectious and parasitic complications affecting pregnancy
ACEs Case/Control	0.968692	0.942588	0.995418	-0.0318084	0.434756	0.941676	7329	3072	4257	Carcinoma in situ of skin
ACEs Case/Control	1.01128	1.00123	1.02143	0.0112207	0.159243	0.943825	7250	3033	4217	Other disorders of ear
ACEs Case/Control	1.0487	1.00454	1.09447	0.0475558	0.683433	0.944525	5846	2377	3469	Arthropathy associated with other disorders classified elsewhere
ACEs Case/Control	1.01955	1.00158	1.03781	0.0193565	0.283351	0.945537	6739	2714	4025	Carbuncle and furuncle
ACEs Case/Control	0.941663	0.890816	0.995044	-0.0601076	0.881985	0.945666	6744	2727	4017	Complication of amputation stump
ACEs Case/Control	1.06412	1.0043	1.12723	0.062151	0.920516	0.94617	7175	2885	4290	Pediculosis and phthirus infestation
ACEs Case/Control	0.983064	0.967389	0.998967	-0.0170812	0.256103	0.946823	6401	2573	3828	Other hemoglobinopathies
ACEs Case/Control	1.02055	1.00023	1.04122	0.0203379	0.320195	0.949355	6379	2563	3816	Anemia in chronic kidney disease
ACEs Case/Control	1.04192	0.999801	1.08568	0.0410656	0.656954	0.950157	5372	2208	3164	Type 1 diabetes with neurological manifestations
ACEs Case/Control	1.0097	0.999622	1.01988	0.00965565	0.159937	0.95186	7102	2904	4198	Psoriasis
ACEs Case/Control	1.01853	0.998941	1.03849	0.0183597	0.309591	0.952711	5971	2430	3541	Fibroadenosis of breast
ACEs Case/Control	1.01076	0.999272	1.02236	0.0106987	0.182124	0.953156	7222	2965	4257	Umbilical hernia
ACEs Case/Control	0.991999	0.983402	1.00066	-0.00803283	0.138734	0.953827	7536	3191	4345	Erectile dysfunction [ED]
ACEs Case/Control	1.07196	0.991196	1.15844	0.0694906	1.24261	0.955403	6984	2930	4054	Atherosclerosis of native arteries of the extremities with ulceration or gangrene
ACEs Case/Control	1.02534	0.995811	1.05567	0.0250209	0.46542	0.957126	7870	3224	4646	Hyperventilation
ACEs Case/Control	1.04051	0.99285	1.09024	0.039708	0.745947	0.957547	5370	2207	3163	Type 1 diabetes with ophthalmic manifestations
ACEs Case/Control	0.937129	0.866602	1.01264	-0.0649344	1.24112	0.958274	7997	3287	4710	Cancer of larynx
ACEs Case/Control	0.993427	0.985412	1.0015	-0.00659487	0.129126	0.959267	6434	2678	3756	Deep vein thrombosis [DVT]
ACEs Case/Control	0.973469	0.941235	1.00662	-0.0268897	0.535402	0.959944	7891	3276	4615	Cancer of other male genital organs
ACEs Case/Control	0.972065	0.938027	1.0072	-0.0283325	0.567267	0.960166	7306	3002	4304	Traumatic arthropathy
ACEs Case/Control	1.0278	0.991979	1.06478	0.0274237	0.564617	0.961262	7819	3213	4606	Pancreatic cancer
ACEs Case/Control	1.01422	0.995253	1.03352	0.0141186	0.300798	0.962563	7899	3235	4664	Apnea
ACEs Case/Control	0.962581	0.912242	1.01525	-0.038137	0.852709	0.964327	7194	2933	4261	Pneumoconiosis
ACEs Case/Control	1.02901	0.988474	1.07104	0.0285959	0.639528	0.964335	6511	2580	3931	Alkalosis
ACEs Case/Control	1.02059	0.989777	1.05233	0.0203844	0.488642	0.966725	7480	3062	4418	Anomalies of pupillary function
ACEs Case/Control	0.984427	0.960652	1.00871	-0.0156958	0.389172	0.967829	7016	2845	4171	Parkinson's disease
ACEs Case/Control	1.0301	0.979088	1.08318	0.0296559	0.805231	0.970621	7402	3031	4371	Bladder neck obstruction
ACEs Case/Control	1.04504	0.966369	1.12927	0.0440549	1.24153	0.971693	7086	2844	4242	Histoplasmosis
ACEs Case/Control	0.988747	0.968774	1.00908	-0.011317	0.325009	0.972223	8039	3309	4730	Shock
ACEs Case/Control	1.03258	0.974218	1.09415	0.0320575	0.925517	0.972369	7945	3265	4680	Cancer of eye
ACEs Case/Control	1.04266	0.964861	1.12587	0.0417776	1.22992	0.972903	4713	1899	2814	Failure to thrive (childhood)
ACEs Case/Control	1.02687	0.973568	1.08261	0.0265186	0.846166	0.974999	7177	2885	4292	Arthropod-borne diseases
ACEs Case/Control	1.01001	0.989748	1.03065	0.00996318	0.32289	0.975384	6184	2590	3594	Phlebitis and thrombophlebitis of lower extremities
ACEs Case/Control	0.989747	0.968999	1.01089	-0.0103057	0.337439	0.975636	7764	3191	4573	Upper gastrointestinal congenital anomalies
ACEs Case/Control	0.972727	0.917847	1.03063	-0.0276513	0.923849	0.976122	6642	2646	3996	Myringitis
ACEs Case/Control	1.00386	0.995185	1.0126	0.00384969	0.13831	0.977795	6389	2665	3724	Varicose veins of lower extremity
ACEs Case/Control	0.991676	0.973042	1.01061	-0.0083592	0.302025	0.97792	7039	2945	4094	Abdominal aortic aneurysm
ACEs Case/Control	0.989355	0.964942	1.01432	-0.0107016	0.397848	0.978541	6843	2808	4035	Acquired deformities of finger
ACEs Case/Control	1.01086	0.985448	1.0369	0.010803	0.405782	0.978761	7808	3192	4616	Endometrial hyperplasia
ACEs Case/Control	1.03324	0.95483	1.11726	0.0326971	1.25206	0.979166	6987	2836	4151	Tics and choreas
ACEs Case/Control	1.0101	0.984366	1.0364	0.0100456	0.410696	0.980486	5582	2257	3325	Second degree AV block
ACEs Case/Control	0.996323	0.986195	1.00654	-0.0036835	0.162843	0.981953	7502	3092	4410	Chronic pulmonary heart disease
ACEs Case/Control	1.01799	0.968634	1.06973	0.0178279	0.791459	0.982029	8039	3309	4730	Cystic fibrosis
ACEs Case/Control	0.97335	0.900363	1.05146	-0.0270111	1.23633	0.982569	7991	3285	4706	Gonococcal infections
ACEs Case/Control	1.00894	0.982667	1.03583	0.00889771	0.420061	0.983101	6840	2807	4033	Hallux rigidus
ACEs Case/Control	0.992026	0.967552	1.01705	-0.00800567	0.397767	0.983942	5825	2216	3609	Antihypertensive agents causing adverse effects
ACEs Case/Control	0.983564	0.932155	1.03734	-0.0165721	0.852203	0.984485	7006	2802	4204	Hyperaldosteronism
ACEs Case/Control	0.986462	0.943263	1.03138	-0.0136302	0.711915	0.984725	7814	3211	4603	Cancer of stomach
ACEs Case/Control	1.00663	0.98492	1.02877	0.00661186	0.347249	0.984809	7407	3017	4390	Calculus of lower urinary tract
ACEs Case/Control	0.986266	0.935246	1.0396	-0.0138289	0.843126	0.986914	5470	2097	3373	Diverticulum of esophagus, acquired
ACEs Case/Control	1.00144	0.995737	1.00717	0.00143909	0.091061	0.987391	7618	3129	4489	Degenerative skin conditions and other dermatoses
ACEs Case/Control	0.99419	0.96758	1.02147	-0.00582673	0.432091	0.989241	7895	3247	4648	Benign neoplasm of thyroid glands
ACEs Case/Control	1.00107	0.995183	1.00699	0.00106918	0.0940443	0.990929	7976	3282	4694	Other hypertrophic and atrophic conditions of skin
ACEs Case/Control	1.00722	0.952723	1.06444	0.00719293	0.883811	0.993506	7700	3153	4547	Macroglobulinemia
ACEs Case/Control	0.999149	0.988809	1.00958	-0.000850975	0.165785	0.995904	7171	2892	4279	Cerebral degeneration, unspecified
ACEs Case/Control	1.00238	0.973416	1.0321	0.00238159	0.466689	0.995928	7316	3026	4290	Occlusion of cerebral arteries, with cerebral infarction
ACEs Case/Control	1.00468	0.947286	1.06528	0.00466578	0.935842	0.996022	7688	3160	4528	Myocarditis
ACEs Case/Control	1.00115	0.984261	1.0183	0.00114796	0.271072	0.996621	7046	2858	4188	Abnormal findings on study of brain and/or nervous system
